# Supplementary material for: Crystal structure of 2-benzoyl­amino-N′-(4-hy­droxy­benzyl­idene)-3-(thio­phen-2-yl)prop-2-eno­hydrazide
Source: Acta Crystallogr E Crystallogr Commun. 2016 Jul 12;72(Pt 8):1099–102. doi: 10.1107/S2056989016010975 (PMC4971849; doi:10.1107/S2056989016010975)
Supplement: Supplementary file 1 [file e-72-01099-sup1.cif]

##############################################################################
#                                                                            #
# This CIF contains the data in a paper accepted for publication in          #
# Acta Crystallographica Section E. It conforms to the requirements of       #
# Notes for Authors for Acta Crystallographica Section E, and has been       #
# peer reviewed under the auspices of the IUCr Commission on Journals.       #
#                                                                            #
# Full details of the Crystallographic Information File format               #
# are given in the paper "The Crystallographic Information File (CIF):       #
# a New Standard Archive File for Crystallography" by S. R. Hall, F. H.      #
# Allen and I. D. Brown [Acta Cryst. (1991), A47, 655-685].                  #
#                                                                            #
# The current version of the core CIF dictionary is obtainable from          #
# ftp://ftp.iucr.org/pub/cif_core.dic.                                       #
#                                                                            #
# Software is freely available for graphical display of the structure(s)     #
# in this CIF. For information consult the CIF software page                 #
# http://www.iucr.org/resources/cif/software.                                #
#                                                                            #
# This file may be used for bona fide research purposes within the           #
# scientific community so long as proper attribution is given to the journal # 
# article from which it was obtained.                                        #
#                                                                            #
##############################################################################
data_global
_audit_creation_method     'from SHELXL-2014'
_journal_date_recd_electronic     2016-07-01
_journal_date_accepted     2016-07-06
_journal_name_full     'Acta Crystallographica, Section E'
_journal_year     2016
_journal_volume     72
_journal_issue      8
_journal_page_first     1099
_journal_page_last     1102
_journal_paper_category     GO
_journal_paper_doi     10.1107/S2056989016010975
_journal_coeditor_code     HB7597
_publ_contact_author_name     'Professor H. S. Yathirajan'
_publ_contact_author_address
;
Department of Studies in Chemistry, University of Mysore,
Manasagangotri, Mysuru 570 006, India
;
_publ_contact_author_email     'yathirajan@hotmail.com'
_publ_contact_author_fax     ?
_publ_contact_author_phone     ?
_publ_section_title
;\
Crystal structure of
2-benzoylamino-<i>N</i>'-(4-hydroxybenzylidene)-3-(thiophen-2-yl)prop-2-\
enohydrazide
;
loop_
    _publ_author_name
    _publ_author_footnote
    _publ_author_address
    'Subbulakshmi, Karanth N.' .
;
Department of Chemistry,
Mangalore University,
Mangalagangothri 574 199, DK,
Mangalore,
India
;
    'Narayana, Badiadka' .
;
Department of Chemistry,
Mangalore University,
Mangalagangothri 574 199, DK,
Mangalore,
India
;
    'Yathirajan, Hemmige S.' .
;
Department of Studies in Chemistry,
University of Mysore,
Manasagangotri, Mysuru 570 006,
India
;
    'Jasinski, Jerry P.' .
;
Department of Chemistry,
Keene State College,
229 Main Street, Keene,
NH 03435-2001, USA
;
    'Rathore, Ravindranath S.' .
;
Department of Bioinformatics,
Central University of South Bihar,
BIT Campus, PO B. V. College, Patna 800 014,
India
;
    'Glidewell, Christopher' .
;
School of Chemistry, University of St Andrews,
Fife KY16 9ST, Scotland
;
_publ_section_synopsis
;
In the crystal a combination of N---H...O and asymmetric bifurcated
O---H...(N,O) hydrogen bonds link the molecules into a three-dimensional
network.
;
data_I
_database_code_depnum_ccdc_archive 'CCDC 1491115'
_audit_creation_method     SHELXL-2014
_chemical_name_systematic
;\
2-Benzoylamino-<i>N</i>'-(4-hydroxybenzylidene)-\
3-(thiophen-2-yl)prop-2-enohydrazide
;
_chemical_name_common     ?
_chemical_formula_moiety     'C21 H17 N3 O3 S'
_chemical_formula_sum     'C21 H17 N3 O3 S'
_chemical_formula_iupac     'C21 H17 N3 O3 S'
_chemical_formula_weight     391.43
_chemical_melting_point     ?
_shelx_space_group_comment
;
The symmetry employed for this shelxl refinement is uniquely defined
by the following loop, which should always be used as a source of
symmetry information in preference to the above space-group names.
They are only intended as comments.
;
_space_group_crystal_system     monoclinic
_space_group_name_H-M_alt     'C 2/c'
_space_group_name_Hall     '-C 2yc'
loop_
    _space_group_symop_operation_xyz
    'x, y, z'
    '-x, y, -z+1/2'
    'x+1/2, y+1/2, z'
    '-x+1/2, y+1/2, -z+1/2'
    '-x, -y, -z'
    'x, -y, z-1/2'
    '-x+1/2, -y+1/2, -z'
    'x+1/2, -y+1/2, z-1/2'
_cell_length_a     22.5212(7)
_cell_length_b     10.1879(4)
_cell_length_c     17.3592(5)
_cell_angle_alpha     90
_cell_angle_beta     105.801(3)
_cell_angle_gamma     90
_cell_volume     3832.5(2)
_cell_formula_units_Z     8
_cell_measurement_reflns_used     6327
_cell_measurement_theta_min     3.401
_cell_measurement_theta_max     32.012
_cell_measurement_temperature     298(2)
_exptl_crystal_description     plate
_exptl_crystal_colour     colourless
_exptl_crystal_size_max     0.42
_exptl_crystal_size_mid     0.32
_exptl_crystal_size_min     0.18
_exptl_crystal_density_diffrn     1.357
_exptl_crystal_density_meas     ?
_exptl_crystal_density_method     ?
_exptl_crystal_F_000     1632
_exptl_absorpt_coefficient_mu     0.196
_exptl_absorpt_correction_type     multi-scan
_exptl_absorpt_process_details
;
(CrysAlis PRO; Agilent, 2014)
;
_shelx_estimated_absorpt_T_min     0.922
_shelx_estimated_absorpt_T_max     0.966
_exptl_absorpt_correction_T_min     0.757
_exptl_absorpt_correction_T_max     0.965
_exptl_special_details
;
;
_diffrn_ambient_temperature     298(2)
_diffrn_radiation_type     MoK\a
_diffrn_radiation_wavelength     0.71073
_diffrn_measurement_device_type     'Agilent Xcalibur Eos Gemini'
_diffrn_measurement_method     '\f and \w scans'
_diffrn_detector_area_resol_mean     16.0416
_diffrn_reflns_number     9963
_diffrn_reflns_av_R_equivalents     0.0238
_diffrn_reflns_theta_min     3.401
_diffrn_reflns_theta_max     27.549
_diffrn_reflns_theta_full     25.242
_diffrn_measured_fraction_theta_max     0.998
_diffrn_measured_fraction_theta_full     0.998
_diffrn_reflns_limit_h_min     -25
_diffrn_reflns_limit_h_max     29
_diffrn_reflns_limit_k_min     -13
_diffrn_reflns_limit_k_max     7
_diffrn_reflns_limit_l_min     -20
_diffrn_reflns_limit_l_max     22
_diffrn_standards_number     0
_diffrn_standards_interval_count     0
_diffrn_standards_interval_time     0
_refine_special_details
;
;
_reflns_number_total     4419
_reflns_number_gt     3426
_reflns_threshold_expression     'I > 2\s(I)'
_refine_ls_structure_factor_coef     Fsqd
_refine_ls_matrix_type     full
_refine_ls_R_factor_all     0.0588
_refine_ls_R_factor_gt     0.0426
_refine_ls_wR_factor_gt     0.1029
_refine_ls_wR_factor_ref     0.1134
_refine_ls_goodness_of_fit_ref     1.040
_refine_ls_restrained_S_all     1.040
_refine_ls_number_reflns     4419
_refine_ls_number_parameters     262
_refine_ls_number_restraints     0
_refine_ls_hydrogen_treatment     mixed
_refine_ls_weighting_scheme     calc
_refine_ls_weighting_details
              'w=1/[\s^2^(Fo^2^)+(0.0475P)^2^+2.5641P] where P=(Fo^2^+2Fc^2^)/3'
_atom_sites_solution_hydrogens     mixed
_atom_sites_solution_primary     ?
_atom_sites_solution_secondary     ?
_refine_ls_shift/su_max     0.001
_refine_ls_shift/su_mean     0.000
_refine_diff_density_max     0.241
_refine_diff_density_min     -0.260
_refine_ls_extinction_method     none
_refine_ls_extinction_coef     .
loop_
    _atom_type_symbol
    _atom_type_description
    _atom_type_scat_dispersion_real
    _atom_type_scat_dispersion_imag
    _atom_type_scat_source
    'C' 'C' 0.0033 0.0016
                         'International Tables Vol C Tables 4.2.6.8 and 6.1.1.4'
    'H' 'H' 0.0000 0.0000
                         'International Tables Vol C Tables 4.2.6.8 and 6.1.1.4'
    'N' 'N' 0.0061 0.0033
                         'International Tables Vol C Tables 4.2.6.8 and 6.1.1.4'
    'O' 'O' 0.0106 0.0060
                         'International Tables Vol C Tables 4.2.6.8 and 6.1.1.4'
    'S' 'S' 0.1246 0.1234
                         'International Tables Vol C Tables 4.2.6.8 and 6.1.1.4'
_computing_data_collection
;
CrysAlis PRO (Agilent, 2014)
;
_computing_cell_refinement
;
CrysAlis PRO (Agilent, 2014)
;
_computing_data_reduction
;
CrysAlis PRO (Agilent, 2014)
;
_computing_structure_solution
;
SHELXS97 (Sheldrick, 2008)
;
_computing_structure_refinement
;
SHELXL2014 (Sheldrick, 2015)
;
_computing_molecular_graphics
;
PLATON (Spek, 2009)
;
loop_
    _atom_site_type_symbol
    _atom_site_label
    _atom_site_fract_x
    _atom_site_fract_y
    _atom_site_fract_z
    _atom_site_U_iso_or_equiv
    _atom_site_adp_type
    _atom_site_calc_flag
    _atom_site_occupancy
    _atom_site_disorder_assembly
    _atom_site_disorder_group
    C C1 0.53659(7) 0.43211(16) 0.64694(9) 0.0306(3) Uani d 1 . .
    O O1 0.56722(5) 0.47222(13) 0.71288(7) 0.0423(3) Uani d 1 . .
    C C2 0.47457(7) 0.48794(16) 0.60847(9) 0.0299(3) Uani d 1 . .
    C C3 0.43369(7) 0.43455(17) 0.54526(9) 0.0347(4) Uani d 1 . .
    H H3 0.4469 0.3586 0.5252 0.042 Uiso calc 1 . .
    N N11 0.55560(6) 0.33591(15) 0.60668(8) 0.0348(3) Uani d 1 . .
    H H11 0.5363(9) 0.3157(19) 0.5583(12) 0.042 Uiso d 1 . .
    N N12 0.61135(6) 0.27363(15) 0.63980(8) 0.0350(3) Uani d 1 . .
    C C17 0.62189(8) 0.17766(18) 0.59827(10) 0.0372(4) Uani d 1 . .
    H H17 0.5924 0.1570 0.5509 0.045 Uiso calc 1 . .
    C C11 0.67784(7) 0.09896(17) 0.62156(10) 0.0349(4) Uani d 1 . .
    C C12 0.72750(8) 0.13084(18) 0.68643(10) 0.0382(4) Uani d 1 . .
    H H12 0.7261 0.2068 0.7156 0.046 Uiso calc 1 . .
    C C13 0.77876(8) 0.05097(19) 0.70785(10) 0.0393(4) Uani d 1 . .
    H H13 0.8115 0.0730 0.7515 0.047 Uiso calc 1 . .
    C C14 0.78174(8) -0.06236(18) 0.66441(10) 0.0373(4) Uani d 1 . .
    O O14 0.83122(6) -0.14325(14) 0.68163(9) 0.0524(4) Uani d 1 . .
    H H14 0.8583(12) -0.115(3) 0.7211(15) 0.079 Uiso d 1 . .
    C C15 0.73300(8) -0.09439(18) 0.59955(11) 0.0436(4) Uani d 1 . .
    H H15 0.7346 -0.1700 0.5701 0.052 Uiso calc 1 . .
    C C16 0.68189(8) -0.01392(19) 0.57854(10) 0.0421(4) Uani d 1 . .
    H H16 0.6494 -0.0358 0.5345 0.050 Uiso calc 1 . .
    N N21 0.45947(6) 0.60302(14) 0.64533(8) 0.0326(3) Uani d 1 . .
    H H21 0.4510(9) 0.5932(19) 0.6884(11) 0.039 Uiso d 1 . .
    C C27 0.46800(7) 0.72320(17) 0.61800(9) 0.0314(3) Uani d 1 . .
    O O27 0.49198(6) 0.73798(13) 0.56269(7) 0.0435(3) Uani d 1 . .
    C C21 0.44374(8) 0.83722(17) 0.65374(9) 0.0360(4) Uani d 1 . .
    C C22 0.40355(9) 0.8231(2) 0.70116(12) 0.0497(5) Uani d 1 . .
    H H22 0.3933 0.7395 0.7149 0.060 Uiso calc 1 . .
    C C23 0.37867(11) 0.9317(3) 0.72807(14) 0.0642(6) Uani d 1 . .
    H H23 0.3519 0.9210 0.7600 0.077 Uiso calc 1 . .
    C C24 0.39294(12) 1.0539(2) 0.70834(14) 0.0676(7) Uani d 1 . .
    H H24 0.3756 1.1267 0.7263 0.081 Uiso calc 1 . .
    C C25 0.43304(14) 1.0707(2) 0.66171(15) 0.0737(7) Uani d 1 . .
    H H25 0.4430 1.1548 0.6485 0.088 Uiso calc 1 . .
    C C26 0.45857(11) 0.9615(2) 0.63441(12) 0.0551(5) Uani d 1 . .
    H H26 0.4857 0.9727 0.6030 0.066 Uiso calc 1 . .
    S S31 0.33408(2) 0.61148(5) 0.52709(3) 0.04314(14) Uani d 1 . .
    C C32 0.37235(8) 0.47716(18) 0.50374(10) 0.0367(4) Uani d 1 . .
    C C33 0.33582(9) 0.4137(2) 0.43779(12) 0.0518(5) Uani d 1 . .
    H H33 0.3482 0.3392 0.4153 0.062 Uiso calc 1 . .
    C C34 0.27760(9) 0.4737(3) 0.40789(12) 0.0597(6) Uani d 1 . .
    H H34 0.2473 0.4425 0.3640 0.072 Uiso calc 1 . .
    C C35 0.27068(9) 0.5808(2) 0.44974(12) 0.0533(5) Uani d 1 . .
    H H35 0.2353 0.6323 0.4378 0.064 Uiso calc 1 . .
loop_
    _atom_site_aniso_label
    _atom_site_aniso_U_11
    _atom_site_aniso_U_22
    _atom_site_aniso_U_33
    _atom_site_aniso_U_12
    _atom_site_aniso_U_13
    _atom_site_aniso_U_23
    C1 0.0294(8) 0.0327(8) 0.0303(7) 0.0004(6) 0.0090(6) 0.0012(6)
    O1 0.0340(6) 0.0506(8) 0.0378(6) 0.0050(5) 0.0019(5) -0.0115(6)
    C2 0.0310(8) 0.0298(8) 0.0301(7) 0.0047(6) 0.0107(6) 0.0002(6)
    C3 0.0330(8) 0.0346(9) 0.0370(8) 0.0039(7) 0.0103(7) -0.0042(7)
    N11 0.0316(7) 0.0407(8) 0.0293(6) 0.0108(6) 0.0037(6) -0.0008(6)
    N12 0.0307(7) 0.0406(8) 0.0335(7) 0.0096(6) 0.0086(6) 0.0043(6)
    C17 0.0346(8) 0.0429(10) 0.0323(8) 0.0077(7) 0.0062(7) 0.0036(7)
    C11 0.0338(8) 0.0383(9) 0.0330(8) 0.0069(7) 0.0097(7) 0.0043(7)
    C12 0.0378(9) 0.0399(10) 0.0368(8) 0.0055(7) 0.0103(7) -0.0036(7)
    C13 0.0332(8) 0.0485(11) 0.0335(8) 0.0033(8) 0.0047(7) 0.0003(8)
    C14 0.0337(8) 0.0367(9) 0.0401(9) 0.0080(7) 0.0078(7) 0.0092(7)
    O14 0.0425(7) 0.0490(8) 0.0558(8) 0.0182(6) -0.0034(6) -0.0021(7)
    C15 0.0417(10) 0.0354(10) 0.0488(10) 0.0076(8) 0.0043(8) -0.0061(8)
    C16 0.0360(9) 0.0439(11) 0.0402(9) 0.0058(8) 0.0000(7) -0.0040(8)
    N21 0.0376(7) 0.0343(8) 0.0279(6) 0.0073(6) 0.0123(6) -0.0011(6)
    C27 0.0296(8) 0.0349(9) 0.0266(7) 0.0033(6) 0.0023(6) -0.0035(6)
    O27 0.0537(8) 0.0439(8) 0.0375(6) -0.0012(6) 0.0203(6) -0.0028(5)
    C21 0.0363(9) 0.0357(9) 0.0305(8) 0.0061(7) -0.0002(7) -0.0061(7)
    C22 0.0499(11) 0.0483(12) 0.0534(11) 0.0079(9) 0.0185(9) -0.0102(9)
    C23 0.0613(14) 0.0656(16) 0.0688(14) 0.0177(12) 0.0231(11) -0.0200(12)
    C24 0.0798(17) 0.0531(14) 0.0641(14) 0.0248(12) 0.0095(12) -0.0189(11)
    C25 0.108(2) 0.0359(12) 0.0719(15) 0.0058(13) 0.0156(15) -0.0041(11)
    C26 0.0741(15) 0.0385(11) 0.0527(11) 0.0012(10) 0.0175(11) -0.0040(9)
    S31 0.0342(2) 0.0489(3) 0.0449(3) 0.00813(19) 0.00828(18) -0.0011(2)
    C32 0.0326(8) 0.0431(10) 0.0338(8) 0.0015(7) 0.0080(7) -0.0027(7)
    C33 0.0381(10) 0.0649(14) 0.0475(10) 0.0022(9) 0.0034(8) -0.0158(9)
    C34 0.0363(10) 0.0921(18) 0.0430(10) 0.0006(11) -0.0025(8) -0.0101(11)
    C35 0.0328(9) 0.0762(15) 0.0471(11) 0.0103(9) 0.0047(8) 0.0074(10)
_geom_special_details
;
 All esds (except the esd in the dihedral angle between two l.s. planes)
 are estimated using the full covariance matrix.  The cell esds are taken
 into account individually in the estimation of esds in distances, angles
 and torsion angles; correlations between esds in cell parameters are only
 used when they are defined by crystal symmetry.  An approximate (isotropic)
 treatment of cell esds is used for estimating esds involving l.s. planes.
;
loop_
    _geom_bond_atom_site_label_1
    _geom_bond_atom_site_label_2
    _geom_bond_site_symmetry_2
    _geom_bond_distance
    _geom_bond_publ_flag
    C1 O1 . 1.2342(19) ?
    C1 N11 . 1.340(2) ?
    C1 C2 . 1.487(2) ?
    C2 C3 . 1.341(2) ?
    C2 N21 . 1.421(2) ?
    C3 C32 . 1.440(2) ?
    C3 H3 . 0.9300 ?
    N11 N12 . 1.3844(18) ?
    N11 H11 . 0.859(19) ?
    N12 C17 . 1.275(2) ?
    C17 C11 . 1.455(2) ?
    C17 H17 . 0.9300 ?
    C11 C16 . 1.388(2) ?
    C11 C12 . 1.392(2) ?
    C12 C13 . 1.378(2) ?
    C12 H12 . 0.9300 ?
    C13 C14 . 1.391(3) ?
    C13 H13 . 0.9300 ?
    C14 O14 . 1.352(2) ?
    C14 C15 . 1.381(2) ?
    O14 H14 . 0.84(3) ?
    C15 C16 . 1.379(2) ?
    C15 H15 . 0.9300 ?
    C16 H16 . 0.9300 ?
    N21 C27 . 1.346(2) ?
    N21 H21 . 0.826(19) ?
    C27 O27 . 1.2322(19) ?
    C27 C21 . 1.489(2) ?
    C21 C26 . 1.374(3) ?
    C21 C22 . 1.387(3) ?
    C22 C23 . 1.378(3) ?
    C22 H22 . 0.9300 ?
    C23 C24 . 1.353(4) ?
    C23 H23 . 0.9300 ?
    C24 C25 . 1.378(4) ?
    C24 H24 . 0.9300 ?
    C25 C26 . 1.394(3) ?
    C25 H25 . 0.9300 ?
    C26 H26 . 0.9300 ?
    S31 C35 . 1.702(2) ?
    S31 C32 . 1.7235(18) ?
    C32 C33 . 1.376(2) ?
    C33 C34 . 1.411(3) ?
    C33 H33 . 0.9300 ?
    C34 C35 . 1.343(3) ?
    C34 H34 . 0.9300 ?
    C35 H35 . 0.9300 ?
loop_
    _geom_angle_atom_site_label_1
    _geom_angle_atom_site_label_2
    _geom_angle_atom_site_label_3
    _geom_angle_site_symmetry_1
    _geom_angle_site_symmetry_3
    _geom_angle
    _geom_angle_publ_flag
    O1 C1 N11 . . 123.27(15) ?
    O1 C1 C2 . . 120.61(15) ?
    N11 C1 C2 . . 116.11(13) ?
    C3 C2 N21 . . 120.54(14) ?
    C3 C2 C1 . . 124.32(15) ?
    N21 C2 C1 . . 115.10(13) ?
    C2 C3 C32 . . 129.69(16) ?
    C2 C3 H3 . . 115.2 ?
    C32 C3 H3 . . 115.2 ?
    C1 N11 N12 . . 120.08(13) ?
    C1 N11 H11 . . 122.5(13) ?
    N12 N11 H11 . . 117.2(13) ?
    C17 N12 N11 . . 113.83(14) ?
    N12 C17 C11 . . 123.09(15) ?
    N12 C17 H17 . . 118.5 ?
    C11 C17 H17 . . 118.5 ?
    C16 C11 C12 . . 118.20(15) ?
    C16 C11 C17 . . 119.08(15) ?
    C12 C11 C17 . . 122.71(16) ?
    C13 C12 C11 . . 120.66(17) ?
    C13 C12 H12 . . 119.7 ?
    C11 C12 H12 . . 119.7 ?
    C12 C13 C14 . . 120.29(16) ?
    C12 C13 H13 . . 119.9 ?
    C14 C13 H13 . . 119.9 ?
    O14 C14 C15 . . 117.42(17) ?
    O14 C14 C13 . . 123.00(16) ?
    C15 C14 C13 . . 119.57(15) ?
    C14 O14 H14 . . 110.1(19) ?
    C16 C15 C14 . . 119.75(17) ?
    C16 C15 H15 . . 120.1 ?
    C14 C15 H15 . . 120.1 ?
    C15 C16 C11 . . 121.52(16) ?
    C15 C16 H16 . . 119.2 ?
    C11 C16 H16 . . 119.2 ?
    C27 N21 C2 . . 121.16(13) ?
    C27 N21 H21 . . 121.3(14) ?
    C2 N21 H21 . . 116.8(14) ?
    O27 C27 N21 . . 121.39(15) ?
    O27 C27 C21 . . 121.18(16) ?
    N21 C27 C21 . . 117.32(14) ?
    C26 C21 C22 . . 118.82(18) ?
    C26 C21 C27 . . 118.41(17) ?
    C22 C21 C27 . . 122.62(17) ?
    C23 C22 C21 . . 120.6(2) ?
    C23 C22 H22 . . 119.7 ?
    C21 C22 H22 . . 119.7 ?
    C24 C23 C22 . . 120.5(2) ?
    C24 C23 H23 . . 119.8 ?
    C22 C23 H23 . . 119.8 ?
    C23 C24 C25 . . 120.1(2) ?
    C23 C24 H24 . . 119.9 ?
    C25 C24 H24 . . 119.9 ?
    C24 C25 C26 . . 119.9(2) ?
    C24 C25 H25 . . 120.1 ?
    C26 C25 H25 . . 120.1 ?
    C21 C26 C25 . . 120.2(2) ?
    C21 C26 H26 . . 119.9 ?
    C25 C26 H26 . . 119.9 ?
    C35 S31 C32 . . 91.97(10) ?
    C33 C32 C3 . . 123.35(17) ?
    C33 C32 S31 . . 110.17(14) ?
    C3 C32 S31 . . 126.48(13) ?
    C32 C33 C34 . . 112.82(19) ?
    C32 C33 H33 . . 123.6 ?
    C34 C33 H33 . . 123.6 ?
    C35 C34 C33 . . 112.70(18) ?
    C35 C34 H34 . . 123.7 ?
    C33 C34 H34 . . 123.7 ?
    C34 C35 S31 . . 112.35(15) ?
    C34 C35 H35 . . 123.8 ?
    S31 C35 H35 . . 123.8 ?
loop_
    _geom_torsion_atom_site_label_1
    _geom_torsion_atom_site_label_2
    _geom_torsion_atom_site_label_3
    _geom_torsion_atom_site_label_4
    _geom_torsion_site_symmetry_1
    _geom_torsion_site_symmetry_2
    _geom_torsion_site_symmetry_3
    _geom_torsion_site_symmetry_4
    _geom_torsion
    _geom_torsion_publ_flag
    O1 C1 C2 C3 . . . . -166.88(16) ?
    N11 C1 C2 C3 . . . . 11.8(2) ?
    O1 C1 C2 N21 . . . . 11.0(2) ?
    N11 C1 C2 N21 . . . . -170.33(14) ?
    N21 C2 C3 C32 . . . . 1.0(3) ?
    C1 C2 C3 C32 . . . . 178.77(16) ?
    O1 C1 N11 N12 . . . . 1.9(3) ?
    C2 C1 N11 N12 . . . . -176.74(14) ?
    C1 N11 N12 C17 . . . . 175.03(16) ?
    N11 N12 C17 C11 . . . . 179.60(16) ?
    N12 C17 C11 C16 . . . . 171.54(17) ?
    N12 C17 C11 C12 . . . . -7.3(3) ?
    C16 C11 C12 C13 . . . . -1.0(3) ?
    C17 C11 C12 C13 . . . . 177.86(16) ?
    C11 C12 C13 C14 . . . . 0.5(3) ?
    C12 C13 C14 O14 . . . . 178.76(17) ?
    C12 C13 C14 C15 . . . . 0.1(3) ?
    O14 C14 C15 C16 . . . . -178.83(17) ?
    C13 C14 C15 C16 . . . . -0.1(3) ?
    C14 C15 C16 C11 . . . . -0.5(3) ?
    C12 C11 C16 C15 . . . . 1.0(3) ?
    C17 C11 C16 C15 . . . . -177.89(18) ?
    C3 C2 N21 C27 . . . . -86.1(2) ?
    C1 C2 N21 C27 . . . . 95.92(17) ?
    C2 N21 C27 O27 . . . . -3.6(2) ?
    C2 N21 C27 C21 . . . . 172.62(13) ?
    O27 C27 C21 C26 . . . . -11.9(2) ?
    N21 C27 C21 C26 . . . . 171.89(16) ?
    O27 C27 C21 C22 . . . . 163.63(16) ?
    N21 C27 C21 C22 . . . . -12.6(2) ?
    C26 C21 C22 C23 . . . . 0.3(3) ?
    C27 C21 C22 C23 . . . . -175.14(17) ?
    C21 C22 C23 C24 . . . . 0.3(3) ?
    C22 C23 C24 C25 . . . . -0.6(4) ?
    C23 C24 C25 C26 . . . . 0.4(4) ?
    C22 C21 C26 C25 . . . . -0.5(3) ?
    C27 C21 C26 C25 . . . . 175.14(18) ?
    C24 C25 C26 C21 . . . . 0.1(4) ?
    C2 C3 C32 C33 . . . . 178.32(19) ?
    C2 C3 C32 S31 . . . . -1.3(3) ?
    C35 S31 C32 C33 . . . . 0.22(16) ?
    C35 S31 C32 C3 . . . . 179.89(17) ?
    C3 C32 C33 C34 . . . . 179.77(18) ?
    S31 C32 C33 C34 . . . . -0.6(2) ?
    C32 C33 C34 C35 . . . . 0.7(3) ?
    C33 C34 C35 S31 . . . . -0.5(3) ?
    C32 S31 C35 C34 . . . . 0.18(18) ?
loop_
    _geom_hbond_atom_site_label_D
    _geom_hbond_atom_site_label_H
    _geom_hbond_atom_site_label_A
    _geom_hbond_site_symmetry_A
    _geom_hbond_distance_DH
    _geom_hbond_distance_HA
    _geom_hbond_distance_DA
    _geom_hbond_angle_DHA
    _geom_hbond_publ_flag
    N11 H11 O27 5_666 0.86(2) 2.10(2) 2.9400(18) 168(2) y
    N21 H21 O1 2_656 0.827(19) 2.238(19) 3.0002(18) 153.5(18) y
    O14 H14 O1 4_646 0.84(3) 1.97(3) 2.7727(19) 162(3) y
    O14 H14 N12 4_646 0.84(3) 2.59(3) 3.133(2) 124(2) y
    C3 H3 O27 5_666 0.93 2.52 3.333(2) 147 y
    C17 H17 O27 5_666 0.93 2.57 3.350(2) 142 y
    C24 H24 O14 3_465 0.93 2.58 3.364(3) 142 y
_shelx_hkl_file
;
   0   0  -3 43.0659 19.5834   4
   0   0   3 34.4774 40.3413   3
   0   0   4 256185. 4007.69   3
   0   0   4 269547. 3891.19   4
   0   0   4 257690. 3930.16   2
   0   0  -4 270600. 3888.63   4
   0   0   5 68.8625 34.2931   2
   0   0  -5 5.35462 23.3861   4
   0   0   5-2.11106 20.7659   4
   0   0   6 5194.72 185.605   2
   0   0  -6 5753.42 158.165   4
   0   0   6 5706.28 160.209   4
   0   0   6 5318.45 241.779   3
   0   0  -7 6.71841 27.4762   4
   0   0   7 0.81366 40.2745   2
   0   0   7-81.7282 74.4666   3
   0   0   7 19.3387 28.2732   4
   0   0  -8 2653.89 113.770   4
   0   0  -8 2292.80 75.9477   1
   0   0   8 2678.45 116.685   4
   0   0   8 2669.24 146.603   2
   0   0   8 2345.26 183.233   3
   0   0   9-4.75759 27.5793   4
   0   0  -9 7.85756 11.9781   1
   0   0   9 20.0744 51.8927   2
   0   0  10 1700.93 191.482   3
   0   0  10 1518.01 96.5253   4
   0   0  10 1954.56 144.150   2
   0   0  11 114.839 109.408   3
   0   0  11 88.8010 39.8283   4
   0   0  11 65.3598 61.2801   2
   0   0  12 24967.8 548.887   4
   0   0  12 25445.8 810.971   3
   0   0  12 25637.2 651.338   2
   0   0  13 135.953 74.5209   2
   0   0  13 222.995 149.531   3
   0   0  14 454.661 95.3175   2
   0   0  14 465.081 155.711   3
   0   0  15 24.5924 70.4358   2
   0   0  15 53.2964 129.583   3
   0   0  16 6184.62 325.181   2
   0   0  16 5783.32 435.996   3
   0   0  17 22.8267 70.6345   2
   0   0  17-106.120 159.387   3
   0   0  18-8.20886 78.3174   2
   0   0  18 21.6134 147.754   3
   0   0  19-268.321 219.266   3
   0   0  19 8.90096 78.7768   2
   0   0  20 1693.93 296.257   3
   0   0  21-268.132 195.267   3
   0   0  22 894.307 262.231   3
   0   0  23 259.399 210.323   3
   0  -2   0 531483. 7988.35   4
   0  -2  -1 15205.9 348.307   4
   0  -2  -2 2781.67 128.667   4
   0  -2  -3 6703.04 215.708   4
   0   2   3 6291.70 216.158   3
   0  -2   4 28357.2 598.093   3
   0  -2  -4 28726.0 579.731   4
   0   2   4 27162.7 603.657   3
   0  -2  -5 13171.8 350.693   4
   0   2   5 13743.3 358.986   4
   0   2   5 12734.1 386.914   3
   0  -2  -5 14802.6 339.067   2
   0  -2   5 13557.2 388.459   3
   0  -2  -6 527.122 68.5356   4
   0  -2   6 530.190 89.9102   3
   0   2   6 357.318 83.8949   3
   0  -2   7 7647.06 316.337   3
   0   2   7 7169.88 316.420   3
   0  -2  -7 7481.87 254.510   4
   0  -2   8 267.827 88.0878   3
   0  -2  -8 324.811 62.8490   4
   0   2   8 300.485 95.4135   3
   0  -2  -9 7655.26 273.087   4
   0  -2   9 7834.43 213.803   4
   0   2   9 7613.60 368.152   3
   0  -2   9 7595.14 355.194   3
   0   2   9 7742.90 274.980   2
   0  -2 -10 5373.39 224.668   4
   0  -2  10 5377.51 269.225   2
   0   2  10 5596.95 239.369   2
   0  -2  10 5231.24 306.678   3
   0  -2  10 5314.14 169.326   4
   0   2  10 5581.78 330.155   3
   0  -2  11 13330.7 530.895   3
   0  -2 -11 13959.8 399.608   4
   0  -2  11 14027.4 470.367   2
   0   2  11 14046.6 565.943   3
   0   2  11 13617.2 420.705   2
   0  -2  11 13890.6 318.302   4
   0   2  12-25.1121 65.4697   2
   0  -2 -12 72.0152 56.0648   4
   0  -2  12-24.0742 91.9889   3
   0   2  12-140.865 130.875   3
   0  -2  12 1.11927 71.5960   2
   0  -2  12 33.4512 25.6756   4
   0  -2  13 968.742 181.442   3
   0  -2  13 1003.78 133.635   2
   0   2  13 1092.24 192.265   3
   0   2  13 1080.65 123.016   2
   0  -2 -13 1109.30 113.122   4
   0   2  14 3136.93 214.173   2
   0  -2 -14 2802.30 180.291   4
   0  -2  14 3352.28 244.094   2
   0   2  14 3129.43 312.841   3
   0  -2  14 2655.79 270.132   3
   0   2  15 1051.82 214.798   3
   0  -2 -15 1263.63 127.899   4
   0   2  15 1183.01 142.702   2
   0  -2  15 1079.43 208.381   3
   0  -2  15 1338.06 165.248   2
   0  -2  16 5843.07 431.384   3
   0  -2 -16 5721.11 266.373   4
   0   2  16 6019.27 458.166   3
   0  -2  16 5798.39 342.959   2
   0  -2  17 5649.78 442.513   3
   0  -2  17 6223.74 358.844   2
   0   2  17 5702.50 462.666   3
   0  -2  18-26.6519 144.718   3
   0   2  18 94.0751 151.601   3
   0  -2  18 203.617 101.779   2
   0   2  19-139.304 206.496   3
   0  -2  19 90.0206 91.5849   2
   0  -2  19 12.7881 152.764   3
   0   2  20 474.308 221.297   3
   0  -2  20 92.0222 140.349   3
   0   2  21 373.677 190.495   3
   0  -2  21 670.145 229.420   3
   0  -2  22 326.986 223.739   3
   0   2  22 7.06697 173.362   3
   0  -2  23 711.559 272.978   3
   0   2  23 512.419 233.514   3
   0  -4   0 31652.6 701.932   4
   0  -4  -1 3452.76 189.956   4
   0  -4   1 3390.10 181.520   4
   0  -4  -2 70.1351 57.2821   4
   0  -4  -3 10966.6 369.515   4
   0  -4  -4 2815.82 184.027   4
   0  -4  -5 17509.3 502.178   4
   0  -4  -6 60322.3 1207.84   4
   0  -4   6 60677.8 1195.00   3
   0   4   7 12222.0 449.396   3
   0  -4   7 12713.9 436.913   3
   0  -4  -7 13394.7 433.591   4
   0  -4  -8 1582.70 147.854   4
   0  -4   8 1624.53 156.698   3
   0   4   8 1553.86 174.290   3
   0  -4   9 1044.31 144.699   3
   0  -4  -9 836.486 113.079   4
   0   4   9 1134.84 161.741   3
   0  -4 -10 6029.28 294.278   4
   0   4  10 5713.57 343.091   3
   0  -4  10 5996.66 331.534   3
   0  -4 -11 2192.48 181.051   4
   0  -4  11 1843.57 71.4585   1
   0   4  11 2418.16 248.997   3
   0  -4  11 2414.22 224.456   3
   0  -4 -12 66.6982 77.3070   4
   0  -4  12 132.450 94.8596   3
   0   4  12-84.1408 104.353   3
   0   4  13-24.8597 124.275   3
   0  -4 -13-82.3208 90.0282   4
   0  -4  13 54.5286 119.452   3
   0  -4  14 20292.4 754.975   3
   0  -4 -14 18628.3 590.465   4
   0   4  14 19609.3 800.127   3
   0  -4  15 1358.50 200.567   2
   0  -4 -15 821.130 136.612   4
   0  -4  15 1653.93 241.974   3
   0   4  15 1410.04 248.454   3
   0   4  16 3140.93 356.065   3
   0  -4  16 3103.52 279.157   2
   0  -4  16 3122.23 319.106   3
   0  -4 -16 2928.24 224.748   4
   0   4  17 1358.65 265.807   3
   0  -4 -17 1415.43 169.706   4
   0  -4  17 1433.86 239.838   3
   0  -4  17 1434.05 207.337   2
   0  -4  18 4445.46 409.003   3
   0   4  18 4326.48 456.736   3
   0  -4  18 4284.72 338.348   2
   0  -4  19 316.054 162.753   3
   0   4  19 333.994 195.272   3
   0  -4  19 176.992 127.499   2
   0  -4  20 60.2827 147.225   3
   0  -4  20 27.4956 105.140   2
   0   4  20 365.050 209.939   3
   0  -4  21 210.740 178.359   3
   0   4  21 345.790 219.062   3
   0   4  22-506.230 266.611   3
   0  -4  22-24.2626 155.518   3
   0  -4  23 198.240 178.420   3
   0   4  23 569.750 262.451   3
   0  -6   0 30911.8 786.210   4
   0  -6   1 14336.4 482.060   4
   0  -6  -1 14208.3 490.913   4
   0  -6   2 5245.25 279.268   4
   0  -6  -2 5124.54 289.190   4
   0  -6  -3 6310.93 323.132   4
   0  -6   3 5699.79 286.671   4
   0  -6  -4 212.660 84.0797   4
   0  -6   4 372.616 88.1517   4
   0  -6   5-67.9768 77.0560   4
   0  -6  -5-68.1832 106.651   4
   0  -6  -6 1982.12 195.773   4
   0  -6   6 1840.88 159.439   4
   0  -6   7 13887.1 473.366   3
   0  -6   7 13596.6 449.705   4
   0  -6  -7 13517.7 512.406   4
   0  -6  -8 88.5046 100.883   4
   0  -6   8 35.5693 76.7107   4
   0  -6   8 130.761 89.0286   3
   0  -6  -9 35131.5 928.752   4
   0  -6   9 36070.0 828.933   4
   0  -6   9 36257.6 929.404   3
   0  -6  10 46095.0 1129.67   3
   0  -6  10 45957.7 992.804   4
   0  -6 -10 47495.5 1135.05   4
   0  -6 -11 1415.62 190.153   4
   0  -6  11 1792.45 206.820   3
   0  -6  11 1614.58 148.976   4
   0  -6  12 4789.00 333.568   3
   0  -6  12 5057.28 246.473   4
   0  -6 -12 4705.71 310.902   4
   0  -6 -13 112.326 95.2173   4
   0  -6  13 33.6730 95.5160   3
   0  -6 -14 879.972 155.672   4
   0  -6  14 747.782 158.298   3
   0  -6  15 2247.54 258.032   3
   0  -6 -15 2490.85 234.689   4
   0  -6 -16 85.2277 83.3766   4
   0  -6  16-27.2598 112.759   2
   0  -6  16-82.4274 113.720   3
   0  -6  17 665.832 174.220   3
   0  -6 -17 563.333 133.600   4
   0  -6  17 485.790 136.931   2
   0  -6  18 280.871 155.945   3
   0  -6  18 79.6284 117.499   2
   0  -6  19 496.236 168.731   3
   0  -6  19 432.023 155.709   2
   0  -6  20 101.005 117.205   2
   0  -6  20 583.466 203.434   3
   0  -6  21 639.351 210.810   3
   0  -6  21 217.585 136.816   2
   0  -6  22-13.4320 146.325   3
   0  -8   0-34.8201 105.994   4
   0  -8  -1 20023.4 681.228   4
   0  -8   1 19478.8 662.172   4
   0  -8   2 16169.8 589.553   4
   0  -8  -2 16393.9 617.833   4
   0  -8  -3 9809.80 467.461   4
   0  -8   3 8209.66 405.521   4
   0  -8   4 1189.45 161.494   4
   0  -8  -4 1138.32 174.163   4
   0  -8  -5 279.977 109.662   4
   0  -8   5 556.150 116.603   4
   0  -8   6 76.3081 92.4878   4
   0  -8  -6-71.4834 128.536   4
   0  -8  -7 2277.60 243.637   4
   0  -8   7 1826.77 188.305   4
   0  -8   7 2018.38 179.885   3
   0  -8  -8 425.171 144.642   4
   0  -8   8 451.492 109.751   3
   0  -8   8 343.626 96.8858   4
   0  -8  -9 2465.90 253.173   4
   0  -8   9 2493.18 209.091   4
   0  -8   9 2555.34 223.636   3
   0  -8 -10 857.940 173.036   4
   0  -8  10 1061.91 158.409   3
   0  -8  10 1228.89 149.561   4
   0  -8 -11 2770.62 274.909   4
   0  -8  11 2542.28 210.300   4
   0  -8  11 2241.41 225.723   3
   0  -8  12-54.6397 82.6617   3
   0  -8 -12 126.726 126.552   4
   0  -8  13-48.4176 109.601   3
   0  -8 -13-225.824 118.362   4
   0  -8  14 1376.05 204.472   3
   0  -8 -14 1429.82 210.194   4
   0  -8  15-169.172 132.714   3
   0  -8 -15-84.8557 106.686   4
   0  -8  16 1852.93 251.813   3
   0  -8 -16 1910.78 244.830   4
   0  -8  17 438.858 160.551   3
   0  -8 -17 334.506 128.864   4
   0  -8 -18 611.044 157.431   4
   0  -8  18 534.076 162.663   2
   0  -8  18 926.689 218.457   3
   0  -8  19 1558.30 267.021   3
   0  -8  19 1472.34 252.012   2
   0  -8  20 1062.29 245.904   2
   0  -8  20 1077.48 247.828   3
   0  -8  21 215.218 157.870   2
   0  -8  21 6.23485 129.855   3
   0 -10   0-17.1460 124.122   4
   0 -10   1 492.575 134.899   4
   0 -10  -1 432.182 150.970   4
   0 -10   2 8480.90 473.226   4
   0 -10  -2 9513.42 515.073   4
   0 -10  -3 669.402 162.326   4
   0 -10   3 1099.18 193.240   4
   0 -10  -4-111.475 145.741   4
   0 -10   4-111.343 118.782   4
   0 -10   5 1396.24 197.956   4
   0 -10  -5 1193.62 216.316   4
   0 -10   6 756.962 159.722   4
   0 -10  -6 235.933 135.860   4
   0 -10   7 2991.98 269.655   4
   0 -10  -7 2978.21 310.103   4
   0 -10   7 2869.81 227.131   3
   0 -10   8 3883.50 305.618   4
   0 -10  -8 3302.83 326.323   4
   0 -10   9 1959.26 223.915   4
   0 -10  -9 1471.38 232.929   4
   0 -10  10 111.685 110.519   4
   0 -10 -10 85.6479 125.787   4
   0 -10 -11-55.6202 133.197   4
   0 -10 -12 71.8092 112.671   4
   0 -10 -13 396.420 158.444   4
   0 -10 -14 817.412 193.360   4
   0 -10 -15 290.516 152.377   4
   0 -10 -16-34.5311 147.828   4
   0 -10 -17 588.910 173.357   4
   0 -10 -18-59.0126 128.916   4
   0 -12   0 817.292 188.653   4
   0 -12   1 135.937 127.388   4
   0 -12  -1-190.712 167.565   4
   0 -12  -2 159.853 136.109   4
   0 -12   2 470.561 175.532   4
   0 -12   3 632.665 195.498   4
   0 -12  -3 693.741 197.369   4
   0 -12  -4 3148.09 343.174   4
   0 -12   4 3093.72 321.410   4
   0 -12  -5 685.124 200.175   4
   0 -12   5 575.516 174.243   4
   0 -12  -6 979.860 224.882   4
   0 -12   6 1200.93 217.969   4
   0 -12   7 2185.43 273.452   4
   0 -12  -7 2077.52 283.372   4
   0 -12   8 398.692 157.014   4
   0 -12  -8 350.509 189.974   4
   0 -12   9 8113.45 489.721   4
   0 -12  -9 6814.88 507.286   4
   0 -12 -10 316.332 168.388   4
   0 -12 -11 624.458 192.852   4
   0 -12 -12 461.779 186.898   4
   0 -12 -13 189.387 154.700   4
   0 -12 -14 510.817 191.301   4
   0 -14   0 126.537 156.105   4
   0 -14   1 729.385 195.987   4
   0 -14  -1 355.924 178.721   4
   0 -14   2 558.265 191.957   4
   0 -14  -2 481.626 179.980   4
   0 -14   3 200.635 159.433   4
   0 -14  -3 237.648 174.483   4
   0 -14   4 540.522 176.033   4
   0 -14  -4 95.9778 158.532   4
   0 -14   5 62.7004 138.612   4
   0 -14  -5-72.5012 137.063   4
   0 -14   6 22.4030 133.890   4
   0 -14  -6 80.2896 156.342   4
   0 -14   7-28.2007 136.311   4
  -1  -1  24 328.930 197.978   3
  -1   1  24 270.590 199.537   3
  -1  -1  23 2116.51 352.684   3
  -1   1  23 1734.80 352.796   3
  -1  -1  22 618.873 210.164   3
  -1   1  22 454.670 228.132   3
  -1  -1  21 189.603 193.121   3
  -1   1  21-138.768 191.155   3
  -1  -1  20 1041.21 248.201   3
  -1   1  20 1055.96 236.073   3
  -1   1  19 50.1085 150.553   3
  -1  -1  19 34.7338 89.3266   2
  -1  -1  19 49.4999 140.938   3
  -1  -1  18 100.657 155.061   3
  -1   1  18-61.0831 143.688   3
  -1  -1  18 64.8555 84.4543   2
  -1   1  18 109.124 82.8754   2
  -1   1  17 116.438 69.6846   2
  -1  -1  17 191.486 161.597   3
  -1   1  17 180.756 149.581   3
  -1  -1  17 200.877 95.3092   2
  -1  -1  16 1784.89 254.206   3
  -1   1  16 1965.26 266.918   3
  -1  -1  16 2084.02 194.136   2
  -1   1  16 1974.81 180.676   2
  -1  -1  15 55.4634 77.8747   2
  -1   1  15 234.846 79.0487   2
  -1   1  15 123.873 129.498   3
  -1  -1  15 132.165 130.226   3
  -1   1  14 3278.56 307.074   3
  -1  -1  14 3586.39 231.810   2
  -1   1  14 3705.15 219.352   2
  -1  -1  14 3257.01 297.113   3
   1  -1 -13 14586.1 414.251   4
  -1   1  13 14753.8 450.278   2
  -1   1  13 14977.7 622.971   3
  -1  -1  13 14435.0 468.694   2
  -1  -1  13 14315.5 604.027   3
  -1  -1  12 58246.7 1376.62   3
  -1  -1  12 59594.4 1063.22   4
  -1   1  12 57906.9 1144.60   2
  -1   1  12 60532.4 1413.16   3
  -1  -1  12 60163.2 1197.67   2
   1  -1 -12 60026.6 1119.60   4
  -1   1  11 22261.0 546.673   2
  -1   1  11 22822.5 731.998   3
  -1  -1  11 22357.0 488.925   4
  -1  -1  11 22850.5 587.607   2
  -1  -1  11 22291.5 708.793   3
   1  -1 -11 22469.0 528.162   4
  -1  -1  10 97.4311 83.3117   3
  -1   1  10 288.158 61.5477   2
  -1  -1  10 287.037 48.2486   4
  -1  -1  10 224.730 63.7812   2
  -1   1  10 279.546 110.394   3
   1  -1 -10 300.368 56.4389   4
  -1  -1   9 18928.4 494.092   2
  -1  -1   9 20098.0 423.420   4
  -1  -1   9 19719.8 605.491   3
  -1   1   9 19737.6 609.405   3
  -1   1   9 19133.4 457.361   2
   1  -1  -9 19424.0 456.088   4
   1  -1  -8 11366.1 307.433   4
  -1  -1   8 11583.3 284.422   4
  -1   1   8 11086.0 414.098   3
  -1  -1   8 11938.9 427.194   3
  -1   1   8 11021.7 302.010   2
  -1  -1   8 11310.8 337.363   2
   1  -1  -8 11705.1 306.049   2
  -1   1   7 31958.8 631.570   4
   1  -1  -7 29813.3 604.908   4
   1  -1  -7 32074.1 598.051   2
  -1   1   7 30330.0 736.691   3
  -1  -1   7 31395.0 581.551   4
  -1  -1   7 31517.3 740.409   3
  -1   1   7 29377.4 590.584   2
  -1  -1   6 425.850 47.5532   4
  -1   1   6 439.858 81.3714   3
  -1   1   6 459.157 50.0995   2
   1  -1  -6 370.310 51.5801   4
  -1  -1   6 308.269 70.4745   3
   1  -1  -6 478.765 49.1502   2
  -1   1   6 454.253 55.7328   4
  -1   1   5 51320.2 1017.23   3
  -1   1   5 53120.5 907.627   2
  -1  -1   5 53314.5 1029.39   3
   1  -1  -5 56863.9 907.737   2
   1  -1  -5 54528.6 941.524   4
  -1   1   5 56213.0 955.069   4
  -1   1   4 9953.05 286.771   3
  -1  -1   4 9901.13 292.917   3
   1  -1  -4 10481.3 218.483   2
  -1   1   4 9912.85 219.312   2
   1  -1  -4 9962.83 249.205   4
   1  -1  -3 424.666 49.7618   4
   1  -1  -3 353.218 31.6610   2
  -1   1   3 359.536 55.3776   3
   1  -1   2 273874. 4168.69   3
  -1  -1  -2 276917. 4162.29   4
   1   1   3 7284.03 194.344   2
  -1  -1  -3 7177.74 186.710   4
   1   1   3 6808.04 223.353   3
   1  -1   3 7300.31 215.713   3
  -1  -1  -4 5652.37 166.246   4
   1  -1   4 5611.29 208.159   3
   1   1   4 5989.34 170.624   4
   1   1   4 5220.11 210.885   3
   1   1   4 5522.79 177.765   2
  -1  -1  -4 5798.27 175.021   2
   1   1   5 11866.7 375.229   3
   1   1   5 12479.9 294.222   4
  -1  -1  -5 12969.4 309.342   2
   1  -1   5 12136.2 354.984   3
   1   1   5 12264.4 309.296   2
  -1  -1  -5 12511.8 287.310   4
   1  -1   6 12857.5 356.472   2
  -1  -1  -6 13515.9 305.623   4
   1  -1   6 13212.8 398.389   3
  -1  -1  -6 14230.0 337.793   2
   1  -1   6 11859.0 240.911   4
   1   1   6 13083.6 335.939   2
   1   1   6 13679.6 316.157   4
   1   1   6 12692.3 410.650   3
   1  -1   7 594.168 40.7072   4
   1   1   7 689.184 82.3272   2
  -1  -1  -7 588.524 62.3415   4
   1   1   7 509.801 103.403   3
   1  -1   7 581.588 81.6262   2
   1  -1   7 422.297 84.3705   3
   1   1   7 726.388 68.0937   4
   1  -1   8 23613.9 572.940   2
   1   1   8 24168.2 506.804   4
   1  -1   8 21929.3 416.365   4
  -1  -1  -8 23806.3 484.561   4
   1  -1   8 23899.3 646.335   3
   1   1   8 24448.9 668.595   3
   1   1   8 23307.1 542.024   2
   1  -1   9 2282.70 91.0262   4
  -1  -1  -9 2536.85 127.536   4
   1  -1   9 2787.50 215.419   3
   1   1   9 2441.00 155.944   2
   1  -1   9 2242.02 161.978   2
   1   1   9 2295.53 209.058   3
   1   1   9 2664.42 136.633   4
  -1  -1 -10 1536.02 89.1218   1
   1   1  10 1364.63 123.418   2
  -1  -1 -10 1364.41 97.7238   4
   1  -1  10 1456.63 138.143   2
   1  -1  10 1548.11 178.552   3
   1   1  10 1400.74 176.494   3
   1  -1  10 1468.58 74.6350   4
  -1  -1 -11 2815.35 142.409   4
  -1  -1 -11 2553.16 117.897   1
   1   1  11 2434.35 230.094   3
   1  -1  11 2772.51 198.323   2
   1  -1  11 2664.11 237.279   3
   1  -1  11 2799.58 108.303   4
   1   1  11 2527.26 178.850   2
   1  -1  12 11957.4 275.684   4
   1  -1  12 12790.4 446.151   2
   1   1  12 12636.0 422.827   2
   1  -1  12 12228.9 535.295   3
  -1  -1 -12 13132.9 348.507   4
  -1  -1 -12 11101.3 286.915   1
   1   1  12 13245.0 569.493   3
   1   1  13-18.1131 141.562   3
  -1  -1 -13 87.3999 45.1364   4
   1   1  13 168.392 82.9036   2
   1  -1  13 74.3916 78.9062   2
   1  -1  13 138.798 100.222   3
   1   1  14 799.278 128.294   2
   1  -1  14 478.342 142.138   3
   1   1  14 614.003 164.273   3
   1  -1  14 595.263 121.676   2
   1   1  15 620.913 181.170   3
   1  -1  15 400.073 145.581   3
   1  -1  15 580.805 131.534   2
   1   1  15 556.595 117.662   2
   1  -1  16 447.628 118.684   2
   1  -1  16 222.240 128.476   3
   1   1  16 141.098 78.5588   2
   1   1  16 592.746 194.090   3
   1  -1  17 6816.93 377.075   2
   1  -1  17 6466.76 480.860   3
   1   1  17 6698.02 497.917   3
   1   1  17 7413.56 383.782   2
   1  -1  18 1675.43 277.901   3
   1   1  18 1493.39 268.038   3
   1   1  18 1844.35 198.675   2
   1  -1  18 1425.91 190.631   2
   1  -1  19 2298.17 314.610   3
   1   1  19 1766.23 298.629   3
   1  -1  19 2319.74 236.245   2
   1  -1  20 634.128 225.400   3
   1   1  20 430.307 218.295   3
   1  -1  21 256.125 182.174   3
   1   1  21 381.442 210.564   3
   1   1  22 878.261 261.485   3
   1  -1  22 1184.99 284.639   3
   1  -1  23 284.601 198.632   3
   1   1  23 541.074 224.082   3
  -1  -3  23 51.0329 169.565   3
  -1   3  23 289.917 239.776   3
  -1   3  22 277.609 207.162   3
  -1  -3  22 207.101 185.414   3
  -1   3  21 2643.37 384.279   3
  -1  -3  21 2721.15 365.049   3
  -1  -3  20 432.723 179.415   3
  -1  -3  20 756.398 161.214   2
  -1   3  20 631.742 231.496   3
  -1  -3  19 7883.12 436.277   2
  -1   3  19 8001.34 588.680   3
  -1  -3  19 7318.71 536.879   3
  -1   3  18 1410.62 265.896   3
  -1  -3  18 1942.26 286.587   3
  -1  -3  18 1809.89 215.309   2
   1  -3 -17 240.039 90.4085   4
  -1  -3  17 198.614 140.638   3
  -1  -3  17-7.06990 96.1747   2
  -1   3  17 123.466 137.316   3
   1  -3 -16 2198.69 188.586   4
  -1  -3  16 2561.61 295.719   3
  -1  -3  16 1809.39 203.547   2
  -1   3  16 2285.73 307.294   3
   1  -3 -15 3403.36 227.182   4
  -1  -3  15 3305.31 316.595   3
  -1  -3  15 3791.57 267.760   2
  -1   3  15 3419.07 340.044   3
  -1  -3  14 2359.55 261.004   3
  -1   3  14 2565.21 291.520   3
  -1  -3  14 2754.67 230.058   2
   1  -3 -14 2045.47 168.921   4
  -1   3  13 1340.54 211.882   3
  -1  -3  13 1333.83 160.860   2
  -1  -3  13 1385.24 198.312   3
   1  -3 -13 1231.10 135.749   4
   1  -3 -12 12029.7 411.514   4
  -1   3  12 12597.8 555.348   3
  -1  -3  12 12114.5 530.978   3
   1  -3 -11 10709.6 374.135   4
  -1   3  11 10817.1 487.616   3
  -1  -3  11 10093.8 458.902   3
  -1   3  10 11524.6 480.690   3
  -1  -3  10 11261.4 466.233   3
   1  -3 -10 11776.0 392.533   4
   1  -3  -9 34066.6 748.685   4
  -1  -3   9 34279.0 853.433   3
  -1   3   9 32435.0 852.358   3
  -1  -3   9 31499.0 544.003   1
   1  -3  -8 1127.16 117.332   4
  -1  -3   8 882.474 124.402   3
  -1   3   7 504.173 99.7249   3
   1  -3  -7 494.714 82.0348   4
  -1  -3   7 769.257 108.251   3
   1  -3  -6 10317.7 335.688   4
   1  -3  -6 10664.2 295.145   2
  -1  -3   6 10100.0 356.297   3
  -1   3   6 9520.40 350.400   3
  -1   3   5 19383.1 501.332   3
   1  -3  -5 19827.7 498.262   4
  -1   3   4 2252.19 141.499   3
   1  -3  -4 2317.59 146.752   4
   1  -3  -4 2522.53 138.913   3
   1  -3  -3 20454.5 451.416   3
   1  -3  -3 19229.7 484.045   4
   1  -3  -2 513.620 79.5517   4
   1  -3  -2 460.252 51.7251   3
   1  -3  -1 24043.0 535.528   4
   1  -3   0 19.7997 42.4448   4
  -1  -3  -1 15374.6 402.501   4
   1  -3   1 15611.7 384.985   4
  -1  -3  -2 61058.6 1105.63   4
   1  -3   2 58711.1 1054.17   4
  -1  -3  -3 46336.8 888.695   4
   1  -3   3 44303.7 826.961   4
  -1  -3  -4 22029.2 527.591   4
   1  -3   4 21475.2 500.614   3
  -1  -3  -5 47883.6 938.347   4
   1  -3   5 46187.4 929.273   3
   1   3   6 2826.89 198.012   3
   1  -3   6 2890.86 180.439   3
  -1  -3  -6 3122.35 177.939   4
   1  -3   7 4701.90 243.793   3
  -1  -3  -7 4897.20 226.856   4
   1   3   7 4241.64 255.444   3
  -1  -3  -8 718.930 95.1104   4
   1   3   8 707.225 128.352   3
   1  -3   8 704.651 117.587   3
   1  -3   9 4231.95 265.104   3
  -1  -3  -9 3767.93 203.999   4
   1   3   9 3697.01 265.005   3
   1  -3   9 3457.57 101.566   1
   1   3  10 1303.95 177.301   3
  -1  -3 -10 1134.84 120.898   4
   1  -3  10 988.650 145.159   3
   1  -3  11 12538.8 468.502   2
   1   3  11 12254.9 546.763   3
  -1  -3 -11 13127.1 416.400   4
   1  -3  11 12024.9 279.706   4
   1  -3  11 12373.8 512.237   3
   1  -3  12 6267.66 373.533   3
   1   3  12 5786.16 386.385   3
   1  -3  12 6146.69 331.574   2
  -1  -3 -12 6304.51 280.149   4
   1  -3  13 16369.5 658.611   3
   1  -3  13 16428.5 581.989   2
   1   3  13 17095.4 709.236   3
  -1  -3 -13 16351.5 493.289   4
   1  -3  14 292.899 136.416   3
   1   3  14 219.582 152.005   3
  -1  -3 -14 244.974 84.3749   4
   1  -3  14 280.675 106.462   2
   1  -3  15 5408.39 334.187   2
   1   3  15 5596.80 430.577   3
   1  -3  15 5301.80 401.490   3
  -1  -3 -15 5601.97 275.258   4
   1   3  16 140.298 161.800   3
   1  -3  16 33.0291 114.728   2
   1  -3  16 310.995 145.998   3
  -1  -3 -16 284.253 77.2036   4
   1  -3  17 5356.91 355.648   2
   1  -3  17 5337.49 425.140   3
   1   3  17 5051.44 445.668   3
   1  -3  18 400.328 129.288   2
   1   3  18 529.981 204.336   3
   1  -3  18 557.359 199.325   3
   1   3  19-271.936 190.188   3
   1  -3  19 21.8663 140.619   3
   1  -3  19 128.316 110.693   2
   1   3  20 5074.46 485.580   3
   1  -3  20 5726.28 501.670   3
   1  -3  20 6027.66 409.518   2
   1  -3  21 131.860 157.332   3
   1   3  21 2.94477 180.153   3
   1  -3  22 52.0357 163.338   3
   1   3  22-185.380 180.248   3
   1   3  23 412.337 208.807   3
   1  -3  23 1524.71 312.862   3
  -1  -5  23 187.206 173.214   3
  -1   5  22 373.745 201.206   3
  -1  -5  22 617.600 220.837   3
  -1  -5  21 423.982 191.246   3
  -1   5  21 340.576 203.580   3
  -1   5  20 563.292 214.883   3
  -1  -5  20 893.020 186.439   2
  -1  -5  20 433.098 192.107   3
  -1  -5  19 1882.12 239.175   2
  -1   5  19 1614.73 306.712   3
  -1  -5  19 1528.54 270.760   3
  -1  -5  18 2424.88 265.926   2
  -1   5  18 1963.35 312.865   3
   1  -5 -18 2557.68 237.570   4
  -1  -5  18 2395.05 307.038   3
  -1  -5  17 1638.59 251.096   3
   1  -5 -17 1354.50 176.001   4
  -1  -5  17 1233.82 194.366   2
  -1   5  17 1475.40 280.506   3
   1  -5 -16 5371.01 324.371   4
  -1   5  16 6613.70 488.987   3
  -1  -5  16 5817.71 384.652   2
  -1  -5  16 6531.65 440.664   3
  -1  -5  15 650.910 184.110   3
  -1   5  15 770.021 197.170   3
   1  -5 -15 586.138 121.219   4
  -1  -5  14 177.909 122.448   3
   1  -5 -14 30.5308 103.315   4
  -1   5  14-96.8190 152.830   3
  -1   5  13 253.819 123.174   3
   1  -5 -13 590.150 131.549   4
  -1  -5  13 242.219 118.295   3
   1  -5 -12 7626.81 371.773   4
  -1   5  12 7388.71 446.002   3
  -1  -5  12 7676.65 420.380   3
  -1  -5  11 6637.25 376.572   3
  -1   5  11 6491.33 394.819   3
   1  -5 -11 6860.08 345.278   4
  -1   5  10 47079.8 1163.81   3
   1  -5 -10 46291.1 1064.31   4
  -1  -5  10 44553.5 1109.03   3
   1  -5  -9 3832.13 250.897   4
  -1  -5   9 3834.78 263.659   3
  -1   5   9 3865.02 279.603   3
  -1  -5   8 21891.0 642.011   3
   1  -5  -8 21194.2 622.767   4
   1  -5  -7 29245.1 761.651   4
   1  -5  -6 9134.06 379.552   4
   1  -5  -5 20568.0 594.396   4
   1  -5  -4 16883.5 521.779   4
   1  -5  -3 4377.06 247.588   4
   1  -5  -2 7308.35 252.013   3
   1  -5  -2 7030.84 311.239   4
  -1  -5   1 37809.7 856.192   4
   1  -5  -1 38356.2 860.339   4
   1  -5   0 72.9844 69.3112   4
  -1  -5   0 83.2966 75.0853   4
  -1  -5  -1 10170.7 379.397   4
   1  -5   1 10299.8 366.541   4
  -1  -5  -2 48737.3 1041.17   4
   1  -5   2 47746.8 995.708   4
  -1  -5  -3 41085.9 915.204   4
   1  -5   3 38532.0 852.780   4
  -1  -5  -4 650.927 108.944   4
   1  -5   4 772.334 99.0141   4
   1  -5   5 1852.31 140.456   3
   1  -5   5 1677.55 135.972   4
  -1  -5  -5 1882.58 171.377   4
  -1  -5  -6 9289.76 379.391   4
   1  -5   6 8888.76 317.614   4
   1  -5   6 8785.66 337.357   3
   1  -5   7 11213.0 405.101   3
  -1  -5  -7 11140.4 424.461   4
   1  -5   7 10435.8 346.409   4
  -1  -5  -8 346.471 98.8769   4
   1  -5   8 443.646 79.9817   4
   1  -5   8 331.750 86.8986   3
  -1  -5  -9 12240.7 466.660   4
   1  -5   9 12959.3 485.008   3
   1  -5   9 12837.8 379.415   4
  -1  -5 -10 14.7425 77.0568   4
   1  -5  10 35.0169 51.9890   4
   1  -5  10-32.5508 93.0083   3
  -1  -5 -11 7058.96 348.802   4
   1  -5  11 7118.80 257.227   4
   1  -5  11 6865.32 381.757   3
   1  -5  12 12034.4 527.304   3
   1  -5  12 12058.7 344.532   4
  -1  -5 -12 12019.3 473.801   4
   1  -5  13 991.789 180.181   3
  -1  -5 -13 888.302 140.668   4
   1   5  14 1293.97 227.533   3
   1  -5  14 1531.81 227.547   3
  -1  -5 -14 1839.35 198.233   4
   1   5  15 15661.6 754.563   3
   1  -5  15 14964.5 678.649   3
   1  -5  15 16272.1 651.802   2
  -1  -5 -15 14673.2 544.086   4
   1   5  16 1571.13 279.708   3
   1  -5  16 1251.51 231.197   3
   1  -5  16 1599.09 219.868   2
  -1  -5 -16 1228.97 161.588   4
  -1  -5 -17 72.1674 78.7458   4
   1  -5  17-15.0596 141.246   3
   1  -5  17 76.9383 102.165   2
   1   5  17 334.726 204.850   3
   1  -5  18 5947.29 413.230   2
   1  -5  18 6502.68 489.169   3
   1  -5  19 1162.61 215.330   2
   1  -5  19 982.678 226.314   3
   1  -5  20 122.095 136.214   2
   1  -5  20 236.395 170.128   3
   1  -5  21 90.7204 105.871   2
   1  -5  21 21.3056 153.117   3
   1  -5  22-260.513 184.213   3
   1  -5  23 545.595 235.249   3
  -1  -7  22 383.745 180.272   3
  -1  -7  21 122.049 128.195   2
  -1  -7  21 30.7647 133.098   3
  -1  -7  20 382.631 192.362   3
  -1  -7  20 412.121 162.763   2
  -1  -7  19 1557.04 241.735   2
  -1  -7  19 1721.64 280.982   3
   1  -7 -18 45.0284 89.7264   4
  -1  -7  18-84.1207 141.442   2
  -1  -7  18 164.952 131.905   3
   1  -7 -17 1375.83 197.547   4
  -1  -7  17 1007.58 197.903   3
   1  -7 -16 862.374 162.646   4
  -1  -7  16 672.777 167.020   3
  -1  -7  15 120.765 118.872   3
   1  -7 -15-208.796 123.081   4
  -1  -7  14 1446.63 219.225   3
   1  -7 -14 1391.32 196.397   4
  -1  -7  13 131.347 109.361   3
   1  -7 -13 225.339 121.772   4
  -1  -7  12 620.709 109.669   4
   1  -7 -12 613.317 146.437   4
  -1  -7  12 331.313 118.325   3
  -1  -7  11 1061.03 164.274   3
   1  -7 -11 1073.90 181.300   4
  -1  -7  11 966.964 134.583   4
  -1  -7  10 20033.6 684.380   3
   1  -7 -10 20993.2 711.916   4
  -1  -7  10 20884.1 621.494   4
  -1  -7   9 51.3488 84.0404   4
   1  -7  -9 285.062 126.176   4
  -1  -7   9 342.243 105.745   3
   1  -7  -8 280.495 116.654   4
  -1  -7   8 188.827 75.9079   4
  -1  -7   8 225.943 96.8804   3
  -1  -7   7 10444.7 422.135   4
   1  -7  -7 10089.8 466.987   4
   1  -7  -6 4658.51 314.127   4
  -1  -7   6 4533.62 273.163   4
   1  -7  -5 24171.6 748.428   4
  -1  -7   5 23381.5 690.717   4
  -1  -7   4 6059.23 324.013   4
   1  -7  -4 5800.88 344.705   4
   1  -7  -3 37728.1 979.512   4
  -1  -7   3 37252.8 942.184   4
  -1  -7   2 11224.0 451.937   4
   1  -7  -2 10552.6 456.959   4
  -1  -7   1 41325.1 1015.83   4
   1  -7  -1 41545.8 1020.10   4
  -1  -7   0 873.325 145.137   4
   1  -7   0 976.646 147.265   4
  -1  -7  -1 2512.68 215.987   4
   1  -7   1 2333.97 201.115   4
   1  -7   2-97.8547 92.6061   4
  -1  -7  -2 9.43948 107.125   4
   1  -7   3-51.7246 87.3906   4
  -1  -7  -3-3.96998 94.6632   4
  -1  -7  -4 2812.66 242.152   4
   1  -7   4 2842.08 211.332   4
  -1  -7  -5 2794.48 243.212   4
   1  -7   5 2225.02 196.482   4
   1  -7   6 4251.99 256.457   4
  -1  -7  -6 4658.95 314.256   4
   1  -7   6 4255.82 242.368   3
   1  -7   7 5706.62 292.669   3
  -1  -7  -7 5020.22 324.769   4
   1  -7   7 5162.21 285.870   4
   1  -7   8 2543.76 209.785   3
   1  -7   8 2285.67 188.970   4
  -1  -7  -8 2655.02 246.541   4
   1  -7   9 1558.99 156.316   4
   1  -7   9 1667.52 179.543   3
  -1  -7  -9 1369.52 185.450   4
  -1  -7 -10 7183.85 405.366   4
   1  -7  10 7137.47 322.865   4
   1  -7  10 7273.09 380.663   3
   1  -7  11 3450.82 277.445   3
  -1  -7 -11 3262.15 278.943   4
   1  -7  11 3540.78 217.904   4
   1  -7  12 75.7956 83.8480   3
  -1  -7 -12 41.7745 89.6523   4
   1  -7  13 1757.34 224.410   3
  -1  -7 -13 1634.82 204.103   4
   1  -7  14 3348.86 302.151   3
  -1  -7 -14 3311.99 284.246   4
  -1  -7 -15 538.631 141.084   4
   1  -7  15 58.9458 108.791   3
   1  -7  16 170.126 118.393   3
  -1  -7 -16 193.195 116.177   4
   1  -7  17 482.086 148.214   2
   1  -7  17 637.609 178.688   3
  -1  -7 -17 653.939 149.914   4
   1  -7  18 3297.40 353.795   3
   1  -7  18 3035.00 331.528   2
   1  -7  19 3653.24 384.720   3
   1  -7  19 3396.99 356.139   2
   1  -7  20 974.012 220.856   3
   1  -7  20 582.187 168.254   2
   1  -7  21 1077.60 220.964   2
   1  -7  21 975.446 229.743   3
   1  -7  22 80.8986 152.760   3
  -1  -9  20 44.4677 124.320   2
  -1  -9  19-94.3458 132.439   2
  -1  -9  18 648.349 179.881   3
   1  -9 -18 491.879 151.756   4
  -1  -9  17 64.6381 134.318   3
   1  -9 -17-260.873 150.118   4
   1  -9 -16 732.988 174.072   4
  -1  -9  16 637.976 182.565   3
   1  -9 -15 87.7641 117.620   4
  -1  -9  15 92.9875 107.646   3
  -1  -9  14 53.3385 96.2074   3
   1  -9 -14 29.4126 120.925   4
  -1  -9  13 294.980 119.778   3
   1  -9 -13 388.284 156.487   4
  -1  -9  12 2901.24 277.594   3
   1  -9 -12 2872.43 304.585   4
  -1  -9  11 2283.36 238.897   3
   1  -9 -11 2359.11 275.899   4
  -1  -9  11 2346.39 223.363   4
  -1  -9  10 3840.65 286.192   4
  -1  -9  10 3390.45 277.948   3
   1  -9 -10 3533.12 323.115   4
   1  -9  -9 76.9159 109.128   4
  -1  -9   9 31.4100 82.5456   4
  -1  -9   9-59.1263 77.7030   3
   1  -9  -8 39.7417 106.572   4
  -1  -9   8-45.0644 99.3751   4
  -1  -9   8 159.232 91.7743   3
  -1  -9   7-144.782 113.732   4
   1  -9  -7-48.0176 125.136   4
  -1  -9   6 10.9848 108.003   4
   1  -9  -6 305.721 120.261   4
   1  -9  -5-136.476 137.163   4
  -1  -9   5 168.082 103.765   4
   1  -9  -4 4797.66 345.234   4
  -1  -9   4 4763.64 330.700   4
  -1  -9   3 2563.10 246.582   4
   1  -9  -3 2797.44 273.218   4
   1  -9  -2 3707.03 303.837   4
  -1  -9   2 3063.77 271.680   4
  -1  -9   1 556.781 145.413   4
   1  -9  -1 845.360 181.022   4
   1  -9   0 21720.6 749.505   4
  -1  -9   0 21349.0 746.897   4
  -1  -9  -1-54.7608 116.933   4
   1  -9   1 79.0751 108.271   4
  -1  -9  -2 2728.20 274.714   4
   1  -9   2 2779.42 260.803   4
  -1  -9  -3 8710.48 469.345   4
   1  -9   3 9229.17 460.460   4
  -1  -9  -4 119.232 137.010   4
   1  -9   4 319.441 124.565   4
  -1  -9  -5-277.107 190.969   4
   1  -9   5 290.444 123.335   4
   1  -9   6 4339.56 259.859   3
  -1  -9  -6 3863.22 318.864   4
   1  -9   6 4175.88 306.265   4
   1  -9   7 137.830 101.824   4
   1  -9   7 144.403 79.5795   3
  -1  -9  -7 145.221 111.348   4
  -1  -9  -8 1896.87 251.763   4
   1  -9   8 1582.20 182.043   3
   1  -9   8 1798.05 198.272   4
   1  -9   9 2135.16 207.716   3
   1  -9   9 2222.57 210.629   4
  -1  -9  -9 2015.05 258.129   4
   1  -9  10 2131.34 209.469   4
   1  -9  10 2016.64 208.388   3
  -1  -9 -10 2005.45 252.419   4
  -1  -9 -11 872.538 189.840   4
   1  -9  11 843.408 155.287   3
  -1  -9 -12 507.129 146.314   4
   1  -9  12 448.515 122.229   3
  -1  -9 -13-118.763 119.087   4
   1  -9  13-30.7419 100.205   3
   1  -9  14 1125.39 181.850   3
  -1  -9 -14 1142.78 215.238   4
  -1  -9 -15 278.523 148.423   4
   1  -9  15 0.28287 111.332   3
  -1  -9 -16 247.068 131.706   4
  -1  -9 -17 257.783 141.094   4
   1  -9  18 15.3267 129.557   2
   1  -9  19 369.080 170.099   2
   1  -9  20 339.942 175.040   2
   1 -11 -17 134.399 127.518   4
   1 -11 -16 510.376 190.441   4
   1 -11 -15 224.377 153.481   4
   1 -11 -14 13.8528 126.086   4
   1 -11 -13 202.933 158.837   4
   1 -11 -12 164.638 138.781   4
   1 -11 -11 202.215 158.998   4
  -1 -11  10 797.708 165.651   4
   1 -11 -10 1038.96 216.102   4
  -1 -11   9 67.2456 106.251   4
   1 -11  -9 177.169 150.625   4
  -1 -11   8 1007.19 206.161   4
   1 -11  -8 811.979 209.655   4
   1 -11  -7 2442.44 308.727   4
  -1 -11   7 2838.37 290.332   4
  -1 -11   6 3979.21 340.714   4
   1 -11  -6 3817.55 358.559   4
  -1 -11   5 653.123 171.710   4
   1 -11  -5 851.429 195.174   4
   1 -11  -4 1313.15 223.172   4
  -1 -11   4 1447.36 223.329   4
  -1 -11   3 2012.23 258.018   4
   1 -11  -3 2304.56 286.401   4
  -1 -11   2 0.69275 133.926   4
   1 -11  -2 303.166 161.075   4
  -1 -11   1 3622.98 336.656   4
   1 -11  -1 3191.05 317.726   4
  -1 -11   0 962.751 201.308   4
   1 -11   0 1336.60 224.411   4
   1 -11   1 159.690 131.088   4
  -1 -11  -1-11.5206 127.265   4
   1 -11   2 454.837 161.546   4
  -1 -11  -2 139.307 139.780   4
  -1 -11  -3 2196.95 285.396   4
   1 -11   3 2135.05 267.804   4
  -1 -11  -4 2241.86 287.191   4
   1 -11   4 2480.63 275.029   4
   1 -11   5 3874.70 330.923   4
  -1 -11  -5 4125.77 379.399   4
  -1 -11  -6 2125.74 285.188   4
   1 -11   6 1920.51 241.504   4
  -1 -11  -7-126.984 135.537   4
   1 -11   7 220.938 121.747   4
   1 -11   8 136.508 123.606   4
  -1 -11  -8 265.415 153.406   4
  -1 -11  -9 4026.81 379.367   4
   1 -11   9 4421.25 338.879   4
  -1 -11 -10 566.837 188.200   4
  -1 -11 -11 750.370 200.080   4
  -1 -11 -12-218.278 142.876   4
  -1 -11 -13 1582.19 271.722   4
  -1 -11 -14 455.417 169.958   4
  -1 -11 -15 224.576 135.426   4
  -1 -11 -16 70.8721 113.745   4
  -1 -11 -17 80.8802 122.649   4
   1 -13 -11 2670.19 358.170   4
   1 -13 -10 1123.61 260.131   4
   1 -13  -9 171.074 175.280   4
   1 -13  -8 747.296 203.670   4
  -1 -13   8 1107.07 220.163   4
  -1 -13   7 4289.93 392.147   4
   1 -13  -7 4733.99 437.682   4
  -1 -13   6 187.357 145.057   4
   1 -13  -6 539.128 197.909   4
   1 -13  -5-99.4801 149.514   4
  -1 -13   5-109.423 130.356   4
   1 -13  -4 706.296 209.861   4
  -1 -13   4 1078.70 231.247   4
  -1 -13   3 350.248 169.447   4
   1 -13  -3 127.026 144.383   4
   1 -13  -2 302.324 152.509   4
  -1 -13   2 107.811 151.187   4
   1 -13  -1 327.683 160.187   4
  -1 -13   1 660.359 200.363   4
  -1 -13   0 740.888 197.924   4
   1 -13   0 384.920 148.188   4
   1 -13   1 357.393 174.955   4
  -1 -13  -1 66.3924 136.586   4
  -1 -13  -2 124.012 143.914   4
   1 -13   2-184.474 129.810   4
   1 -13   3-88.3263 150.411   4
  -1 -13  -3-143.020 183.462   4
  -1 -13  -4 2384.46 315.775   4
   1 -13   4 2683.78 312.641   4
  -1 -13  -5 112.874 146.910   4
   1 -13   5 576.668 182.693   4
   1 -13   6 1191.07 223.028   4
  -1 -13  -6 1529.39 280.013   4
  -1 -13  -7 1459.70 277.502   4
   1 -13   7 1222.64 221.301   4
  -1 -13  -8 342.044 183.570   4
   1 -13   8 493.516 158.488   4
  -1 -13  -9 681.924 207.412   4
  -1 -13 -10 239.977 161.708   4
  -1 -13 -11 432.382 178.826   4
   1 -15   3 101.256 136.622   4
   1 -15   4 697.575 200.844   4
   1 -15   5 167.515 143.856   4
   1 -15   6 199.380 154.971   4
  -2   0  24-326.620 225.679   3
  -2   0  23 65.1472 161.368   3
  -2   0  22 119.407 173.174   3
  -2   0  21-136.475 173.238   3
  -2   0  20 2191.28 322.986   3
  -2   0  19 38.4098 148.892   3
  -2   0  18 2204.75 195.101   2
  -2   0  18 2141.16 297.017   3
  -2   0  17-53.1357 151.551   3
  -2   0  17-6.49070 64.2393   2
  -2   0  16 16.8294 123.784   3
  -2   0  16-62.2897 75.4210   2
  -2   0  15-147.577 136.482   3
  -2   0  15-61.2798 64.3421   2
  -2   0  14 3577.06 208.947   2
  -2   0  14 3357.95 306.306   3
  -2   0  13-29.2488 65.0036   2
  -2   0  13 174.686 136.031   3
  -2   0  12 34317.6 745.708   2
  -2   0  12 32115.6 934.767   3
  -2   0  11-15.4185 46.7902   2
  -2   0  11-66.2008 88.5039   3
   2   0 -11 11.6685 11.9940   1
  -2   0  10 78526.6 1376.16   2
  -2   0  10 78508.4 1601.48   3
  -2   0   9 2.93869 78.6793   3
  -2   0   9 46.9344 38.6012   2
  -2   0   8 6643.73 219.189   4
  -2   0   8 6616.66 213.994   2
  -2   0   8 6218.59 304.176   3
  -2   0   7 42.9389 30.9106   4
  -2   0   7-0.33042 29.2328   2
  -2   0   7 21.1087 56.8499   3
  -2   0   6 146050. 2295.20   2
  -2   0   6 151217. 2328.70   4
  -2   0   6 143991. 2456.04   3
  -2   0   5 11.5525 22.5572   2
   2   0  -5 47.6979 37.0346   4
  -2   0   5 4.78752 54.9104   3
  -2   0   5 12.4743 26.5877   4
  -2   0   4 2543.69 141.435   3
   2   0  -4 3184.99 117.052   4
   2   0   2 10980.2 266.631   3
   2   0   3 104.554 47.2610   3
  -2   0  -3 110.394 30.5239   1
   2   0   4 635713. 9762.13   2
  -2   0  -4 655546. 9677.07   1
   2   0   4 655859. 9834.60   3
   2   0   5 147.982 70.1976   3
  -2   0  -5 83.5707 17.9471   4
  -2   0  -5 6.48885 30.6098   2
   2   0   6 182332. 2925.36   2
  -2   0  -6 181114. 2772.89   4
  -2   0  -6 186555. 2793.05   1
   2   0   6 185189. 3030.81   3
  -2   0  -7 41.5485 25.2282   1
  -2   0  -7 37.6076 20.8548   4
   2   0   8 274485. 4299.66   2
  -2   0  -8 278571. 4108.40   4
   2   0   8 287090. 4460.64   3
   2   0   9 231.899 132.986   3
   2   0   9 191.238 97.4020   2
  -2   0  -9 77.5492 25.2250   1
  -2   0 -10 813.609 50.3686   1
   2   0  10 801.949 137.042   3
   2   0  10 718.824 102.937   2
  -2   0 -11 1.69029 14.6468   1
   2   0  11 55.1227 99.4967   3
   2   0  11 63.1443 69.0038   2
   2   0  12 17.7791 60.7540   2
  -2   0 -12 72.9339 16.8992   1
   2   0  12 172.796 125.121   3
   2   0  13 24.0217 112.017   3
   2   0  13 46.6388 87.3756   2
   2   0  14 24768.5 715.019   2
   2   0  14 24698.8 890.196   3
   2   0  15 21.4755 121.993   3
   2   0  15 106.361 75.8593   2
   2   0  16 123.737 141.094   3
   2   0  16 225.236 99.6490   2
   2   0  17 12.6328 141.490   3
   2   0  17 57.0831 87.6434   2
   2   0  18 2974.95 350.659   3
   2   0  18 2780.09 254.717   2
   2   0  19-12.5100 108.777   2
   2   0  19-49.1246 153.931   3
   2   0  20 2656.63 350.911   3
   2   0  21 19.0414 145.182   3
   2   0  22 1376.64 302.051   3
   2   0  23-10.6902 182.303   3
  -2  -2  24 443.913 229.173   3
  -2   2  24 847.808 281.698   3
  -2  -2  23 127.973 205.001   3
  -2   2  23 232.340 195.009   3
  -2  -2  22 214.683 172.534   3
  -2   2  22 39.0385 157.853   3
  -2   2  21 1081.56 268.054   3
  -2  -2  21 1596.30 302.589   3
  -2  -2  20 1115.67 252.633   3
  -2   2  20 550.495 203.104   3
  -2  -2  19 213.843 155.331   3
  -2  -2  19 487.398 135.591   2
  -2  -2  18-44.7389 129.777   3
  -2  -2  18 7.02013 80.9276   2
  -2   2  18-34.6578 171.716   3
  -2   2  17 13031.1 690.965   3
  -2  -2  17 13047.2 666.877   3
  -2  -2  17 13189.6 511.687   2
  -2  -2  16 196.237 155.271   3
  -2  -2  16 129.779 90.5493   2
  -2   2  16 282.441 167.181   3
   2  -2 -16-19.4106 71.3106   4
   2  -2 -15 3640.86 224.881   4
  -2  -2  15 3755.56 329.521   3
  -2  -2  15 4006.07 261.506   2
  -2   2  15 3769.81 346.290   3
  -2  -2  14 676.139 116.261   2
  -2  -2  14 660.115 169.021   3
   2  -2 -14 613.972 102.029   4
  -2   2  14 885.906 186.737   3
  -2  -2  13 350.592 129.065   3
  -2  -2  13 97.1309 71.3279   2
  -2   2  13 84.7627 111.094   3
   2  -2 -13 182.867 67.2118   4
  -2   2  12 3867.35 302.637   3
  -2  -2  12 3680.85 289.269   3
  -2  -2  12 3644.21 221.843   2
   2  -2 -12 3687.21 209.622   4
  -2  -2  11 53421.3 1248.05   3
  -2   2  11 53208.6 1253.32   3
   2  -2 -11 52992.0 1052.25   4
  -2  -2  10 11223.7 461.508   3
   2  -2 -10 11248.7 355.193   4
  -2   2  10 11609.8 471.391   3
   2  -2  -9 20.8605 26.7997   2
  -2  -2   9 103.081 82.3931   3
   2  -2  -9 63.7569 55.0341   4
  -2   2   9-50.8433 85.9431   3
   2  -2  -8 286.945 65.2687   4
  -2   2   8 309.258 90.6340   3
   2  -2  -8 242.022 42.5039   2
  -2  -2   8 217.731 93.3187   3
  -2  -2   7 16431.3 492.658   3
  -2  -2   7 15339.6 293.411   1
   2  -2  -7 16839.6 355.052   2
  -2   2   7 15976.7 479.928   3
   2  -2  -7 16205.0 417.921   4
  -2   2   6 83371.7 1571.58   3
  -2  -2   6 85282.1 1593.14   3
   2  -2  -6 87590.6 1517.09   4
  -2  -2   6 88668.3 1392.06   1
   2  -2  -5 1436.02 76.7949   2
  -2   2   5 1290.20 111.406   3
   2  -2  -5 1487.89 110.215   4
   2  -2  -4 9778.99 272.024   3
   2  -2  -4 9179.00 270.869   4
  -2   2   4 8463.83 264.548   3
  -2   2   3 27408.9 544.078   3
   2  -2  -3 29216.9 543.986   3
   2  -2  -3 28740.2 576.520   4
  -2   2   2 134086. 2085.47   3
   2  -2  -2 132847. 2149.62   4
   2  -2  -2 137061. 2082.75   3
   2  -2  -1 10363.8 267.591   4
   2  -2   0 90857.1 1474.57   4
  -2   2  -1 27623.5 515.943   4
   2  -2   1 25751.5 505.147   4
   2  -2   1 27164.1 458.722   3
   2  -2   2 20072.1 388.093   3
   2  -2   2 19299.9 387.088   4
  -2   2  -3 36035.5 680.889   3
   2  -2   3 36929.4 678.723   3
  -2  -2  -3 36855.0 698.654   4
   2  -2   3 35158.8 622.479   4
   2  -2   4 440.113 38.6301   4
  -2  -2  -4 324.234 48.1770   2
   2  -2   4 428.639 65.1786   3
  -2   2  -4 348.899 50.3814   3
   2   2   4 479.100 82.1929   3
  -2  -2  -4 400.909 60.4179   4
  -2  -2  -5 17673.9 415.277   4
   2   2   5 15950.7 473.576   3
   2  -2   5 16684.3 317.292   4
   2  -2   5 17171.9 443.424   3
   2  -2   6 7154.55 283.895   3
  -2  -2  -6 7403.31 244.855   4
   2  -2   6 6828.73 157.572   4
   2   2   6 7035.49 306.533   3
   2  -2   7 17692.4 505.622   3
   2  -2   7 16963.3 316.437   1
   2  -2   7 16054.1 299.219   4
   2   2   7 16418.1 445.611   2
  -2  -2  -7 17531.1 425.516   4
   2   2   7 17152.8 534.755   3
  -2  -2  -8 41750.8 785.849   4
   2  -2   8 40128.7 875.549   2
   2   2   8 39963.6 955.884   3
   2  -2   8 41416.8 921.041   3
   2   2   8 41620.2 840.987   2
   2   2   9 12052.8 483.640   3
   2  -2   9 11882.4 418.148   2
  -2  -2  -9 11976.7 349.477   4
   2   2   9 12063.8 393.452   2
   2  -2   9 12202.5 459.556   3
   2   2  10 6469.68 366.180   3
  -2  -2 -10 6804.91 249.912   4
   2  -2  10 6668.40 316.418   2
   2   2  10 6645.67 291.798   2
   2  -2  10 6726.42 354.178   3
  -2  -2 -11 3149.48 167.752   4
   2   2  11 3213.70 209.324   2
   2   2  11 2873.36 258.864   3
   2  -2  11 3142.34 224.750   2
   2  -2  11 2919.29 256.616   3
   2  -2  12 694.151 153.892   3
   2  -2  12 628.623 120.975   2
   2   2  12 567.262 149.698   3
  -2  -2 -12 649.261 83.8554   4
   2   2  12 706.034 113.881   2
   2  -2  13 389.683 104.813   2
   2   2  13 505.872 107.416   2
   2  -2  13 438.186 139.416   3
  -2  -2 -13 258.335 62.6624   4
   2   2  13 387.477 150.615   3
   2  -2  14 627.131 166.433   3
   2  -2  14 737.511 135.527   2
   2   2  14 787.174 123.590   2
  -2  -2 -14 666.616 86.9423   4
   2   2  14 846.815 190.302   3
   2  -2  15 320.952 107.790   2
   2   2  15 401.470 141.768   3
   2   2  15 577.699 121.846   2
  -2  -2 -15 638.952 90.9534   4
   2  -2  15 469.142 140.900   3
   2  -2  16 1119.57 210.879   3
   2  -2  16 1083.82 169.345   2
   2   2  16 888.688 211.137   3
   2   2  16 1397.45 174.424   2
   2   2  17 4799.88 433.225   3
   2  -2  17 5665.50 365.021   2
   2  -2  17 5506.29 450.544   3
   2   2  17 5266.81 332.896   2
   2  -2  18 969.873 220.729   3
   2   2  18 782.302 224.944   3
   2  -2  18 1012.55 175.653   2
   2  -2  19 1177.30 197.308   2
   2   2  19 1004.34 241.201   3
   2  -2  19 797.571 203.591   3
   2  -2  20 39.1718 91.7068   2
   2   2  20 51.8465 159.292   3
   2   2  21 932.012 261.732   3
   2  -2  21 684.174 227.263   3
   2  -2  22 1799.46 334.693   3
   2   2  22 1522.17 345.185   3
   2  -2  23 1213.50 294.047   3
   2   2  23 709.766 242.030   3
  -2  -4  23 182.241 177.399   3
  -2   4  23 160.605 186.628   3
  -2  -4  22 1112.90 259.025   3
  -2   4  22 1318.11 293.629   3
  -2  -4  21 75.1771 153.982   3
  -2   4  21-113.595 180.881   3
  -2   4  20 6466.29 551.170   3
  -2  -4  20 5861.09 496.435   3
  -2  -4  20 5441.83 378.374   2
  -2  -4  19 167.995 158.897   3
  -2   4  19-37.6399 159.626   3
  -2  -4  19 37.1154 111.908   2
  -2   4  18-53.1921 150.778   3
   2  -4 -18 89.4614 79.2714   4
  -2  -4  18 340.758 126.884   2
  -2  -4  18 88.9237 127.476   3
  -2  -4  17 15507.0 721.908   3
  -2  -4  17 17178.9 639.306   2
   2  -4 -17 15358.3 560.622   4
  -2   4  17 16400.8 796.027   3
   2  -4 -16 15303.0 549.351   4
  -2  -4  16 16613.6 618.252   2
  -2   4  16 14637.6 727.461   3
  -2  -4  16 14981.5 699.661   3
  -2   4  15 437.259 146.316   3
   2  -4 -15 154.461 80.6688   4
  -2  -4  15 334.995 132.136   2
  -2  -4  15 191.727 116.445   3
  -2  -4  14-44.7307 127.768   3
   2  -4 -14-109.304 98.5477   4
  -2   4  14-171.914 135.699   3
   2  -4 -13 4704.02 274.999   4
  -2   4  13 4605.38 351.033   3
  -2  -4  13 5266.02 362.707   3
  -2   4  12 8684.50 457.055   3
   2  -4 -12 7373.73 340.673   4
  -2  -4  12 7957.73 432.900   3
  -2   4  11 1006.04 165.996   3
   2  -4 -11 947.746 130.501   4
  -2  -4  11 1100.62 161.417   3
  -2  -4  11 826.199 55.3207   1
  -2  -4  10 6528.81 192.253   1
  -2   4  10 6063.27 346.166   3
  -2  -4  10 5995.44 338.706   3
   2  -4 -10 6208.62 301.980   4
   2  -4  -9 2127.69 173.239   4
  -2   4   9 1915.42 193.222   3
  -2  -4   9 1974.84 186.800   3
  -2  -4   8 13921.4 484.477   3
   2  -4  -8 14007.1 452.474   4
  -2   4   8 13103.9 474.394   3
  -2   4   7 1690.79 158.682   3
   2  -4  -7 1831.01 157.080   4
   2  -4  -6 17100.2 497.340   4
  -2   4   6 16326.2 486.591   3
   2  -4  -5 6392.72 278.251   4
  -2   4   5 5962.41 256.263   3
   2  -4  -4 5325.10 210.029   3
   2  -4  -4 5004.80 243.110   4
   2  -4  -3 34186.6 664.413   3
   2  -4  -3 32488.5 744.105   4
   2  -4  -2 47545.0 967.280   4
   2  -4  -2 47698.4 846.475   3
   2  -4  -1 347.211 78.6375   4
   2  -4   0 126612. 2135.56   4
   2  -4   1 3169.51 173.409   4
  -2  -4  -2 704.719 104.044   4
   2  -4   2 563.909 80.6197   4
  -2  -4  -3 15900.6 460.227   4
   2  -4   3 14809.3 401.077   4
   2  -4   4 14997.1 397.426   3
   2  -4   4 14826.6 394.699   4
  -2  -4  -4 15710.4 463.649   4
  -2  -4  -5 81616.1 1484.04   4
   2  -4   5 80936.7 1421.72   3
  -2  -4  -6 37231.5 833.686   4
   2  -4   6 34945.9 713.250   4
   2  -4   6 36842.7 805.480   3
   2  -4   7 11156.8 315.078   4
   2  -4   7 11838.0 408.765   3
  -2  -4  -7 12152.3 412.313   4
  -2  -4  -8 34878.1 820.539   4
   2  -4   8 34387.3 682.862   4
   2  -4   8 36282.3 865.917   3
   2  -4   9 117.094 80.0921   3
   2  -4   9 127.152 39.5937   4
  -2  -4  -9 98.3699 73.8889   4
   2   4  10-6.57188 116.507   3
  -2  -4 -10 77.4466 69.1597   4
   2  -4  10 101.823 83.3247   3
   2  -4  10 31.8838 28.7557   4
   2  -4  11 13234.6 525.484   3
   2  -4  11 13407.5 304.126   4
   2   4  11 13998.5 598.784   3
  -2  -4 -11 14437.8 467.237   4
   2  -4  12 9926.96 476.002   3
   2   4  12 10724.0 547.074   3
   2  -4  12 10811.8 473.438   2
  -2  -4 -12 10183.8 397.173   4
   2   4  13 4923.77 385.665   3
  -2  -4 -13 4985.41 274.474   4
   2  -4  13 5448.25 344.496   2
   2  -4  13 5128.18 364.168   3
   2  -4  14 19302.8 694.689   2
   2   4  14 19813.9 823.416   3
  -2  -4 -14 18270.6 572.670   4
   2  -4  14 19477.9 749.998   3
  -2  -4 -15 453.505 104.481   4
   2  -4  15 509.917 137.297   2
   2  -4  15 327.877 153.368   3
   2   4  15 535.561 178.050   3
   2  -4  16 109.604 116.199   3
   2  -4  16 414.371 141.587   2
  -2  -4 -16 276.545 84.0642   4
   2   4  16-67.9148 156.874   3
   2  -4  17 2770.86 313.596   3
   2   4  17 3110.74 363.815   3
   2  -4  17 2976.40 286.075   2
   2  -4  18 1480.48 269.584   3
   2   4  18 1419.98 265.469   3
   2  -4  18 1478.17 216.462   2
   2  -4  19-23.0431 146.101   3
   2  -4  19 85.5311 108.534   2
   2   4  20-40.2469 172.570   3
   2  -4  20 70.6763 125.160   2
   2  -4  20-11.9824 142.329   3
   2  -4  21 311.636 189.898   3
   2  -4  21 221.861 128.209   2
   2  -4  22-161.796 179.866   3
   2  -4  23 782.820 244.654   3
  -2  -6  22 1674.37 304.242   3
  -2  -6  21 77.8153 139.316   3
  -2  -6  20-230.731 134.885   2
  -2  -6  20-102.107 148.827   3
  -2  -6  19 2523.28 281.790   2
  -2   6  19 2981.71 381.435   3
  -2  -6  19 2255.98 300.901   3
  -2  -6  18-225.303 145.384   2
  -2  -6  18 70.1765 123.449   3
   2  -6 -18 9.41886 82.6510   4
   2  -6 -17 2441.26 238.911   4
  -2  -6  17 2060.30 275.706   3
  -2   6  17 2847.76 355.917   3
  -2   6  16 2938.48 343.322   3
   2  -6 -16 3201.07 271.882   4
  -2  -6  16 2904.51 307.757   3
  -2  -6  15 139.576 118.128   3
   2  -6 -15 80.7311 88.2391   4
  -2   6  15 250.296 177.289   3
  -2   6  14-165.401 167.779   3
  -2  -6  14-44.0160 103.695   3
   2  -6 -14 74.1307 90.1276   4
  -2  -6  13 5184.63 362.525   3
  -2   6  13 5237.08 384.095   3
   2  -6 -13 5529.96 344.488   4
   2  -6 -12 106.049 104.429   4
  -2  -6  12-64.1158 99.8880   3
   2  -6 -11 13.5098 91.0079   4
  -2  -6  11 123.629 102.117   3
   2  -6 -10 13095.1 517.435   4
  -2  -6  10 12987.9 526.269   3
  -2  -6   9-31.8455 106.375   3
   2  -6  -9 30.5496 92.2744   4
   2  -6  -8 613.637 129.731   4
   2  -6  -7-19.4632 88.6924   4
   2  -6  -6 1700.44 173.439   4
   2  -6  -5 1566.27 166.613   4
   2  -6  -4 6273.68 327.662   4
   2  -6  -3 31587.5 822.014   4
   2  -6  -2 2554.77 141.352   3
   2  -6  -2 2576.15 211.638   4
   2  -6  -1 25744.9 698.686   4
  -2  -6   1 24951.3 694.212   4
   2  -6   0 4182.72 248.838   4
  -2  -6   0 3488.23 236.017   4
  -2  -6  -1-102.994 101.469   4
   2  -6   1 19.0309 74.4121   4
  -2  -6  -2 568.059 124.141   4
   2  -6   2 401.401 102.390   4
  -2  -6  -3 61660.7 1312.81   4
   2  -6   3 60428.0 1239.15   4
   2  -6   4 5286.68 269.642   4
  -2  -6  -4 5235.16 305.331   4
   2  -6   5 2456.55 178.601   4
   2  -6   5 2662.56 169.299   3
  -2  -6  -5 2419.30 211.180   4
   2  -6   6 9842.84 362.117   4
   2  -6   6 9210.35 351.144   3
  -2  -6  -6 9717.37 425.644   4
   2  -6   7 17554.1 510.041   4
  -2  -6  -7 17439.7 600.817   4
   2  -6   7 18504.0 547.713   3
   2  -6   8 9269.17 386.128   3
   2  -6   8 9064.33 340.896   4
  -2  -6  -8 9247.65 423.087   4
  -2  -6  -9 845.498 144.863   4
   2  -6   9 883.442 110.366   4
   2  -6   9 1259.91 157.416   3
  -2  -6 -10 1524.03 181.910   4
   2  -6  10 2147.68 201.631   3
   2  -6  10 1871.17 145.700   4
  -2  -6 -11 18.6395 98.5177   4
   2  -6  11 56.3292 83.1758   3
   2  -6  11 118.214 61.5421   4
   2  -6  12 5067.40 335.703   3
  -2  -6 -12 5454.59 334.097   4
   2  -6  13 1935.87 229.885   3
  -2  -6 -13 1897.87 203.044   4
  -2  -6 -14 10851.4 489.429   4
   2  -6  14 10993.7 556.042   3
   2  -6  15 9646.69 519.188   2
  -2  -6 -15 9041.39 448.637   4
   2  -6  15 9604.55 536.000   3
  -2  -6 -16 401.942 124.548   4
   2  -6  16 244.257 135.611   2
   2  -6  16 448.756 182.055   3
   2  -6  17-99.2066 149.531   3
   2  -6  17 39.6553 121.930   2
  -2  -6 -17 53.5306 83.7985   4
   2  -6  18 2522.56 289.437   2
   2  -6  18 2643.31 323.718   3
   2  -6  19 1005.30 229.434   3
   2  -6  19 603.663 174.770   2
   2  -6  20-12.6445 124.073   2
   2  -6  20 159.807 162.544   3
   2  -6  21 62.9322 122.245   2
   2  -6  21 4.90941 150.101   3
   2  -6  22 234.035 160.639   3
  -2  -8  21 2466.77 353.835   3
  -2  -8  20 54.1628 137.987   3
  -2  -8  20 69.3700 120.976   2
  -2  -8  19 326.607 137.269   2
  -2  -8  19 405.923 164.216   3
   2  -8 -19 340.239 142.576   4
   2  -8 -18 887.167 184.604   4
  -2  -8  18 1179.13 225.752   3
   2  -8 -17 4203.66 359.940   4
  -2  -8  17 3751.96 368.467   3
  -2  -8  16 553.372 168.776   3
   2  -8 -16 404.483 148.230   4
  -2  -8  15-76.1390 123.624   3
   2  -8 -15 62.7273 103.143   4
  -2  -8  14 182.960 115.359   3
   2  -8 -14 183.660 121.865   4
  -2  -8  13 351.017 118.549   3
   2  -8 -13 383.763 142.473   4
   2  -8 -12 2889.84 283.699   4
  -2  -8  12 2859.53 230.986   4
  -2  -8  12 2648.16 263.867   3
  -2  -8  11 714.890 138.136   4
   2  -8 -11 852.003 172.810   4
  -2  -8  11 887.888 169.827   3
   2  -8 -10 435.487 133.555   4
  -2  -8  10 304.042 93.3965   4
  -2  -8  10 358.655 122.141   3
  -2  -8   9 1681.17 193.266   3
   2  -8  -9 1975.65 224.712   4
  -2  -8   9 2000.60 194.934   4
   2  -8  -8 1868.81 224.823   4
  -2  -8   8 1856.56 187.166   4
  -2  -8   7 2151.15 204.759   4
   2  -8  -7 1878.12 215.373   4
   2  -8  -6 1659.94 213.140   4
  -2  -8   6 1588.24 184.875   4
  -2  -8   5 10.3870 89.2310   4
   2  -8  -5 101.526 101.479   4
  -2  -8   4 11876.5 497.955   4
   2  -8  -4 11925.2 521.896   4
  -2  -8   3 3236.38 263.096   4
   2  -8  -3 2607.32 245.603   4
  -2  -8   2 73.9730 112.726   4
   2  -8  -2 147.709 124.782   4
  -2  -8   1 52346.2 1257.11   4
   2  -8  -1 53103.9 1266.75   4
   2  -8   0 2316.37 238.142   4
  -2  -8   0 1589.58 199.117   4
  -2  -8  -1 253.759 102.794   4
   2  -8   1 304.688 100.877   4
   2  -8   2 305.752 117.840   4
  -2  -8  -2 119.192 114.379   4
  -2  -8  -3 6535.59 385.635   4
   2  -8   3 7279.42 376.107   4
   2  -8   4 6091.56 339.034   4
  -2  -8  -4 6182.68 376.612   4
   2  -8   5 10157.4 437.301   4
   2  -8   5 9515.41 354.941   3
  -2  -8  -5 9336.44 475.315   4
  -2  -8  -6 6376.11 397.957   4
   2  -8   6 5920.61 288.729   3
   2  -8   6 6624.53 346.624   4
   2  -8   7 31737.5 807.392   3
  -2  -8  -7 31185.6 952.642   4
   2  -8   7 31531.6 845.971   4
  -2  -8  -8 1358.58 216.686   4
   2  -8   8 1220.81 155.147   4
   2  -8   8 1050.49 141.664   3
  -2  -8  -9 2.56483 118.862   4
   2  -8   9 239.005 88.6090   4
   2  -8   9 202.881 108.406   3
   2  -8  10 1311.48 154.240   4
   2  -8  10 965.450 153.177   3
  -2  -8 -10 823.581 169.747   4
  -2  -8 -11 73.7693 106.657   4
   2  -8  11-13.5704 77.4865   3
   2  -8  12 3426.50 280.114   3
  -2  -8 -12 2861.25 276.533   4
   2  -8  13 471.670 143.023   3
  -2  -8 -13 511.263 156.681   4
   2  -8  14 2964.22 288.885   3
  -2  -8 -14 2801.58 287.048   4
   2  -8  15 75.0838 103.987   3
  -2  -8 -15 23.3589 117.449   4
   2  -8  16 417.877 158.367   3
  -2  -8 -16 121.826 123.196   4
   2  -8  17 103.069 132.583   3
  -2  -8 -17-25.5167 114.558   4
   2  -8  17-0.16400 126.964   2
   2  -8  18 1441.76 248.864   2
   2  -8  18 1832.86 278.847   3
   2  -8  19 221.401 158.713   2
   2  -8  19 46.3245 132.320   3
   2  -8  20 2.57153 123.090   2
   2  -8  21 140.008 144.727   2
   2 -10 -19 57.1622 137.490   4
   2 -10 -18-4.74284 111.648   4
   2 -10 -17 734.765 187.463   4
   2 -10 -16-210.063 155.513   4
   2 -10 -15 335.963 147.077   4
   2 -10 -14 405.250 172.712   4
   2 -10 -13 1069.33 212.602   4
  -2 -10  13 951.650 184.072   3
  -2 -10  12 33.4955 99.9660   3
   2 -10 -12 141.484 143.892   4
  -2 -10  11 3961.29 319.915   3
  -2 -10  11 4753.04 335.796   4
   2 -10 -11 4757.96 392.431   4
   2 -10 -10 86.8316 131.451   4
  -2 -10  10 119.070 96.3139   3
  -2 -10  10 283.591 133.130   4
  -2 -10   9 80.5415 92.3758   3
   2 -10  -9-195.060 124.589   4
  -2 -10   9-56.3599 117.995   4
  -2 -10   8 2134.81 241.100   4
   2 -10  -8 1942.33 250.633   4
  -2 -10   7 3003.17 279.888   4
   2 -10  -7 3085.78 304.082   4
   2 -10  -6 761.127 189.855   4
  -2 -10   6 976.605 179.491   4
   2 -10  -5 53.4614 119.535   4
  -2 -10   5 22.2513 102.055   4
  -2 -10   4 790.953 160.454   4
   2 -10  -4 1184.93 203.525   4
   2 -10  -3 1057.36 199.060   4
  -2 -10   3 1227.29 195.849   4
   2 -10  -2 1316.45 209.511   4
  -2 -10   2 1078.06 183.892   4
  -2 -10   1 1597.95 225.594   4
   2 -10  -1 1717.57 224.460   4
  -2 -10   0 3444.20 311.405   4
   2 -10   0 3126.14 297.406   4
  -2 -10  -1 4944.69 374.070   4
   2 -10   1 5451.87 376.201   4
   2 -10   2 10573.0 522.036   4
  -2 -10  -2 9990.90 536.869   4
  -2 -10  -3 224.666 153.351   4
   2 -10   3 634.858 168.775   4
   2 -10   4 1207.93 192.999   4
  -2 -10  -4 1240.71 204.720   4
   2 -10   5-25.6039 99.5008   4
  -2 -10  -5 48.3368 148.654   4
  -2 -10  -6 661.973 177.562   4
   2 -10   6 922.993 162.284   4
  -2 -10  -7 70.3042 121.101   4
   2 -10   7 106.110 98.1902   4
   2 -10   8 32.0275 84.2659   4
  -2 -10  -8-147.889 148.268   4
   2 -10   9-14.7369 100.327   4
  -2 -10  -9 28.9137 121.905   4
  -2 -10 -10 2402.58 287.070   4
  -2 -10 -11 84.3100 118.681   4
  -2 -10 -12 1214.24 223.629   4
  -2 -10 -13 283.152 129.876   4
  -2 -10 -14 794.628 194.176   4
  -2 -10 -15 48.8174 129.680   4
  -2 -10 -16-47.7395 122.117   4
  -2 -10 -17 899.890 196.733   4
   2 -12 -14 166.329 144.737   4
   2 -12 -13 325.796 173.846   4
   2 -12 -12 888.724 222.290   4
   2 -12 -11 1186.88 253.341   4
  -2 -12  10 876.915 181.445   4
   2 -12 -10 823.706 217.459   4
  -2 -12   9 931.744 195.607   4
   2 -12  -9 1337.79 247.609   4
   2 -12  -8 569.528 208.374   4
  -2 -12   8 934.749 200.296   4
   2 -12  -7 267.122 173.691   4
  -2 -12   7 348.667 147.545   4
  -2 -12   6 473.313 160.391   4
   2 -12  -6 83.6344 134.725   4
   2 -12  -5 55.0154 140.020   4
  -2 -12   5 481.742 144.835   4
   2 -12  -4 1373.47 240.782   4
  -2 -12   4 1429.40 231.028   4
  -2 -12   3 590.358 177.941   4
   2 -12  -3 678.166 193.699   4
   2 -12  -2 40.6713 132.134   4
  -2 -12   2 184.328 141.849   4
  -2 -12   1 118.385 143.263   4
   2 -12  -1-93.8149 146.972   4
  -2 -12   0 1065.61 224.494   4
   2 -12   0 1392.57 215.135   4
  -2 -12  -1 455.944 168.844   4
   2 -12   1 189.620 146.032   4
   2 -12   2 563.495 159.585   4
  -2 -12  -2 589.186 191.752   4
   2 -12   3 2217.22 274.144   4
  -2 -12  -3 2142.57 295.907   4
  -2 -12  -4 1632.90 270.434   4
   2 -12   4 1220.46 212.615   4
  -2 -12  -5 1275.97 247.675   4
   2 -12   5 1141.51 208.066   4
  -2 -12  -6 481.884 189.757   4
   2 -12   6 234.136 122.110   4
  -2 -12  -7 140.029 141.027   4
   2 -12   7 142.480 110.470   4
   2 -12   8 86.1707 99.5807   4
  -2 -12  -8-44.5988 144.372   4
  -2 -12  -9 1289.26 230.567   4
  -2 -12 -10 71.9655 144.453   4
  -2 -12 -11-101.403 142.753   4
  -2 -12 -12 350.467 175.192   4
  -2 -12 -13 180.904 120.065   4
  -2 -12 -14 253.591 155.429   4
  -2 -14   8 2028.00 288.839   4
  -2 -14   7 51.3773 128.373   4
   2 -14  -6 194.545 142.749   4
  -2 -14   6 215.957 164.346   4
   2 -14  -5-427.106 186.719   4
  -2 -14   5-278.116 185.839   4
  -2 -14   4 145.193 142.989   4
   2 -14  -4 88.1186 140.289   4
  -2 -14   3-279.617 177.299   4
   2 -14  -3 7.18812 157.101   4
   2 -14  -2-50.5134 138.825   4
  -2 -14   2 393.241 191.441   4
   2 -14  -1-264.470 161.547   4
  -2 -14   1 253.493 168.567   4
  -2 -14   0-62.6090 155.569   4
   2 -14   0-30.2201 128.246   4
   2 -14   1-55.9750 130.538   4
  -2 -14  -1 196.859 177.274   4
  -2 -14  -2 344.343 180.256   4
   2 -14   2 561.349 159.920   4
   2 -14   3 450.429 170.797   4
  -2 -14  -3 219.837 162.482   4
   2 -14   4 146.323 144.805   4
  -2 -14  -4-128.886 161.511   4
   2 -14   5 1205.18 240.075   4
  -2 -14  -5 1180.75 253.636   4
   2 -14   6 329.495 157.096   4
  -3   1  24 425.316 249.536   3
  -3  -1  24 654.916 231.252   3
  -3   1  23-86.7085 185.309   3
  -3  -1  23 165.336 197.170   3
  -3  -1  22 33.0354 168.735   3
  -3   1  22 474.421 227.288   3
  -3   1  21 43.8952 172.823   3
  -3  -1  21 181.336 167.112   3
  -3   1  20 3900.90 416.571   3
  -3  -1  20 4471.05 443.810   3
  -3   1  19 2337.84 324.240   3
  -3  -1  19 1985.55 304.189   3
  -3   1  18 106.670 136.380   3
  -3  -1  18 57.6181 162.160   3
  -3  -1  18 137.619 84.4568   2
  -3  -1  17 597.079 186.579   3
  -3   1  17 558.627 107.125   2
  -3  -1  17 470.338 106.428   2
  -3   1  17 427.495 162.533   3
  -3   1  16 4867.43 250.279   2
  -3   1  16 4522.29 386.813   3
  -3  -1  16 5013.29 400.552   3
  -3  -1  16 5087.06 275.467   2
  -3   1  15 6214.08 273.823   2
  -3  -1  15 5826.60 285.320   2
  -3   1  15 6171.30 429.143   3
  -3  -1  15 6285.77 421.515   3
  -3  -1  14 3097.47 199.070   2
  -3  -1  14 2710.02 277.422   3
  -3   1  14 3022.99 178.074   2
  -3   1  14 3470.36 309.883   3
  -3   1  13 2040.46 227.443   3
  -3  -1  13 2308.93 241.113   3
  -3  -1  13 2352.37 169.513   2
  -3   1  13 2408.18 150.182   2
  -3   1  12 5537.90 219.797   2
  -3  -1  12 5415.77 353.453   3
  -3  -1  12 5573.62 246.847   2
   3  -1 -12 5676.91 250.721   4
  -3   1  12 5758.77 355.483   3
  -3   1  11 18973.3 445.141   2
  -3  -1  11 19161.4 650.473   3
   3  -1 -11 19215.6 500.137   4
  -3   1  11 18515.0 635.654   3
  -3  -1  11 18741.5 491.556   2
   3  -1 -10 8618.92 295.336   4
  -3   1  10 7734.21 237.647   2
  -3  -1  10 8288.89 387.356   3
  -3  -1  10 8126.94 281.055   2
  -3   1  10 7712.86 369.990   3
   3  -1  -9 1237.42 108.790   4
  -3  -1   9 1275.96 150.562   3
  -3   1   9 1267.99 82.3670   2
  -3   1   8 4019.17 138.280   2
   3  -1  -8 4236.50 187.299   4
  -3  -1   8 4325.95 250.589   3
   3   1  -8 3732.09 100.762   1
  -3   1   8 3861.79 230.129   3
  -3  -1   8 4479.90 181.031   4
   3  -1  -7 5932.97 217.581   4
  -3   1   7 6258.49 275.090   3
  -3   1   7 6116.10 162.311   2
  -3  -1   7 6714.99 220.978   4
  -3  -1   7 6107.26 283.255   3
   3   1  -7 5749.50 140.851   1
  -3   1   6 39053.8 839.406   3
  -3   1   6 39807.5 666.849   2
   3  -1  -6 40513.0 666.778   2
   3   1  -6 40896.9 668.580   1
  -3  -1   6 41840.3 869.290   3
   3  -1  -6 41051.4 772.853   4
   3  -1  -5 326307. 4933.50   4
   3   1  -5 330269. 4841.95   1
  -3  -1   5 335797. 4841.48   1
  -3   1   4 953904. 14594.0   3
   3  -1  -4 967998. 14561.8   4
   3   1  -4 987861. 14495.9   1
  -3  -1   4 979011. 14492.2   1
  -3   1   3 68035.6 1142.54   3
   3  -1  -3 68203.8 1141.93   4
   3   1  -3 68956.4 1103.33   1
   3  -1  -2 16034.5 336.939   4
   3   1  -2 15490.5 318.751   1
   3   1  -1 356126. 5367.81   1
  -3   1  -1 2385.17 81.5108   4
   3  -1   1 2256.04 86.2564   3
   3   1   2 401791. 6173.01   2
   3  -1   2 393641. 6172.87   2
  -3   1  -2 419006. 6077.15   4
   3  -1   2 405889. 6075.28   4
   3  -1   2 403812. 6146.77   3
   3  -1   3 195034. 2974.27   1
   3  -1   3 193274. 3057.54   3
   3   1   3 193768. 3053.11   2
  -3  -1  -3 199327. 3020.20   1
   3  -1   3 191788. 3060.63   2
   3  -1   4 91399.1 1445.89   1
   3   1   4 89354.7 1600.93   3
  -3  -1  -4 93482.7 1476.25   4
  -3  -1  -4 92835.5 1495.67   1
   3  -1   4 91000.4 1558.62   2
   3   1   4 88925.2 1536.56   2
   3  -1   4 91537.4 1565.77   3
   3   1   5 1774.64 143.921   3
   3   1   5 1817.20 121.182   2
   3  -1   5 2056.98 141.745   3
   3  -1   5 1989.37 83.8497   1
  -3  -1  -5 2059.31 97.2626   4
  -3  -1  -5 1997.86 102.814   1
   3  -1   5 1931.76 131.608   2
  -3  -1  -6 119044. 1914.57   1
   3   1   6 119100. 2095.28   3
   3  -1   6 119242. 1849.35   1
   3   1   6 117328. 1992.42   2
  -3  -1  -6 119774. 1893.44   4
   3  -1   6 115946. 2015.89   2
   3  -1   6 119084. 2062.77   3
   3   1   7 20387.3 521.520   2
   3   1   7 20853.9 602.767   3
   3  -1   7 20739.8 396.075   1
  -3  -1  -7 20335.3 445.532   1
   3  -1   7 21284.3 587.862   3
  -3  -1  -7 21158.8 431.998   4
   3  -1   7 21141.1 545.891   2
   3   1   8 44409.1 932.475   2
   3  -1   8 45701.5 1031.35   3
  -3  -1  -8 45982.1 810.868   4
  -3  -1  -8 44088.0 822.072   1
   3   1   8 46264.0 1055.80   3
   3  -1   8 45596.0 960.336   2
  -3  -1  -9 24345.5 513.271   1
   3  -1   9 25886.4 730.547   3
  -3  -1  -9 25115.8 505.671   4
   3   1   9 24027.6 728.822   3
   3   1   9 24346.8 626.437   2
   3  -1   9 25088.1 646.390   2
  -3  -1 -10 323.680 47.9755   1
   3   1  10 608.841 105.687   2
  -3  -1 -10 404.707 56.8546   4
   3  -1  10 354.151 113.643   3
   3   1  10 320.015 117.837   3
   3  -1  10 375.794 90.1254   2
   3   1  11 3784.94 234.788   2
   3   1  11 3624.92 291.825   3
   3  -1  11 4158.15 249.759   2
  -3  -1 -11 3747.82 151.690   4
  -3  -1 -11 3503.56 147.784   1
   3  -1  11 3771.19 291.974   3
   3   1  12 146.210 96.1861   2
  -3  -1 -12 106.615 38.6034   4
   3   1  12 38.2753 116.229   3
   3  -1  12 77.3104 75.2393   2
  -3  -1 -12 91.0027 35.2353   1
   3  -1  12 44.3649 95.9228   3
  -3  -1 -13 10724.1 293.861   4
   3  -1  13 9947.49 522.042   3
   3   1  13 10256.7 537.891   3
   3  -1  13 10777.4 446.987   2
   3   1  13 10826.3 438.950   2
   3  -1  14 271.601 142.102   3
   3   1  14 95.9208 120.325   3
   3   1  14 264.222 93.0167   2
   3  -1  14 272.789 105.262   2
   3  -1  15 1523.82 181.024   2
   3   1  15 1779.25 250.546   3
   3  -1  15 1609.46 234.072   3
   3   1  15 1923.71 198.870   2
   3   1  16 1036.95 228.689   3
   3   1  16 943.890 150.356   2
   3  -1  16 882.135 153.925   2
   3  -1  16 769.108 183.428   3
   3   1  17 2839.84 344.323   3
   3  -1  17 2124.19 290.370   3
   3   1  17 3059.31 265.240   2
   3  -1  17 2227.66 228.155   2
   3   1  18 1705.97 205.388   2
   3  -1  18 2055.43 302.562   3
   3  -1  18 1709.46 215.247   2
   3   1  18 1682.19 285.300   3
   3  -1  19-74.1275 145.958   3
   3   1  19 44.0612 112.180   2
   3  -1  19 41.7318 100.678   2
   3   1  19 121.772 150.839   3
   3  -1  20-134.052 160.617   3
   3  -1  20-131.315 109.645   2
   3   1  20-205.387 163.257   3
   3  -1  21 479.145 215.579   3
   3   1  21 7.26401 159.051   3
   3  -1  22 370.932 229.665   3
   3   1  22 739.954 288.354   3
   3   1  23 1423.94 314.239   3
   3  -1  23 841.068 252.952   3
  -3   3  24 101.189 184.481   3
  -3  -3  24 92.3625 179.338   3
  -3  -3  23 276.240 199.476   3
  -3   3  23-33.9630 174.010   3
  -3   3  22 3151.25 431.374   3
  -3  -3  22 3319.82 402.448   3
  -3  -3  21-168.125 146.769   3
  -3   3  21 120.323 216.888   3
  -3   3  20 521.627 208.353   3
  -3  -3  20 606.896 206.424   3
  -3   3  19 236.367 155.299   3
  -3  -3  19 325.968 112.470   2
  -3  -3  19 431.706 176.665   3
   3  -3 -18 1062.29 145.388   4
  -3   3  18 1084.92 231.782   3
  -3  -3  18 1776.56 213.389   2
  -3  -3  18 1250.51 252.678   3
  -3  -3  17 1214.72 166.163   2
   3  -3 -17 1082.85 149.022   4
  -3   3  17 1040.29 220.459   3
  -3  -3  17 1513.64 250.770   3
  -3  -3  16 508.509 168.655   3
   3  -3 -16 383.216 102.717   4
  -3  -3  16 403.568 112.490   2
  -3   3  16 419.322 161.651   3
  -3   3  15 8414.22 518.437   3
  -3  -3  15 8783.37 505.449   3
  -3  -3  15 9461.73 413.061   2
   3  -3 -15 8619.62 382.199   4
  -3  -3  14 609.774 127.726   2
  -3   3  14 239.012 153.565   3
   3  -3 -14 413.584 110.743   4
  -3  -3  14 233.087 126.995   3
   3  -3 -13 7931.74 341.110   4
  -3   3  13 8540.18 470.073   3
  -3  -3  13 8021.32 442.780   3
  -3   3  12 7041.50 405.512   3
  -3  -3  12 6639.49 382.978   3
   3  -3 -12 7033.95 315.622   4
  -3  -3  11 14.3903 86.2194   3
  -3   3  11 70.2542 82.8745   3
   3  -3 -11 38.8337 68.6034   4
  -3  -3  10-11.8825 81.9431   3
  -3   3  10 78.4122 84.4790   3
  -3  -3  10 27.8369 15.7393   1
   3  -3 -10-11.4689 57.3246   4
  -3  -3   9 220.576 83.1128   3
  -3  -3   9 480.598 44.6655   1
   3  -3  -9 371.621 50.7137   2
  -3   3   9 308.081 93.2030   3
   3  -3  -9 153.113 55.9259   4
  -3  -3   8 20035.3 411.935   1
   3  -3  -8 20548.7 439.398   2
   3  -3  -8 20262.3 537.756   4
  -3  -3   8 19892.8 595.065   3
  -3   3   8 19373.0 578.675   3
   3  -3  -7 134.997 70.3848   4
  -3   3   7 7.08623 58.6509   3
   3  -3  -7 113.186 37.4675   2
  -3  -3   7 101.243 30.8221   1
   3  -3  -6 32556.9 724.248   4
  -3   3   6 32105.3 722.065   3
  -3   3   5 252794. 4036.31   3
   3  -3  -5 261902. 4070.75   4
   3  -3  -4 2303.88 146.300   4
   3  -3  -4 2239.32 120.306   3
  -3   3   4 1837.01 115.420   3
   3  -3  -3 133191. 2061.10   3
  -3   3   3 129545. 2067.59   3
   3  -3  -3 127668. 2157.41   4
   3  -3  -2 16715.1 424.297   4
   3  -3  -2 17043.9 328.536   3
   3  -3  -1 67253.5 1199.23   4
   3  -3   0 5477.57 205.877   4
   3  -3   1 64.2563 19.6894   3
  -3   3  -1 81.6725 41.3571   4
   3  -3   1 16.1025 39.5298   4
   3  -3   2 7689.60 199.107   3
  -3   3  -2 8106.58 244.216   4
   3  -3   2 7054.53 228.318   4
   3  -3   3 27726.9 555.256   4
   3  -3   3 28134.2 560.885   3
   3  -3   4 27251.1 542.948   4
   3  -3   4 28448.7 594.732   3
  -3  -3  -4 28276.2 635.181   4
   3  -3   5 49988.8 872.157   4
   3  -3   5 49584.1 973.013   3
  -3  -3  -5 51298.2 996.031   4
   3  -3   6 452.469 81.1797   3
  -3  -3  -6 475.115 85.8611   4
   3  -3   6 522.234 51.1205   4
   3  -3   7 12751.4 278.988   4
   3  -3   7 13177.1 430.791   3
  -3  -3  -7 13280.0 400.492   4
  -3  -3  -8 2432.10 159.776   4
   3  -3   8 2342.36 87.2255   4
   3   3   8 2466.26 220.495   3
   3  -3   8 2509.94 107.348   1
   3  -3   8 2267.62 183.867   3
   3  -3   9 14861.2 523.387   3
  -3  -3  -9 15443.1 444.431   4
   3   3   9 14179.0 560.418   3
   3  -3   9 14179.6 306.774   1
   3   3  10 9071.85 461.476   3
   3  -3  10 9517.11 406.901   2
   3  -3  10 8528.93 198.811   1
  -3  -3 -10 9298.14 333.823   4
   3  -3  10 9332.51 426.899   3
  -3  -3 -11 4434.28 226.237   4
   3   3  11 3855.25 312.390   3
   3  -3  11 4141.74 296.928   3
   3  -3  11 4358.89 283.822   2
  -3  -3 -12 2878.43 186.019   4
   3  -3  12 2988.74 247.659   2
   3   3  12 3009.36 293.752   3
   3  -3  12 2927.23 264.048   3
  -3  -3 -13 10066.8 363.243   4
   3  -3  13 10374.7 471.773   2
   3   3  13 10288.9 548.760   3
   3  -3  13 10399.4 517.875   3
   3  -3  14 596.066 154.632   3
  -3  -3 -14 405.958 88.4767   4
   3  -3  14 472.659 121.722   2
   3   3  14 363.850 152.706   3
   3  -3  15-44.7573 111.741   2
   3  -3  15-25.1397 131.743   3
  -3  -3 -15 120.137 66.7257   4
   3   3  15-6.64107 133.496   3
   3  -3  16 5172.50 352.779   2
   3  -3  16 5651.22 428.865   3
   3   3  16 5739.64 473.385   3
   3  -3  17 996.408 184.604   2
   3   3  17 875.032 219.698   3
   3  -3  17 1275.68 241.194   3
   3   3  18 787.558 234.008   3
   3  -3  18 926.298 221.359   3
   3  -3  18 1070.42 184.999   2
   3   3  19 43.8504 154.601   3
   3  -3  19-259.124 170.206   3
   3  -3  19 63.6524 105.695   2
   3   3  20 1719.75 311.934   3
   3  -3  20 1915.45 255.719   2
   3  -3  20 1609.20 290.539   3
   3  -3  21 72.6873 113.090   2
   3   3  21 366.152 225.969   3
   3  -3  21 123.549 186.913   3
   3  -3  22 309.837 215.647   3
   3   3  22 1051.65 279.412   3
   3  -3  23 876.567 270.506   3
  -3  -5  23-186.777 178.254   3
  -3   5  23 183.139 206.475   3
  -3  -5  22 2680.78 381.030   3
  -3   5  22 3327.41 454.551   3
  -3   5  21 58.7103 169.944   3
  -3  -5  21 122.050 158.108   3
  -3  -5  20 1725.01 300.801   3
  -3  -5  20 2194.27 254.945   2
  -3   5  20 2647.62 370.025   3
   3  -5 -19 723.507 148.493   4
  -3  -5  19 748.523 219.902   3
  -3   5  19 715.411 226.628   3
  -3  -5  19 639.220 161.979   2
   3  -5 -18 660.795 141.060   4
  -3  -5  18 235.200 135.767   3
  -3   5  18 398.773 191.000   3
  -3  -5  18 496.437 135.157   2
   3  -5 -17 602.240 130.055   4
  -3  -5  17 626.920 137.863   2
  -3  -5  17 517.385 174.165   3
  -3   5  17 644.538 205.536   3
   3  -5 -16 56.8927 88.3729   4
  -3  -5  16 38.2676 114.758   3
  -3   5  16-126.497 153.907   3
  -3   5  15 58.8567 144.146   3
  -3  -5  15-117.262 118.695   3
   3  -5 -15-90.8724 94.2429   4
   3  -5 -14 15537.3 568.241   4
  -3  -5  14 15581.8 664.485   3
  -3   5  14 16631.8 707.303   3
   3  -5 -13 531.972 116.051   4
  -3   5  13 659.131 162.378   3
   3  -5 -12 14145.5 527.519   4
  -3  -5  12 14334.9 594.220   3
  -3   5  12 13783.0 591.234   3
  -3   5  11-98.6424 117.100   3
   3  -5 -11-20.0568 98.1624   4
  -3  -5  11 37.8258 95.8905   3
  -3  -5  10 4655.38 302.494   3
   3  -5 -10 4724.03 279.901   4
  -3   5  10 5090.76 316.326   3
  -3   5   9 8659.63 397.760   3
   3  -5  -9 8768.53 385.176   4
  -3   5   8 1373.85 160.683   3
   3  -5  -8 1559.90 160.208   4
   3  -5  -7 1527.16 156.538   4
  -3   5   7 1710.07 157.629   3
   3  -5  -6-26.5999 80.7884   4
   3  -5  -5 327.194 89.7233   4
   3  -5  -4 5421.46 276.677   4
   3  -5  -4 5608.43 215.363   3
   3  -5  -3 1411.43 146.362   4
   3  -5  -3 1668.65 102.915   3
   3  -5  -2 46222.8 1005.25   4
   3  -5  -2 47572.0 840.090   3
   3  -5  -1 23644.5 619.996   4
   3  -5  -1 24079.3 469.345   3
   3  -5   0 34667.8 799.077   4
   3  -5   1 1606.13 139.873   4
  -3  -5  -2 44288.1 974.505   4
   3  -5   2 41512.0 899.771   4
  -3  -5  -3 50130.0 1084.49   4
   3  -5   3 47883.5 993.777   4
   3  -5   3 49709.7 906.024   3
  -3  -5  -4 26933.4 704.476   4
   3  -5   4 25335.7 615.945   4
   3  -5   4 25329.5 574.136   3
   3  -5   5 6334.35 255.076   3
   3  -5   5 6208.06 255.178   4
  -3  -5  -5 6259.33 308.427   4
  -3  -5  -6 29843.8 780.483   4
   3  -5   6 29128.3 662.585   4
   3  -5   6 30600.1 706.978   3
   3  -5   7 3176.74 207.159   3
   3  -5   7 2784.04 165.032   4
  -3  -5  -7 2917.24 218.609   4
   3  -5   8 23605.9 653.564   3
  -3  -5  -8 22789.9 675.489   4
   3  -5   8 22901.8 540.641   4
  -3  -5  -9 6129.40 321.685   4
   3  -5   9 6493.76 235.896   4
   3  -5   9 6241.13 322.765   3
  -3  -5 -10-70.7544 83.8609   4
   3  -5  10-11.7747 74.6907   3
   3  -5  10-15.0595 42.5335   4
  -3  -5 -11 3039.45 235.734   4
   3  -5  11 3319.32 258.787   3
   3  -5  11 3217.52 140.939   4
   3  -5  11 3359.00 146.471   1
   3  -5  12 2819.78 258.840   3
  -3  -5 -12 2521.26 214.680   4
   3  -5  13 2958.15 282.048   2
   3  -5  13 2658.87 266.721   3
  -3  -5 -13 2702.53 222.978   4
   3  -5  14 1023.98 186.808   3
   3  -5  14 1092.78 195.569   2
  -3  -5 -14 1019.77 148.596   4
   3  -5  15 1058.89 207.751   3
  -3  -5 -15 1016.72 152.109   4
   3  -5  15 986.982 189.921   2
   3  -5  16 5529.95 424.655   3
  -3  -5 -16 4397.40 286.679   4
   3  -5  16 5576.16 393.633   2
   3  -5  17 87.0753 139.735   3
   3  -5  17 60.9355 133.442   2
   3  -5  18 303.501 179.702   3
   3  -5  18 355.821 149.737   2
   3  -5  19 5428.88 478.603   3
   3  -5  19 5612.72 430.793   2
   3  -5  20 991.130 208.363   2
   3  -5  20 987.530 241.887   3
   3  -5  21 339.400 184.488   3
   3  -5  21 259.319 158.146   2
   3  -5  22 1058.98 244.589   3
  -3  -7  22 111.956 139.934   3
  -3  -7  21 177.701 136.463   3
  -3  -7  20-37.5884 132.980   3
  -3  -7  20-31.5679 112.091   2
  -3  -7  19 55.0295 128.263   3
  -3  -7  19-219.161 139.486   2
   3  -7 -19-148.383 107.423   4
  -3  -7  18 20.5695 129.640   3
   3  -7 -18 313.946 131.283   4
   3  -7 -17 101.265 105.286   4
  -3  -7  17 75.7548 114.298   3
  -3  -7  16 977.542 208.442   3
   3  -7 -16 809.618 158.222   4
  -3  -7  15 385.949 145.686   3
   3  -7 -15 279.876 110.812   4
  -3  -7  14 2351.69 263.062   3
   3  -7 -14 2573.66 257.316   4
   3  -7 -13 4999.17 346.766   4
  -3  -7  13 5173.12 373.058   3
   3  -7 -12 1752.83 210.152   4
  -3  -7  12 2116.97 240.179   3
  -3  -7  11 4234.25 318.420   3
   3  -7 -11 4334.08 323.735   4
   3  -7 -10 18.5165 104.877   4
  -3  -7  10-154.100 116.339   3
   3  -7  -9 8321.91 425.174   4
   3  -7  -8 574.104 141.620   4
   3  -7  -7 1889.85 202.536   4
   3  -7  -6 77.3362 107.013   4
   3  -7  -5 4328.61 293.168   4
   3  -7  -4 2369.14 219.238   4
   3  -7  -3 8171.48 394.198   4
   3  -7  -2 596.712 69.5775   3
   3  -7  -2 450.544 118.007   4
   3  -7  -1 1364.91 166.751   4
   3  -7  -1 1410.59 99.0041   3
  -3  -7   1 1449.47 167.724   4
  -3  -7   0 3104.17 246.269   4
   3  -7   0 3481.94 246.274   4
   3  -7   1 9755.70 415.060   4
  -3  -7  -1 9780.92 438.760   4
  -3  -7  -2 1825.12 198.919   4
   3  -7   2 1943.90 186.330   4
   3  -7   3 2585.38 206.541   4
  -3  -7  -3 2817.62 238.437   4
   3  -7   4 10248.9 326.324   3
  -3  -7  -4 9476.31 442.403   4
   3  -7   4 8742.16 384.109   4
   3  -7   5 3788.95 201.494   3
  -3  -7  -5 3550.07 279.483   4
   3  -7   5 3364.23 232.315   4
   3  -7   6 8845.06 375.137   4
   3  -7   6 9298.73 351.094   3
  -3  -7  -6 9448.44 456.914   4
  -3  -7  -7 21210.9 712.535   4
   3  -7   7 20496.2 603.706   4
   3  -7   7 21061.8 596.279   3
   3  -7   8 564.145 120.646   3
   3  -7   8 696.537 119.631   4
  -3  -7  -8 451.170 139.107   4
   3  -7   9 6492.19 338.154   3
  -3  -7  -9 6368.27 376.590   4
   3  -7   9 6489.52 298.814   4
   3  -7  10 585.314 100.502   4
   3  -7  10 264.118 96.0308   3
  -3  -7 -10 283.895 109.291   4
  -3  -7 -11 345.001 124.993   4
   3  -7  11 379.736 95.6441   3
   3  -7  12 3.85076 88.6363   3
  -3  -7 -12 119.226 106.906   4
  -3  -7 -13 7357.30 416.965   4
   3  -7  13 7944.17 449.668   3
  -3  -7 -14 3017.87 275.439   4
   3  -7  14 3423.50 313.113   3
   3  -7  15 2379.93 280.635   3
   3  -7  15 2245.10 273.407   2
  -3  -7 -15 2313.98 249.053   4
   3  -7  16 84.4272 131.662   2
  -3  -7 -16 530.988 136.689   4
   3  -7  16 437.024 148.899   3
   3  -7  17 106.151 129.951   2
   3  -7  17 86.9585 120.332   3
   3  -7  18-165.206 141.936   2
   3  -7  18 43.6685 153.636   3
   3  -7  19 258.050 166.603   2
   3  -7  19 41.6865 131.009   3
   3  -7  20 30.2046 126.633   3
   3  -7  20-96.5690 129.034   2
   3  -7  21-156.569 170.252   3
   3  -7  21 470.504 180.394   2
   3  -7  22 56.7375 127.853   2
  -3  -9  21-204.387 146.303   3
  -3  -9  20 1023.16 215.231   2
  -3  -9  20 593.051 187.456   3
  -3  -9  19 149.888 143.483   3
   3  -9 -19 17.5149 112.607   4
  -3  -9  18 2309.28 322.192   3
   3  -9 -18 1854.66 260.831   4
  -3  -9  17-95.1887 128.523   3
   3  -9 -17 144.528 127.239   4
   3  -9 -16 2058.56 258.072   4
  -3  -9  16 2042.97 279.902   3
   3  -9 -15 24.6358 112.295   4
  -3  -9  15-46.7255 108.735   3
   3  -9 -14 337.677 136.438   4
  -3  -9  14 230.857 136.652   3
  -3  -9  13 606.647 161.947   3
   3  -9 -13 845.701 179.425   4
   3  -9 -12 1432.21 223.201   4
  -3  -9  12 1600.77 196.893   4
  -3  -9  12 1404.92 204.881   3
  -3  -9  11 6007.42 366.830   4
   3  -9 -11 6417.40 430.605   4
  -3  -9  11 5859.84 389.014   3
  -3  -9  10 138.068 115.181   3
  -3  -9  10 214.737 110.759   4
   3  -9 -10 205.801 135.286   4
   3  -9  -9 451.153 145.833   4
  -3  -9   9 388.955 130.262   4
   3  -9  -8 285.416 135.700   4
  -3  -9   8 228.417 109.905   4
  -3  -9   7 736.802 144.335   4
   3  -9  -7 953.553 172.686   4
   3  -9  -6 542.300 145.394   4
  -3  -9   6 538.471 131.061   4
   3  -9  -5-78.5873 128.539   4
  -3  -9   5-223.006 136.213   4
  -3  -9   4 623.780 149.017   4
   3  -9  -4 398.788 135.301   4
   3  -9  -3-24.1296 123.623   4
  -3  -9   3-107.737 126.736   4
  -3  -9   2 21324.5 752.799   4
   3  -9  -2 22036.2 760.215   4
  -3  -9   1 1383.12 199.572   4
   3  -9  -1 1555.39 211.512   4
  -3  -9   0-221.417 141.798   4
   3  -9   0-20.2808 131.382   4
   3  -9   1 760.458 158.293   4
  -3  -9  -1 880.222 171.344   4
  -3  -9  -2 28.0540 135.993   4
   3  -9   2 161.967 132.547   4
  -3  -9  -3 324.947 152.330   4
   3  -9   3 1152.21 192.483   4
   3  -9   4 41600.0 879.016   3
   3  -9   4 43023.0 1098.19   4
  -3  -9  -4 40803.0 1159.37   4
  -3  -9  -5 241.451 133.519   4
   3  -9   5 74.5402 57.8036   3
   3  -9   6 1596.76 151.523   3
  -3  -9  -6 1351.67 210.953   4
   3  -9   6 1772.56 209.691   4
  -3  -9  -7 3851.97 338.931   4
   3  -9   7 4651.14 258.946   3
   3  -9   7 4742.16 309.027   4
  -3  -9  -8 10.3082 124.877   4
   3  -9   8 188.495 110.005   4
   3  -9   8 192.150 77.2905   3
   3  -9   9 556.222 117.757   4
  -3  -9  -9 783.932 169.833   4
  -3  -9 -10 212.335 139.380   4
  -3  -9 -11 108.773 129.130   4
  -3  -9 -12 30.4923 122.735   4
  -3  -9 -13 186.095 136.494   4
  -3  -9 -14 1008.99 195.723   4
  -3  -9 -15 440.950 154.912   4
  -3  -9 -16 1761.63 256.037   4
   3  -9  17 248.221 126.111   2
  -3  -9 -17 334.611 144.803   4
   3  -9  18 274.237 158.613   2
   3  -9  19 63.4561 149.764   2
   3 -11 -17-82.2797 124.739   4
   3 -11 -16 166.195 125.860   4
   3 -11 -15 17.3182 137.783   4
   3 -11 -14 527.468 191.374   4
   3 -11 -13 3593.58 366.322   4
   3 -11 -12 1006.88 220.340   4
   3 -11 -11 2435.89 308.716   4
  -3 -11  11 2126.63 253.672   4
  -3 -11  10-45.1708 114.082   4
   3 -11 -10 175.345 147.708   4
   3 -11  -9 283.111 148.984   4
  -3 -11   9-38.2908 135.364   4
   3 -11  -8 699.980 188.195   4
  -3 -11   8 266.780 137.707   4
   3 -11  -7 5616.95 430.245   4
  -3 -11   7 5994.34 413.665   4
  -3 -11   6 45.7903 123.525   4
   3 -11  -6 38.4436 127.031   4
  -3 -11   5 1928.41 248.566   4
   3 -11  -5 2057.35 270.868   4
  -3 -11   4 69.1350 122.406   4
   3 -11  -4 168.790 135.662   4
  -3 -11   3 424.196 149.668   4
   3 -11  -3 295.134 126.876   4
  -3 -11   2 2098.93 257.264   4
   3 -11  -2 2176.71 271.092   4
   3 -11  -1 43.8009 124.300   4
  -3 -11   1-214.335 140.824   4
  -3 -11   0 1476.63 232.534   4
   3 -11   0 1496.71 233.055   4
  -3 -11  -1-25.8576 122.964   4
   3 -11   1 36.4388 130.950   4
  -3 -11  -2-119.933 136.504   4
   3 -11   2-108.630 131.374   4
  -3 -11  -3 1818.16 266.748   4
   3 -11   3 1535.08 221.518   4
   3 -11   4 7320.37 451.866   4
  -3 -11  -4 6954.60 483.925   4
   3 -11   5 4201.72 346.747   4
  -3 -11  -5 3962.01 380.511   4
  -3 -11  -6 103.623 141.584   4
   3 -11   6 255.714 143.036   4
   3 -11   7 294.116 124.669   4
  -3 -11  -7 295.659 152.904   4
   3 -11   8 971.293 176.457   4
  -3 -11  -8 763.507 199.810   4
  -3 -11  -9 74.2939 125.275   4
  -3 -11 -10 864.750 189.602   4
  -3 -11 -11 192.446 134.576   4
  -3 -11 -12 227.026 148.977   4
  -3 -11 -13 488.652 174.158   4
  -3 -11 -14 29.5784 122.745   4
  -3 -11 -15 388.656 160.207   4
  -3 -11 -16 126.231 145.849   4
  -3 -11 -17 245.758 148.489   4
   3 -13 -11 479.937 199.288   4
   3 -13 -10 210.532 176.210   4
   3 -13  -9 1100.10 253.068   4
  -3 -13   9 320.689 178.096   4
   3 -13  -8 1482.44 272.309   4
  -3 -13   8 1817.72 272.673   4
   3 -13  -7 1491.20 267.246   4
  -3 -13   7 1092.34 219.110   4
  -3 -13   6 1600.85 264.037   4
   3 -13  -6 1216.61 242.768   4
   3 -13  -5 248.672 156.594   4
  -3 -13   5-73.4777 137.478   4
   3 -13  -4 78.4785 131.610   4
  -3 -13   4-134.186 133.734   4
   3 -13  -3 1049.34 232.101   4
  -3 -13   3 1010.49 221.442   4
  -3 -13   2 3986.27 392.636   4
   3 -13  -2 3561.94 376.517   4
   3 -13  -1 251.531 153.625   4
  -3 -13   1 268.465 160.209   4
   3 -13   0 1715.63 262.723   4
  -3 -13   0 1611.85 276.361   4
   3 -13   1 1107.87 221.487   4
  -3 -13  -1 1058.65 236.010   4
  -3 -13  -2 985.114 233.643   4
   3 -13   2 626.084 196.350   4
   3 -13   3 562.610 182.908   4
  -3 -13  -3 566.473 187.176   4
   3 -13   4 977.954 209.346   4
  -3 -13  -4 951.374 237.133   4
  -3 -13  -5 21.4255 152.875   4
   3 -13   5 201.535 137.076   4
  -3 -13  -6 17.6957 172.201   4
   3 -13   6 710.091 190.172   4
  -3 -13  -7 848.176 211.625   4
   3 -13   7 960.407 200.775   4
  -3 -13  -8 207.455 163.305   4
  -3 -13  -9 16.7309 153.746   4
  -3 -13 -10-22.9299 132.068   4
   3 -15   3-282.976 168.971   4
   3 -15   4 749.395 199.692   4
   3 -15   5 11.2929 120.080   4
  -4   0  24 87.3398 187.996   3
  -4   0  23-277.587 219.032   3
  -4   0  22 2292.85 368.718   3
  -4   0  21-168.249 172.841   3
  -4   0  20 1510.86 289.983   3
  -4   0  19-3.32519 143.986   3
  -4   0  18 1315.23 249.011   3
  -4   0  17-90.9249 128.696   3
  -4   0  17 8.48416 56.9697   2
  -4   0  16 3585.19 342.203   3
  -4   0  16 3620.34 207.606   2
  -4   0  15 101.431 126.984   3
  -4   0  15 13.2349 51.7111   2
  -4   0  14 7127.71 429.200   3
  -4   0  14 7143.40 276.320   2
   4   0 -13 19.9167 15.5983   1
  -4   0  13-21.4258 113.863   3
  -4   0  13 16.5928 49.0286   2
  -4   0  12 28413.1 587.502   2
  -4   0  12 27619.8 826.015   3
   4   0 -11-22.3386 19.8233   1
  -4   0  11 89.0677 94.0498   3
  -4   0  11 50.9434 39.7353   2
   4   0 -10 1151.70 67.6153   1
  -4   0  10 1008.29 143.957   3
  -4   0  10 1024.15 80.7073   2
  -4   0   9 29.0596 33.0871   2
   4   0  -9 9.73203 25.1186   1
  -4   0   9-42.0608 82.3173   3
  -4   0   8 7457.77 325.834   3
   4   0  -8 7618.21 194.554   1
  -4   0   8 7087.70 199.205   2
  -4   0   7 81.7706 66.8782   3
  -4   0   7 15.6432 22.4571   2
   4   0  -7 11.2748 26.7940   1
  -4   0   6 17315.4 413.488   4
  -4   0   6 16016.2 459.867   3
   4   0  -6 16794.2 345.052   1
   4   0  -5 74.9230 43.0732   1
   4   0  -4 700383. 10450.0   1
   4   0  -3 42.6430 33.8944   1
   4   0  -2 188256. 2890.08   1
   4   0  -1 47.7773 26.4498   2
   4   0  -1 59.7742 34.7106   1
   4   0   0 7398.22 188.624   2
   4   0   0 6744.31 185.117   1
   4   0   1 26.3981 37.3429   2
   4   0   1 102.956 37.9722   1
   4   0   2 286684. 4412.78   2
   4   0   2 281854. 4375.55   1
  -4   0  -2 293747. 4363.70   1
  -4   0  -3-4.89332 24.3060   1
   4   0   3-0.57728 53.3009   3
   4   0   3 30.7404 35.9260   1
   4   0   3 74.7654 54.1381   2
  -4   0  -4 74146.6 1198.10   1
   4   0   4 72139.5 1286.80   2
   4   0   4 72391.8 1327.20   3
   4   0   4 73293.6 1219.07   1
   4   0   5 40.0575 35.1658   1
   4   0   5 39.1787 68.7203   3
  -4   0  -5 88.4952 34.1920   1
  -4   0  -5-3.72199 15.0602   4
   4   0   6 148813. 2418.59   2
  -4   0  -6 144910. 2261.93   1
   4   0   6 147941. 2488.90   3
  -4   0  -6 143227. 2201.15   4
  -4   0  -7 32.4657 28.0807   1
   4   0   7 50.3692 83.8607   2
   4   0   7 62.2962 75.9612   3
  -4   0  -7 17.6716 13.2747   4
   4   0   8 15653.6 466.247   2
   4   0   8 16263.4 532.657   3
  -4   0  -8 15346.6 328.045   1
   4   0   9-10.8610 60.9150   2
   4   0   9 87.5919 99.4908   3
  -4   0  -9 17.7978 14.2197   4
  -4   0  -9 40.6788 27.6135   1
  -4   0 -10 27859.4 536.514   1
   4   0  10 29214.0 740.117   2
   4   0  10 28942.0 842.756   3
   4   0  11-12.4809 107.335   3
  -4   0 -11 52.3700 26.1618   1
   4   0  11-31.9467 77.6263   2
   4   0  12 16624.9 649.508   3
   4   0  12 16150.0 536.625   2
   4   0  13 54.7498 113.545   3
   4   0  13 11.4605 80.2951   2
   4   0  14 9829.01 439.164   2
   4   0  14 8525.13 506.330   3
   4   0  15-129.750 134.911   3
   4   0  15-33.9520 93.0438   2
   4   0  16 47.4584 132.599   3
   4   0  16-7.29702 90.9254   2
   4   0  17-269.046 141.244   2
   4   0  17-138.021 158.903   3
   4   0  18 3213.41 289.357   2
   4   0  18 3553.80 387.760   3
   4   0  19 83.8884 115.243   2
   4   0  19-109.998 151.096   3
   4   0  20 670.036 169.189   2
   4   0  20 513.052 191.509   3
   4   0  21 221.819 191.703   3
   4   0  22-96.8073 169.988   3
  -4  -2  24 604.225 219.213   3
  -4   2  24 825.870 277.788   3
  -4   2  23-55.2855 169.289   3
  -4  -2  23 501.061 219.906   3
  -4   2  22-185.276 212.424   3
  -4  -2  22 41.4678 160.903   3
  -4   2  21-154.060 189.356   3
  -4  -2  21 369.677 192.340   3
  -4  -2  20 5701.11 489.373   3
  -4   2  20 6277.52 528.376   3
  -4   2  19 665.927 194.330   3
  -4  -2  19 1301.27 261.135   3
  -4  -2  18 5275.90 436.175   3
  -4   2  18 4785.82 440.026   3
  -4  -2  18 4804.77 291.001   2
  -4   2  17 21016.3 861.649   3
  -4  -2  17 19619.6 614.221   2
  -4  -2  16 1621.00 168.611   2
  -4  -2  16 1969.79 274.055   3
  -4   2  16 1652.81 250.195   3
  -4   2  15 1593.49 254.168   3
  -4  -2  15 1505.98 210.328   3
   4  -2 -15 1562.12 152.877   4
  -4  -2  15 1524.67 156.035   2
  -4  -2  14 832.886 167.471   3
  -4  -2  14 930.218 121.221   2
   4  -2 -14 1025.96 128.626   4
  -4   2  14 830.768 178.872   3
  -4   2  13 492.182 152.116   3
  -4  -2  13 375.278 84.5674   2
  -4  -2  13 415.941 140.759   3
   4  -2 -13 357.913 88.4903   4
  -4   2  12 1012.59 166.759   3
  -4  -2  12 802.370 151.333   3
   4  -2 -12 767.938 109.167   4
  -4  -2  11 1026.77 154.281   3
  -4   2  11 930.660 147.981   3
   4  -2 -11 1144.76 120.704   4
  -4  -2  10 6559.36 348.024   3
   4  -2 -10 7027.69 292.307   4
   4  -2 -10 7283.60 205.042   2
  -4   2  10 6700.63 347.479   3
  -4   2   9 8147.15 359.895   3
  -4  -2   9 9014.55 391.219   3
   4  -2  -9 8538.04 216.308   2
   4  -2  -9 8746.32 313.237   4
   4  -2  -8 5642.30 236.304   4
  -4  -2   8 5718.67 160.098   1
  -4  -2   8 5736.00 294.842   3
  -4   2   8 5130.22 264.123   3
   4  -2  -8 5442.50 151.484   2
  -4  -2   7 3937.24 132.803   1
  -4   2   7 3834.05 210.883   3
   4  -2  -7 3621.53 187.336   4
   4  -2  -7 3918.18 115.187   2
   4  -2  -6 50715.8 994.688   4
   4  -2  -6 53611.6 852.794   2
  -4  -2   6 53734.9 899.722   1
   4  -2  -5 77302.6 1373.23   4
   4  -2  -5 82027.0 1376.18   3
  -4  -2   5 79814.0 1295.48   1
  -4   2   4 509292. 7800.91   3
   4  -2  -4 542609. 7806.40   3
  -4  -2   4 548076. 7783.63   1
   4  -2  -4 520234. 7839.53   4
   4  -2  -3 992548. 14919.4   4
   4  -2  -2 146154. 2348.28   4
  -4   2   2 147196. 2244.37   3
   4  -2  -1 5967.65 197.030   4
   4  -2   0 9603.38 260.058   4
  -4   2   0 10969.6 272.202   4
   4  -2   1 2869.48 118.681   4
  -4   2  -1 2662.36 90.0258   3
  -4   2  -1 3097.73 124.786   4
   4  -2   1 2968.25 95.8661   3
  -4   2  -2 4910.42 154.325   4
   4  -2   2 4591.12 150.233   3
  -4   2  -2 4498.76 149.187   3
   4  -2   2 4559.66 145.620   4
  -4   2  -3 28091.8 569.070   3
  -4   2  -3 28706.8 515.494   4
   4  -2   3 29107.4 573.259   3
   4  -2   3 27398.8 504.687   4
  -4   2  -4 3634.93 168.663   3
   4  -2   4 3527.28 107.196   4
   4  -2   4 3824.97 175.150   3
   4  -2   5 165.296 39.8732   1
   4  -2   5-17.2613 73.0817   2
   4  -2   5 153.954 20.8084   4
   4  -2   5 133.613 59.1433   3
  -4  -2  -5 204.360 57.6524   4
   4   2   6 13547.3 412.134   2
   4  -2   6 13279.7 309.573   1
   4  -2   6 13010.2 422.172   2
  -4  -2  -6 13645.8 364.981   4
   4  -2   6 14068.6 427.762   3
   4  -2   7 188.542 73.8194   3
  -4  -2  -7 71.3973 44.9301   4
   4  -2   7-0.17812 74.3967   2
   4  -2   7 50.8346 30.8723   1
   4   2   7-26.1806 66.8242   2
   4   2   7-7.75122 81.4617   3
   4  -2   8 1719.92 159.724   2
   4  -2   8 1851.79 171.777   3
  -4  -2  -8 1901.65 127.227   4
   4   2   8 1884.00 156.456   2
   4  -2   8 2004.10 94.2476   1
   4   2   8 1395.97 182.703   3
   4  -2   9 7006.53 188.306   1
   4   2   9 6359.58 361.409   3
   4   2   9 6578.17 305.411   2
   4  -2   9 6847.80 345.105   3
   4  -2   9 6620.97 322.046   2
  -4  -2  -9 6727.75 245.359   4
  -4  -2 -10 2627.19 151.179   4
   4   2  10 2583.33 198.524   2
   4   2  10 2387.16 239.803   3
   4  -2  10 2183.38 197.064   2
   4  -2  10 2429.38 221.897   3
   4  -2  11 8055.74 379.689   2
  -4  -2 -11 7815.58 270.982   4
   4   2  11 7555.82 352.291   2
   4   2  11 7549.71 433.417   3
   4  -2  11 7533.15 408.837   3
   4   2  12-6.93746 128.728   3
   4  -2  12-7.50387 103.669   3
   4  -2  12-90.1222 84.8934   2
  -4  -2 -12 7.33889 47.5402   4
   4   2  12 7.27070 77.4308   2
  -4  -2 -13 7384.87 265.388   4
   4  -2  13 7555.29 390.139   2
   4   2  13 7966.91 387.894   2
   4   2  13 8011.15 483.396   3
   4  -2  13 7794.44 459.736   3
   4  -2  14 741.920 186.923   3
  -4  -2 -14 1022.95 98.5243   4
   4  -2  14 975.848 151.116   2
   4   2  14 1104.81 168.154   2
   4   2  14 1085.60 215.356   3
   4   2  15 5159.16 334.683   2
   4  -2  15 4781.89 329.110   2
   4   2  15 4767.55 412.256   3
   4  -2  15 5118.32 406.659   3
   4   2  16 8386.10 436.752   2
   4  -2  16 7741.93 512.515   3
   4  -2  16 7814.43 435.845   2
   4   2  16 7714.88 546.422   3
   4  -2  17 870.574 194.958   3
   4   2  17 1143.79 253.102   3
   4  -2  17 876.036 171.695   2
   4   2  17 782.798 159.508   2
   4  -2  18 394.131 179.192   3
   4   2  18 88.2461 166.639   3
   4  -2  18 318.443 124.811   2
   4  -2  19 280.069 164.172   3
   4   2  19 156.446 173.960   3
   4  -2  19 202.689 121.411   2
   4  -2  20 28.4206 126.024   2
   4  -2  20 69.6738 145.182   3
   4   2  20 30.0431 169.668   3
   4  -2  21 707.409 241.930   3
   4  -2  21 379.416 147.286   2
   4   2  21 722.375 241.978   3
   4   2  22 505.034 263.341   3
   4  -2  22 751.644 254.122   3
  -4   4  23 95.0336 202.556   3
  -4  -4  23-57.6691 161.020   3
  -4  -4  22 763.321 243.308   3
  -4   4  22 367.243 215.048   3
  -4  -4  21 46.7070 140.379   3
  -4   4  21 211.366 167.765   3
  -4   4  20 1054.83 256.876   3
  -4  -4  20 1337.94 266.849   3
   4  -4 -19 368.493 110.557   4
  -4  -4  19 420.042 120.793   2
  -4  -4  19 519.814 192.078   3
  -4   4  19 846.085 255.353   3
  -4   4  18 325.080 191.260   3
  -4  -4  18 438.132 182.118   3
   4  -4 -18 344.676 109.654   4
  -4  -4  18 329.306 115.149   2
  -4  -4  17 2636.76 238.222   2
  -4   4  17 2125.79 294.640   3
  -4  -4  17 2486.22 302.129   3
   4  -4 -17 2488.27 224.570   4
  -4   4  16 309.692 141.011   3
   4  -4 -16 369.428 103.199   4
  -4  -4  16 71.1763 131.773   3
  -4   4  15 2690.43 299.390   3
  -4  -4  15 3148.69 310.426   3
   4  -4 -15 3009.11 240.050   4
  -4  -4  14 18456.2 723.850   3
   4  -4 -14 17140.5 583.471   4
  -4   4  14 19356.5 761.332   3
   4  -4 -13 31204.9 831.887   4
  -4   4  13 34239.9 1006.69   3
  -4  -4  13 32952.2 983.132   3
  -4  -4  12 30731.6 930.271   3
  -4   4  12 33396.8 962.131   3
   4  -4 -12 32098.0 822.003   4
   4  -4 -11 85.2145 82.9446   4
  -4  -4  11 68.7621 89.9601   3
  -4   4  11 163.986 102.876   3
  -4  -4  11 40.3986 27.7574   1
  -4   4  10 654.621 120.626   3
  -4  -4  10 418.056 120.949   3
   4  -4 -10 493.209 93.1437   4
  -4  -4  10 554.451 58.5835   1
  -4   4   9 12648.4 473.716   3
   4  -4  -9 12684.1 449.216   4
  -4  -4   9 13590.8 347.923   1
   4  -4  -8 3942.12 233.863   4
  -4   4   8 3671.73 228.331   3
  -4   4   7 2608.70 175.786   3
   4  -4  -7 2899.54 196.249   4
   4  -4  -6 40610.8 888.749   4
  -4   4   6 38204.1 824.039   3
   4  -4  -5 48358.6 994.788   4
   4  -4  -5 47744.7 900.862   3
  -4   4   5 45942.4 907.984   3
   4  -4  -4 55731.4 1117.59   4
   4  -4  -4 57392.2 1002.51   3
  -4   4   4 55871.8 1010.00   3
   4  -4  -3 132038. 2046.48   3
   4  -4  -3 123967. 2201.10   4
   4  -4  -2 4560.00 220.631   4
   4  -4  -2 4410.73 126.125   3
   4  -4  -1 38505.3 811.034   4
   4  -4   0 17079.4 455.025   4
   4  -4   1 2182.72 77.7396   3
   4  -4   1 2048.81 139.950   4
   4  -4   2 20597.4 507.506   4
   4  -4   2 21760.3 420.781   3
   4  -4   3 15486.1 405.442   4
   4  -4   3 15463.7 358.401   3
   4  -4   4 55022.0 1027.45   4
  -4  -4  -4 57423.1 1141.67   4
   4  -4   4 56335.8 1023.78   3
   4  -4   5 9.86821 46.0860   3
   4  -4   5 77.8765 45.3015   4
  -4  -4  -5 40.0411 70.5131   4
  -4  -4  -6 7296.23 311.700   4
   4  -4   6 6907.58 282.558   3
   4  -4   6 7098.06 227.022   4
  -4  -4  -7 21535.1 593.625   4
   4  -4   7 20762.5 450.550   4
   4  -4   7 21383.0 586.156   3
   4  -4   8 1077.36 74.4999   4
   4  -4   8 1186.58 141.789   3
  -4  -4  -8 1158.66 136.893   4
   4  -4   9 400.957 59.3843   1
   4  -4   9 294.603 38.6335   4
  -4  -4  -9 283.549 81.2685   4
   4  -4   9 297.595 89.9205   3
   4  -4  10 1332.95 165.591   3
   4  -4  10 1260.73 84.7116   1
  -4  -4 -10 1256.45 134.051   4
   4  -4  11 247.349 103.745   3
  -4  -4 -11 156.156 70.3598   4
   4  -4  11 348.374 117.873   2
   4  -4  11 317.531 41.0830   1
   4  -4  12 8219.06 429.302   2
  -4  -4 -12 7714.87 339.987   4
   4  -4  12 8280.86 440.325   3
  -4  -4 -13 5281.28 282.831   4
   4  -4  13 5541.51 364.831   2
   4  -4  13 5983.86 391.868   3
   4  -4  14 102.528 100.727   2
  -4  -4 -14 120.828 68.5109   4
   4  -4  14 152.356 101.965   3
   4  -4  15-223.369 144.743   3
   4  -4  15-111.870 114.076   2
  -4  -4 -15-66.8851 76.4962   4
   4  -4  16 608.626 182.341   3
   4  -4  16 491.347 138.953   2
   4  -4  17-101.019 136.575   3
   4  -4  17 162.677 129.408   2
   4  -4  18 1357.14 257.048   3
   4  -4  18 1509.72 232.420   2
   4  -4  19 991.809 243.489   3
   4  -4  19 900.303 198.496   2
   4  -4  20 1759.16 256.950   2
   4  -4  20 1209.41 261.050   3
   4  -4  21-27.6144 122.174   2
   4  -4  21 133.975 168.743   3
   4  -4  22 2826.13 390.678   3
  -4   6  23 885.415 283.919   3
  -4  -6  23 847.566 246.137   3
  -4   6  22 6.77675 172.070   3
  -4  -6  22-506.654 208.200   3
  -4  -6  21 1178.47 244.085   3
  -4   6  21 1542.56 312.357   3
  -4   6  20 121.843 165.049   3
  -4  -6  20 294.324 176.523   3
  -4  -6  20 245.139 137.995   2
  -4  -6  19-1.82665 126.684   2
  -4   6  19 130.187 157.216   3
  -4  -6  19 95.9679 131.397   3
   4  -6 -19 47.6381 109.237   4
  -4   6  18 289.339 184.565   3
   4  -6 -18 33.3989 96.9409   4
  -4  -6  18 15.1279 141.857   3
  -4  -6  17 677.917 200.803   3
   4  -6 -17 475.478 138.611   4
  -4   6  17 641.305 190.919   3
  -4  -6  16 4000.78 358.129   3
  -4   6  16 4447.72 393.540   3
   4  -6 -16 3493.84 281.400   4
  -4   6  15 639.230 174.323   3
  -4  -6  15 441.018 150.761   3
   4  -6 -15 278.730 103.371   4
  -4  -6  14 10288.3 545.218   3
  -4   6  14 12268.6 595.339   3
   4  -6 -14 11398.7 508.868   4
  -4  -6  13 52.7056 111.404   3
   4  -6 -13-19.5947 91.1814   4
  -4   6  13-194.952 122.150   3
  -4   6  12 977.696 171.656   3
   4  -6 -12 912.819 152.844   4
  -4  -6  12 1050.70 176.986   3
  -4  -6  11 1298.13 170.953   3
   4  -6 -11 1207.14 161.081   4
  -4   6  11 1105.19 177.326   3
  -4   6  10 231.376 92.5015   3
   4  -6 -10 295.890 99.5062   4
   4  -6  -9 7789.74 386.413   4
   4  -6  -8-6.70566 84.0801   4
   4  -6  -7 130.603 81.0945   4
   4  -6  -6-33.1004 95.4536   4
   4  -6  -5 37786.1 931.342   4
   4  -6  -4 2835.22 145.402   3
   4  -6  -4 3211.62 233.424   4
   4  -6  -3 23854.5 681.445   4
   4  -6  -3 24120.2 504.420   3
   4  -6  -2 990.022 70.5048   3
   4  -6  -2 1009.31 139.948   4
   4  -6  -1 1494.49 78.8211   3
   4  -6  -1 1696.69 167.913   4
   4  -6   0 8606.56 359.504   4
   4  -6   1 2904.95 207.797   4
   4  -6   2 12412.5 431.577   4
  -4  -6  -2 12064.6 473.666   4
   4  -6   2 13147.1 310.682   3
   4  -6   3 835.991 116.424   4
  -4  -6  -3 701.059 129.615   4
   4  -6   3 724.364 69.8196   3
   4  -6   4 326.895 80.6106   4
  -4  -6  -4 257.068 102.793   4
   4  -6   4 344.914 62.5839   3
   4  -6   5 3003.34 170.931   3
  -4  -6  -5 2733.11 223.832   4
   4  -6   5 2532.13 177.197   4
   4  -6   6-54.0617 64.3177   3
  -4  -6  -6-137.678 110.846   4
   4  -6   6-62.1791 70.3492   4
   4  -6   7 794.233 114.059   3
   4  -6   7 651.712 93.1063   4
  -4  -6  -7 751.688 136.888   4
   4  -6   8 11531.9 371.132   4
   4  -6   8 11147.4 422.084   3
  -4  -6  -8 10879.7 466.262   4
   4  -6   9 340.859 73.5329   4
  -4  -6  -9 497.222 129.900   4
   4  -6   9 514.871 111.073   3
   4  -6  10-89.8072 103.803   3
   4  -6  10-57.0218 59.7635   4
  -4  -6 -10 4.62604 100.058   4
  -4  -6 -11 4631.83 307.272   4
   4  -6  11 5181.64 327.966   3
  -4  -6 -12 1057.45 158.734   4
   4  -6  12 1091.52 177.434   3
   4  -6  13 477.430 142.206   2
  -4  -6 -13 614.188 130.511   4
   4  -6  13 781.011 159.165   3
   4  -6  14 1760.66 239.100   2
   4  -6  14 2305.54 261.263   3
  -4  -6 -14 1636.96 197.619   4
   4  -6  15 5798.47 416.111   2
  -4  -6 -15 5662.94 344.401   4
   4  -6  15 6045.07 423.916   3
  -4  -6 -16 2165.49 221.430   4
   4  -6  16 2412.97 291.593   2
   4  -6  16 1888.12 270.643   3
   4  -6  17 1448.65 249.365   3
   4  -6  17 1289.76 218.654   2
   4  -6  18 379.524 157.012   2
   4  -6  18 581.730 187.792   3
   4  -6  19 58.6189 125.218   2
   4  -6  19 147.369 151.322   3
   4  -6  20 1932.90 275.080   2
   4  -6  20 1371.28 281.009   3
   4  -6  21 809.742 197.210   2
   4  -6  21 762.142 223.330   3
   4  -6  22 337.376 163.509   2
   4  -6  22-63.6663 146.516   3
  -4  -8  21-111.332 136.577   3
   4  -8 -20-68.6719 120.878   4
  -4  -8  20-232.374 125.684   3
  -4  -8  20-188.955 146.361   2
   4  -8 -19-106.249 108.421   4
  -4  -8  19-50.6731 135.425   3
   4  -8 -18 183.554 120.351   4
  -4  -8  18 428.592 165.089   3
  -4  -8  17 40.6805 126.294   3
   4  -8 -17 4.41915 111.902   4
   4  -8 -16 861.396 184.501   4
  -4  -8  16 723.449 172.735   3
  -4  -8  15 2276.37 276.822   3
   4  -8 -15 2257.55 258.802   4
   4  -8 -14 15.1667 102.749   4
  -4  -8  14-78.1536 102.942   3
   4  -8 -13-63.0203 122.518   4
  -4  -8  13 26.2691 99.0365   3
   4  -8 -12 189.492 115.100   4
  -4  -8  12 158.898 116.917   3
  -4  -8  11 5833.12 385.140   3
   4  -8 -11 6289.38 399.447   4
   4  -8 -10 6193.42 397.677   4
   4  -8  -9-87.1357 106.068   4
   4  -8  -8 1348.41 191.097   4
   4  -8  -7 154.233 117.857   4
   4  -8  -6 365.528 133.019   4
   4  -8  -5 19646.8 689.113   4
   4  -8  -4 109.468 115.330   4
   4  -8  -3 6477.42 375.613   4
   4  -8  -2 2137.11 223.860   4
  -4  -8   2 1883.07 193.732   4
  -4  -8   1 1633.97 188.919   4
   4  -8  -1 1473.76 183.231   4
  -4  -8   0 159.868 111.164   4
   4  -8   0 73.4942 104.981   4
   4  -8   1-38.3404 103.775   4
  -4  -8  -1-45.1677 111.304   4
   4  -8   2 220.190 102.725   4
   4  -8   2 489.072 57.3353   3
  -4  -8  -2 437.160 147.675   4
  -4  -8  -3 14219.4 587.050   4
   4  -8   3 14015.9 369.870   3
   4  -8   3 13298.4 517.289   4
   4  -8   4 2014.66 135.375   3
   4  -8   4 2227.07 208.978   4
  -4  -8  -4 1670.19 211.419   4
   4  -8   5 743.511 98.5964   3
  -4  -8  -5 847.370 171.756   4
   4  -8   5 1047.65 157.761   4
  -4  -8  -6 36004.6 1041.28   4
   4  -8   6 36045.5 923.335   4
   4  -8   6 37077.0 831.058   3
   4  -8   7 18313.7 592.133   4
  -4  -8  -7 17225.6 697.016   4
   4  -8   7 18934.4 551.254   3
   4  -8   8 9298.94 396.301   4
  -4  -8  -8 9003.92 485.064   4
   4  -8   8 9614.36 391.413   3
   4  -8   9 3360.46 240.073   3
  -4  -8  -9 2925.11 279.101   4
   4  -8   9 3329.07 228.814   4
   4  -8  10 102.806 75.8711   3
  -4  -8 -10 75.3512 121.604   4
   4  -8  11 369.335 105.153   3
  -4  -8 -11 221.622 117.700   4
   4  -8  12 714.300 152.672   3
  -4  -8 -12 1227.80 199.577   4
  -4  -8 -13 5529.26 383.915   4
   4  -8  13 5973.15 389.827   3
   4  -8  14 170.368 94.5653   3
  -4  -8 -14 161.887 108.943   4
   4  -8  15 2814.71 294.575   3
  -4  -8 -15 3492.55 311.995   4
   4  -8  15 2491.65 295.504   2
   4  -8  16 172.287 146.872   2
  -4  -8 -16 195.517 121.602   4
   4  -8  17-175.431 161.021   2
   4  -8  18 356.421 167.532   2
   4  -8  19-187.755 159.676   2
   4  -8  20 548.572 184.299   2
   4 -10 -20 4.06202 122.280   4
   4 -10 -19 83.7459 126.363   4
   4 -10 -18 231.024 153.864   4
  -4 -10  17 206.929 134.367   3
   4 -10 -17-176.585 157.230   4
  -4 -10  16 4.01818 127.764   3
   4 -10 -16-182.701 164.034   4
   4 -10 -15 470.922 170.229   4
  -4 -10  15 389.046 140.990   3
  -4 -10  14 105.915 127.824   3
   4 -10 -14 113.404 125.107   4
   4 -10 -13 479.837 173.816   4
  -4 -10  13 421.166 144.239   3
  -4 -10  12 143.226 112.050   3
   4 -10 -12 202.709 154.895   4
  -4 -10  12 3.47094 97.9174   4
   4 -10 -11 1721.68 257.023   4
  -4 -10  11 1799.41 234.150   3
  -4 -10  11 1567.38 205.593   4
  -4 -10  10 2048.65 233.209   4
   4 -10 -10 1699.10 253.391   4
   4 -10  -9 314.129 148.341   4
  -4 -10   9 321.843 122.132   4
   4 -10  -8 5055.67 391.117   4
  -4 -10   8 4722.77 351.737   4
   4 -10  -7 1869.10 251.146   4
  -4 -10   7 1753.63 242.168   4
   4 -10  -6 1171.51 205.370   4
  -4 -10   6 1142.96 196.599   4
   4 -10  -5 286.121 125.730   4
  -4 -10   5 100.556 118.824   4
   4 -10  -4-137.814 133.938   4
  -4 -10   4 25.6063 111.749   4
  -4 -10   3 1243.79 205.894   4
   4 -10  -3 1499.97 218.063   4
   4 -10  -2 6151.80 406.414   4
  -4 -10   2 6460.52 421.982   4
   4 -10  -1 422.127 136.052   4
  -4 -10   1 587.389 176.406   4
  -4 -10   0 728.829 186.244   4
   4 -10   0 573.190 160.563   4
   4 -10   1 7868.53 448.324   4
  -4 -10  -1 8244.57 490.326   4
   4 -10   2 1136.89 196.552   4
  -4 -10  -2 1189.75 210.705   4
  -4 -10  -3 6197.98 435.982   4
   4 -10   3 6609.48 403.593   4
   4 -10   4 3023.66 279.770   4
  -4 -10  -4 2700.61 297.717   4
  -4 -10  -5 4608.79 378.914   4
   4 -10   5 4067.71 309.569   4
  -4 -10  -6 5174.09 401.471   4
   4 -10   6 4988.64 337.220   4
   4 -10   7 1166.00 167.636   4
  -4 -10  -7 1085.65 201.986   4
  -4 -10  -8 1381.62 233.177   4
   4 -10   8 1227.59 171.838   4
  -4 -10  -9 403.792 133.465   4
  -4 -10 -10 86.5970 131.999   4
  -4 -10 -11-22.1609 141.092   4
  -4 -10 -12 2.16503 122.014   4
  -4 -10 -13 18.1834 114.005   4
  -4 -10 -14 591.470 176.950   4
  -4 -10 -15 235.832 163.404   4
   4 -10  16-149.193 174.687   2
  -4 -10 -16 191.743 129.099   4
   4 -12 -14 264.402 186.720   4
   4 -12 -13 425.407 201.260   4
   4 -12 -12 304.655 175.064   4
   4 -12 -11 3135.71 359.961   4
  -4 -12  11 3222.58 327.646   4
   4 -12 -10 188.102 168.489   4
  -4 -12  10-7.74377 115.428   4
   4 -12  -9-159.569 163.903   4
  -4 -12   9-164.781 127.841   4
   4 -12  -8 336.010 161.252   4
  -4 -12   8 225.061 134.478   4
  -4 -12   7 43.2265 120.023   4
   4 -12  -7-145.129 144.935   4
   4 -12  -6 1006.74 220.170   4
  -4 -12   6 900.752 195.188   4
   4 -12  -5 980.236 220.141   4
  -4 -12   5 405.165 162.852   4
  -4 -12   4-225.415 148.205   4
   4 -12  -4 36.3530 135.656   4
  -4 -12   3 823.635 195.320   4
   4 -12  -3 848.421 208.668   4
   4 -12  -2 176.046 138.250   4
  -4 -12   2 273.972 157.654   4
  -4 -12   1 4038.99 376.575   4
   4 -12  -1 3890.51 362.001   4
  -4 -12   0 171.998 158.486   4
   4 -12   0 47.3355 134.220   4
   4 -12   1 389.775 162.234   4
  -4 -12  -1 534.739 177.250   4
   4 -12   2 2183.56 268.078   4
  -4 -12  -2 2073.39 290.513   4
  -4 -12  -3 2749.30 333.009   4
   4 -12   3 2771.03 296.397   4
  -4 -12  -4-139.666 159.346   4
   4 -12   4-88.1194 116.844   4
  -4 -12  -5 286.000 166.238   4
   4 -12   5 164.479 116.789   4
   4 -12   6 1732.15 235.659   4
  -4 -12  -6 1537.22 263.712   4
   4 -12   7 1328.47 203.321   4
  -4 -12  -7 1389.42 267.257   4
  -4 -12  -8 385.124 162.859   4
  -4 -12  -9-255.555 181.779   4
  -4 -12 -10-174.798 186.334   4
  -4 -12 -11-261.072 178.417   4
  -4 -12 -12-111.363 156.391   4
  -4 -12 -13 313.171 163.757   4
  -4 -14   9 1401.59 257.584   4
  -4 -14   8 157.722 165.233   4
  -4 -14   7 39.5139 144.198   4
  -4 -14   6 821.368 193.378   4
   4 -14  -6 663.999 239.855   4
   4 -14  -5-262.719 163.372   4
  -4 -14   5-41.7523 129.127   4
  -4 -14   4 491.794 193.341   4
   4 -14  -4 737.801 217.515   4
  -4 -14   3 291.714 135.231   4
   4 -14  -3 190.317 151.263   4
   4 -14  -2 363.061 163.436   4
  -4 -14   2 622.983 209.623   4
  -4 -14   1 103.077 156.054   4
   4 -14  -1 119.874 128.188   4
   4 -14   0 364.251 176.055   4
  -4 -14   0 370.483 195.711   4
  -4 -14  -1 195.338 170.868   4
   4 -14   1 56.5921 130.992   4
   4 -14   2-63.9262 122.728   4
  -4 -14  -2-185.182 160.463   4
   4 -14   3 264.778 159.312   4
  -4 -14  -3 30.6674 157.283   4
  -4 -14  -4 958.047 237.546   4
   4 -14   4 932.553 209.442   4
   4 -14   5-1.68161 128.436   4
  -5   1  24 343.553 180.568   3
  -5  -1  24 354.284 201.888   3
  -5   1  23 11.6032 190.885   3
  -5  -1  23 166.839 181.719   3
  -5  -1  22 2987.32 382.360   3
  -5   1  22 2981.96 394.150   3
  -5   1  21 1045.16 246.774   3
  -5  -1  21 1199.90 268.653   3
  -5   1  20-44.8618 167.843   3
  -5  -1  20 270.337 161.487   3
  -5   1  19 2285.26 310.799   3
  -5  -1  19 1505.46 276.940   3
  -5   1  18 19.1168 169.336   3
  -5  -1  18 59.2633 133.974   3
  -5  -1  17 2809.83 310.097   3
  -5  -1  17 3006.77 204.574   2
  -5   1  17 2439.36 311.388   3
  -5   1  16 508.220 177.447   3
  -5  -1  16 599.081 176.241   3
  -5   1  16 342.996 67.0447   2
  -5  -1  16 556.886 90.6757   2
  -5  -1  15 14041.5 435.900   2
  -5  -1  15 13113.3 618.957   3
   5  -1 -15 13241.8 325.080   1
  -5   1  15 14340.7 388.444   2
  -5   1  15 13397.4 628.370   3
   5  -1 -14 1159.54 86.4119   1
  -5  -1  14 889.843 103.304   2
  -5   1  14 990.551 189.244   3
  -5   1  14 1054.08 92.4008   2
  -5  -1  14 1106.70 184.109   3
  -5   1  13 463.973 135.298   3
  -5  -1  13 291.927 67.2730   2
  -5   1  13 342.389 56.3348   2
  -5  -1  13 404.504 150.390   3
  -5  -1  12 1305.11 180.584   3
  -5   1  12 1350.37 166.640   3
  -5   1  12 1230.81 84.6787   2
  -5  -1  12 1301.69 111.234   2
  -5   1  11 340.468 101.059   3
   5  -1 -11 278.314 69.9254   4
   5   1 -11 199.131 30.5216   1
  -5   1  11 257.528 39.3362   2
  -5  -1  11 308.171 59.2856   2
  -5  -1  11 167.438 93.4843   3
  -5   1  10 5180.17 305.423   3
  -5   1  10 4968.23 150.273   2
  -5  -1  10 4343.29 285.864   3
   5  -1 -10 5210.46 245.006   4
   5   1 -10 4857.98 146.996   1
  -5   1   9 1061.36 141.278   3
   5   1  -9 964.754 65.0251   1
  -5  -1   9 866.692 134.479   3
  -5   1   9 806.535 50.6495   2
   5  -1  -9 1029.15 108.683   4
  -5   1   8 1763.25 157.159   3
   5   1  -8 1836.03 89.7267   1
  -5  -1   8 1789.18 172.090   3
   5  -1  -8 2034.08 143.601   4
  -5   1   7 15208.5 466.342   3
   5   1  -7 15976.9 345.136   1
   5  -1  -7 16865.1 436.432   4
  -5   1   6 3163.74 182.726   3
   5   1  -6 3500.33 133.882   1
   5  -1  -6 3588.25 176.238   4
  -5  -1   6 3878.61 137.377   1
  -5   1   5 20195.7 498.900   3
  -5  -1   5 21866.0 433.360   1
   5  -1  -5 21010.1 489.105   4
   5   1  -5 21079.1 433.582   1
  -5  -1   4 2738.98 116.587   1
   5   1  -4 2845.98 123.722   1
   5  -1  -4 2677.79 141.168   4
   5  -1  -3 2708.43 134.302   4
   5   1  -3 2669.11 121.359   1
   5  -1  -3 2869.08 83.4952   2
   5  -1  -2 7102.04 171.649   2
   5  -1  -2 6469.96 211.221   4
   5   1  -2 6411.04 203.929   1
   5  -1  -1 29376.1 575.315   4
   5   1  -1 29730.9 587.608   1
   5  -1  -1 30417.1 549.724   2
   5   1   0 168748. 2693.44   1
   5  -1   0 170921. 2661.05   4
  -5   1   0 172151. 2657.57   4
   5  -1   0 169563. 2681.35   1
   5  -1   0 173109. 2670.46   2
  -5   1  -1 992.083 65.3601   4
   5   1   1 908.760 82.1750   2
  -5   1  -1 871.090 70.6845   3
   5  -1   1 1110.06 91.4405   2
   5  -1   1 880.007 72.9807   1
   5   1   1 831.931 78.6872   1
  -5   1  -2 164605. 2489.99   4
   5   1   2 158511. 2597.88   2
   5   1   2 157149. 2578.76   1
   5  -1   2 160663. 2550.35   1
  -5   1  -2 165065. 2574.39   3
   5  -1   2 165620. 2601.94   2
   5  -1   3 457927. 7129.53   1
  -5   1  -3 473749. 7199.67   3
   5   1   3 468095. 7214.24   2
  -5   1  -3 493151. 7053.87   4
   5  -1   3 465433. 7212.16   2
   5  -1   3 473543. 7196.49   3
  -5  -1  -3 476965. 7155.72   1
   5   1   4 128.495 58.8298   2
  -5   1  -4 177.769 21.8919   4
   5  -1   4 133.870 60.9469   3
   5  -1   4 129.520 39.9394   1
   5  -1   5 15727.9 450.633   2
   5  -1   5 16192.4 365.245   1
   5   1   5 15262.6 435.547   2
   5  -1   5 16419.0 461.913   3
   5  -1   6 861.053 108.975   2
   5  -1   6 819.769 72.3245   1
   5   1   6 938.468 110.855   2
   5  -1   6 954.417 118.714   3
  -5  -1  -6 878.173 70.7553   4
   5   1   6 561.127 98.5688   3
   5  -1   7 745.879 122.667   3
   5  -1   7 650.848 109.556   2
  -5  -1  -7 837.353 69.7640   4
   5  -1   7 815.398 73.3291   1
   5   1   7 587.093 115.242   3
   5   1   7 766.533 111.609   2
   5   1   8 26750.6 686.466   2
   5   1   8 26146.5 762.892   3
   5  -1   8 26761.1 694.680   2
  -5  -1  -8 27295.7 539.025   4
   5  -1   8 26907.1 546.750   1
   5  -1   8 27376.7 750.552   3
  -5  -1  -9 12712.1 310.607   4
   5   1   9 13039.8 451.056   2
   5  -1   9 13282.3 465.848   2
   5   1   9 12668.8 519.320   3
   5  -1   9 13281.4 507.590   3
   5   1  10 14361.1 493.093   2
   5   1  10 14085.4 569.905   3
   5  -1  10 13799.4 493.706   2
   5  -1  10 13523.7 543.194   3
  -5  -1 -10 14174.0 329.793   4
   5  -1  11 81.7571 116.045   3
   5  -1  11-0.48208 80.1942   2
  -5  -1 -11 19.6542 27.9076   4
   5   1  11-61.4450 89.3292   2
   5   1  11 79.6091 116.254   3
   5   1  12 3578.21 260.928   2
   5  -1  12 3081.01 279.710   3
   5   1  12 3535.22 313.728   3
   5  -1  12 3692.62 264.287   2
  -5  -1 -12 3465.49 136.920   4
   5  -1  13 1220.46 200.568   3
   5  -1  13 1482.58 188.154   2
   5   1  13 1459.24 176.471   2
  -5  -1 -13 1130.67 74.6057   4
   5   1  13 1159.70 210.291   3
   5  -1  14 8343.46 429.982   2
   5   1  14 8542.54 428.879   2
   5   1  14 8827.28 531.807   3
   5  -1  14 8201.74 493.033   3
   5   1  15 1102.40 173.539   2
   5   1  15 1067.29 234.630   3
   5  -1  15 991.936 204.631   3
   5  -1  15 1028.67 173.823   2
   5  -1  16 10107.3 602.812   3
   5  -1  16 11420.5 532.149   2
   5   1  16 11687.0 540.986   2
   5   1  16 11743.1 656.842   3
   5  -1  17 2196.05 245.641   2
   5  -1  17 2415.31 321.331   3
   5   1  17 2298.24 250.469   2
   5   1  17 2031.03 284.214   3
   5  -1  18 155.097 121.351   2
   5   1  18-81.9993 133.965   2
   5  -1  18 34.3303 146.280   3
   5   1  18 201.938 194.685   3
   5   1  19 2093.79 338.331   3
   5   1  19 1872.72 246.504   2
   5  -1  19 1935.44 251.670   2
   5  -1  19 1464.43 291.486   3
   5  -1  20 235.486 118.647   2
   5   1  20 355.974 146.697   2
   5   1  20 274.577 232.491   3
   5  -1  20 209.841 166.948   3
   5  -1  21 114.568 201.439   3
   5   1  21 251.859 228.973   3
   5  -1  22-129.549 180.199   3
   5   1  22 182.775 183.165   3
  -5  -3  24 315.983 171.224   3
  -5   3  24 466.885 233.705   3
  -5  -3  23 241.755 191.508   3
  -5   3  23 108.119 196.702   3
  -5   3  22-5.75027 175.572   3
  -5  -3  22 64.6940 187.361   3
  -5   3  21 3405.25 413.117   3
  -5  -3  21 3431.11 387.374   3
  -5   3  20-25.0504 181.891   3
  -5  -3  20 250.138 159.414   3
  -5  -3  19 240.013 174.305   3
  -5   3  19 114.048 156.110   3
  -5   3  18 3067.83 352.352   3
  -5  -3  18 2652.72 318.576   3
  -5  -3  18 2621.43 230.712   2
  -5   3  17 1690.25 274.719   3
  -5  -3  17 1655.87 266.499   3
  -5  -3  17 1603.54 181.753   2
   5  -3 -17 1428.97 172.611   4
  -5  -3  16 3707.27 355.286   3
   5  -3 -16 3265.46 251.852   4
  -5  -3  16 3573.19 253.681   2
  -5   3  16 4050.10 368.760   3
  -5  -3  15 48376.0 1327.37   3
   5  -3 -15 47683.9 1119.68   4
  -5   3  15 50184.9 1354.53   3
  -5  -3  14 4232.24 342.233   3
   5  -3 -14 4348.65 267.462   4
  -5   3  14 4331.30 351.468   3
  -5  -3  13 21189.5 758.849   3
   5  -3 -13 21703.8 636.084   4
  -5   3  13 21340.3 761.792   3
  -5  -3  12 15241.2 605.856   3
  -5   3  12 15508.9 604.650   3
   5  -3 -12 15307.7 354.451   2
   5  -3 -12 15929.1 510.756   4
  -5  -3  11 7073.90 192.447   1
  -5  -3  11 7082.09 385.763   3
   5  -3 -11 7249.99 205.926   2
   5  -3 -11 6581.35 311.475   4
  -5   3  11 7236.06 383.886   3
  -5  -3  10 1987.11 98.6526   1
   5  -3 -10 1777.02 158.517   4
  -5   3  10 1802.79 190.545   3
  -5  -3  10 1844.35 192.689   3
   5  -3 -10 2062.08 96.0998   2
   5  -3  -9 11467.3 398.981   4
   5  -3  -9 11797.9 272.870   2
  -5  -3   9 12472.0 303.323   1
  -5   3   9 12136.9 450.611   3
  -5   3   8 412.560 97.1063   3
  -5  -3   8 612.433 65.4775   1
   5  -3  -8 537.855 50.1821   2
  -5   3   7 846.940 111.504   3
  -5  -3   7 759.859 73.7874   1
   5  -3  -7 692.928 101.651   4
   5  -3  -6 1526.30 138.211   4
  -5   3   6 1452.56 125.056   3
   5  -3  -5 65139.1 1136.39   3
   5  -3  -5 64190.2 1200.88   4
  -5   3   4 25349.5 518.083   3
   5  -3  -4 25251.1 599.039   4
   5  -3  -3 125805. 2103.65   4
  -5   3   3 125032. 1961.22   3
   5  -3  -2 35010.5 726.128   4
   5  -3  -1 16214.2 414.678   4
   5  -3   0 19712.3 464.133   4
   5  -3   1 2050.42 121.195   4
  -5   3  -2 1271.55 77.2647   3
  -5   3  -2 1367.65 97.2550   4
   5  -3   2 1368.05 77.9716   3
   5  -3   2 1252.34 90.7545   4
  -5   3  -3 11885.6 312.163   3
   5  -3   3 11602.8 299.984   4
  -5   3  -3 12348.8 315.045   4
   5  -3   3 12219.0 311.010   3
   5  -3   4 5120.92 205.602   3
  -5   3  -4 5100.32 177.166   4
  -5   3  -4 4859.78 202.665   3
   5  -3   4 4609.33 162.754   4
   5  -3   5 6514.06 187.124   4
   5  -3   5 6728.46 261.356   3
   5  -3   6 379.042 80.3954   3
   5  -3   6 411.429 41.0103   4
  -5  -3  -6 283.729 72.2473   4
   5  -3   7 7503.50 230.000   1
  -5  -3  -7 7457.40 287.695   4
   5  -3   7 7044.26 310.229   3
   5  -3   7 6816.95 321.086   2
   5  -3   8 9622.90 270.557   1
   5  -3   8 9153.93 397.196   2
  -5  -3  -8 9869.39 344.326   4
   5  -3   8 9478.43 391.986   3
   5  -3   9 470.538 101.204   3
   5  -3   9 428.046 53.3696   1
  -5  -3  -9 571.917 88.3427   4
   5  -3   9 378.277 109.481   2
   5  -3  10 72.4553 79.2804   3
   5  -3  10 99.4761 33.1124   1
   5  -3  10 3.64592 93.9863   2
  -5  -3 -10 77.4837 63.4754   4
   5  -3  11 13635.1 306.813   1
  -5  -3 -11 12979.0 417.801   4
   5  -3  11 12833.8 525.164   2
   5  -3  11 13324.4 555.242   3
  -5  -3 -12 6573.95 283.462   4
   5  -3  12 7140.20 418.477   3
   5  -3  12 7246.67 395.962   2
   5  -3  13 2194.53 244.578   3
  -5  -3 -13 2536.54 175.520   4
   5  -3  13 2175.56 229.225   2
   5   3  13 2439.65 284.192   3
  -5  -3 -14 171.307 62.1521   4
   5  -3  14 76.0012 114.112   3
   5  -3  14 322.352 126.441   2
   5   3  14 98.2450 140.707   3
   5  -3  15 2364.15 284.265   3
   5  -3  15 2215.76 243.132   2
   5   3  15 2120.20 299.193   3
   5  -3  16 2721.40 310.448   3
   5   3  16 3597.18 387.321   3
   5  -3  16 3166.63 290.326   2
   5  -3  17 104.711 111.868   2
   5  -3  17-78.1694 140.316   3
   5  -3  18 204.541 148.407   3
   5  -3  18 45.2380 123.684   2
   5  -3  19 2898.15 312.076   2
   5  -3  19 2792.43 360.376   3
   5  -3  20 639.158 182.670   2
   5  -3  20 656.639 224.212   3
   5  -3  21 2260.72 284.262   2
   5  -3  21 2413.89 357.156   3
   5  -3  22 190.189 184.709   3
  -5  -5  23-159.095 161.937   3
  -5   5  23 295.400 214.380   3
  -5  -5  22 727.077 207.585   3
  -5   5  22 629.582 244.766   3
  -5  -5  21 267.854 166.802   3
  -5   5  21 606.166 226.379   3
  -5  -5  20 113.722 144.295   3
  -5   5  20 32.4306 163.721   3
   5  -5 -19 113.635 95.9852   4
  -5  -5  19 292.181 109.371   2
  -5  -5  19 300.459 142.876   3
  -5   5  19 239.951 167.209   3
   5  -5 -18 16.0228 89.7611   4
  -5  -5  18-7.24148 147.405   3
  -5   5  18-61.6783 147.736   3
  -5  -5  18-129.703 107.540   2
  -5   5  17 123.538 130.713   3
  -5  -5  17 81.0471 135.509   3
   5  -5 -17 64.6253 97.2749   4
  -5  -5  16 1788.88 247.903   3
   5  -5 -16 1812.69 206.532   4
  -5   5  16 2179.93 282.874   3
  -5  -5  15 4690.37 383.528   3
  -5   5  15 4816.44 393.057   3
   5  -5 -15 4286.96 299.179   4
  -5   5  14 3094.91 299.242   3
   5  -5 -14 2790.13 237.019   4
  -5  -5  14 2662.73 282.752   3
   5  -5 -13 4415.33 291.428   4
  -5   5  13 4455.93 340.844   3
  -5  -5  13 4255.39 338.680   3
  -5  -5  12 8176.34 441.795   3
   5  -5 -12 8594.07 402.283   4
  -5   5  12 8721.33 448.832   3
   5  -5 -11 3451.85 253.315   4
  -5  -5  11 3377.82 271.358   3
  -5   5  11 3724.85 277.429   3
  -5   5  10 112.476 87.3598   3
   5  -5 -10-2.14496 93.9320   4
   5  -5  -9 153.665 78.3339   4
  -5   5   9 135.539 79.6701   3
   5  -5  -8 18805.2 587.414   4
  -5   5   8 18821.6 559.196   3
  -5   5   7 2973.79 189.798   3
   5  -5  -7 2882.63 217.312   4
   5  -5  -6 23454.2 661.018   4
  -5   5   6 23534.7 578.121   3
   5  -5  -5 2104.40 125.265   3
   5  -5  -5 1925.25 177.642   4
   5  -5  -4 38060.9 710.932   3
   5  -5  -4 36877.2 873.065   4
   5  -5  -3 27718.2 516.088   3
   5  -5  -3 27031.7 701.767   4
   5  -5  -2 759.792 43.7472   3
   5  -5  -2 1024.48 131.235   4
   5  -5  -1 45510.7 967.874   4
   5  -5   0 5398.13 255.996   4
   5  -5   1 27022.0 655.586   4
   5  -5   2 8816.95 322.253   4
   5  -5   2 9055.18 221.525   3
   5  -5   3 19400.9 512.271   4
   5  -5   3 19905.8 427.620   3
  -5  -5  -4 6229.34 310.019   4
   5  -5   4 5861.10 246.408   4
   5  -5   4 6185.06 224.531   3
   5  -5   5 25.6116 41.1745   3
   5  -5   5-44.2988 47.3637   4
  -5  -5  -5 46.9670 73.8537   4
   5  -5   6 5543.78 228.157   4
  -5  -5  -6 5564.33 298.014   4
   5  -5   6 5793.00 256.683   3
   5  -5   7 5666.44 222.290   4
  -5  -5  -7 5587.96 306.621   4
   5  -5   7 6082.79 284.361   3
   5  -5   8 16542.8 524.977   3
   5  -5   8 15457.0 388.807   4
  -5  -5  -9 22286.4 674.765   4
   5  -5   9 22453.1 486.018   4
   5  -5   9 23294.9 685.219   3
  -5  -5 -10 35930.0 909.034   4
   5  -5  10 34296.0 648.710   4
   5  -5  10 36893.3 738.598   1
   5  -5  10 35635.2 940.407   3
   5  -5  11 7469.65 247.891   1
  -5  -5 -11 7192.07 360.242   4
   5  -5  11 6874.61 383.665   3
   5  -5  11 7140.78 415.392   2
   5  -5  12 1683.87 200.745   3
  -5  -5 -12 1360.48 163.774   4
   5  -5  12 1533.76 207.924   2
   5  -5  13 7631.86 448.579   3
  -5  -5 -13 7505.52 369.943   4
   5  -5  13 7756.38 450.374   2
   5  -5  14 3801.41 326.791   2
  -5  -5 -14 3938.78 271.319   4
   5  -5  14 4292.73 353.799   3
   5  -5  15 3172.50 321.808   3
   5  -5  15 2976.68 299.608   2
  -5  -5 -15 3099.47 241.508   4
   5  -5  16 287.951 121.920   3
   5  -5  16 33.1554 122.776   2
   5  -5  17 3019.52 341.152   3
   5  -5  17 3012.83 312.515   2
   5  -5  18 5151.22 411.364   2
   5  -5  18 4194.82 413.221   3
   5  -5  19 46.0579 135.843   3
   5  -5  19 92.7825 134.997   2
   5  -5  20 214.477 141.909   2
   5  -5  20 99.6327 144.074   3
   5  -5  21 852.658 241.186   3
   5  -5  21 673.298 193.287   2
   5  -5  22 1191.15 252.127   2
   5  -5  22 801.094 235.738   3
  -5  -7  22 32.2778 136.366   3
  -5  -7  21 2480.95 337.273   3
  -5  -7  20 316.263 173.926   3
   5  -7 -20 348.114 123.214   4
   5  -7 -19 209.663 132.453   4
  -5  -7  19 413.101 167.427   3
  -5  -7  18 333.937 162.285   3
   5  -7 -18 496.785 152.749   4
  -5   7  17 2072.01 288.757   3
   5  -7 -17 1897.86 233.805   4
  -5  -7  17 1818.99 260.003   3
  -5  -7  16-15.2717 114.019   3
   5  -7 -16-29.3881 96.7194   4
  -5   7  16 16.0386 122.783   3
   5  -7 -15 236.108 110.256   4
  -5  -7  15 68.2911 112.576   3
   5  -7 -14 1163.67 179.849   4
  -5  -7  14 1206.58 203.300   3
   5  -7 -13 273.765 117.949   4
  -5  -7  13 393.007 138.851   3
  -5  -7  12-64.4815 114.934   3
   5  -7 -12-25.4932 106.044   4
   5  -7 -11-173.420 117.298   4
   5  -7 -10 205.678 107.783   4
   5  -7  -9 690.998 162.064   4
   5  -7  -8 786.851 150.559   4
   5  -7  -7 1527.49 188.061   4
   5  -7  -6 3060.48 252.105   4
   5  -7  -5 3971.26 279.481   4
   5  -7  -4 348.788 55.8511   3
   5  -7  -4 226.400 95.3548   4
   5  -7  -3 194.799 94.9115   4
   5  -7  -3 78.1384 30.4067   3
   5  -7  -2 16614.9 555.513   4
   5  -7  -2 14085.3 305.574   3
   5  -7  -1 12368.9 466.667   4
   5  -7  -1 10302.3 221.481   3
   5  -7   0 6628.70 151.067   3
   5  -7   0 5973.65 145.860   3
   5  -7   1 10937.6 237.394   3
   5  -7   1 12433.8 463.200   4
   5  -7   2 4680.67 275.158   4
   5  -7   2 4453.41 148.168   3
  -5  -7  -2 4584.88 303.361   4
   5  -7   3 6031.99 307.062   4
  -5  -7  -3 5459.74 334.669   4
   5  -7   3 5788.21 194.912   3
   5  -7   4 3139.58 219.290   4
  -5  -7  -4 2838.66 251.458   4
   5  -7   4 3207.01 156.404   3
   5  -7   5 6145.65 307.755   4
  -5  -7  -5 6437.61 374.806   4
   5  -7   5 6774.01 258.368   3
   5  -7   6 1645.47 160.673   4
  -5  -7  -6 1401.70 190.354   4
   5  -7   6 1496.84 133.200   3
   5  -7   7 11563.6 406.311   3
  -5  -7  -7 11514.3 511.188   4
   5  -7   7 10804.4 399.600   4
   5  -7   8 4554.96 245.341   4
  -5  -7  -8 4751.85 332.463   4
   5  -7   8 4597.72 267.717   3
   5  -7   9 16492.1 563.617   3
  -5  -7  -9 16988.8 643.615   4
   5  -7   9 16416.0 487.006   4
   5  -7  10 245.794 103.954   3
  -5  -7 -10 165.317 116.829   4
   5  -7  11 1496.65 185.191   3
  -5  -7 -11 1622.37 218.050   4
   5  -7  12 839.593 163.929   3
  -5  -7 -12 614.140 139.395   4
   5  -7  13-17.7268 88.7676   3
  -5  -7 -13 44.4603 84.9005   4
   5  -7  14 1985.94 230.818   3
   5  -7  14 1741.82 245.336   2
  -5  -7 -14 1990.06 230.174   4
   5  -7  15 432.431 146.212   3
  -5  -7 -15 662.276 150.655   4
   5  -7  15 219.093 147.762   2
   5  -7  16 140.775 136.257   2
   5  -7  16-53.4099 125.296   3
   5  -7  17 526.500 156.928   3
   5  -7  17 495.909 170.668   2
   5  -7  18 214.098 132.092   3
   5  -7  18-8.63141 119.960   2
   5  -7  19 258.414 155.927   3
   5  -7  19-176.643 155.754   2
   5  -7  20 5.78046 127.190   2
   5  -7  21 331.108 154.403   2
  -5  -9  21 289.368 167.077   3
  -5  -9  20 156.680 135.898   3
   5  -9 -20 650.565 172.536   4
  -5  -9  19-18.9690 132.154   3
   5  -9 -19 76.1396 119.333   4
   5  -9 -18 308.993 141.787   4
  -5  -9  18 452.983 167.763   3
   5  -9 -17 239.787 136.794   4
  -5  -9  17-12.4567 136.518   3
   5  -9 -16 307.699 143.349   4
  -5  -9  16 356.270 159.845   3
  -5  -9  15 659.549 182.800   3
   5  -9 -15 776.799 186.185   4
  -5  -9  14 1123.12 201.428   3
   5  -9 -14 1495.74 237.043   4
  -5  -9  13 1701.21 245.684   3
   5  -9 -13 1723.34 250.248   4
   5  -9 -12 190.495 125.218   4
  -5  -9  12 477.176 140.433   3
   5  -9 -11 126.002 108.447   4
   5  -9 -10 71.6507 112.084   4
   5  -9  -9 1877.99 243.072   4
   5  -9  -8 2571.76 275.720   4
   5  -9  -7 1190.00 212.861   4
   5  -9  -6 14846.1 634.764   4
   5  -9  -5 4700.21 353.740   4
   5  -9  -4 8369.52 453.847   4
  -5  -9   3 1978.21 229.862   4
   5  -9  -3 2364.74 243.274   4
  -5  -9   2-66.2057 132.659   4
   5  -9  -2-140.870 133.544   4
  -5  -9   1 6560.93 414.359   4
   5  -9  -1 6286.06 383.393   4
   5  -9   0 4272.55 315.137   4
  -5  -9   0 4691.32 354.574   4
   5  -9   1 797.618 171.802   4
  -5  -9  -1 777.977 198.969   4
  -5  -9  -2 41283.4 1158.76   4
   5  -9   2 41355.0 1085.72   4
   5  -9   3 4758.98 324.997   4
  -5  -9  -3 4095.82 340.648   4
  -5  -9  -4 102.797 143.776   4
   5  -9   4 104.510 108.067   4
   5  -9   5 556.949 143.016   4
  -5  -9  -5 471.227 180.046   4
  -5  -9  -6 27159.0 916.558   4
   5  -9   6 26800.0 796.649   4
  -5  -9  -7 9.95023 117.481   4
   5  -9   7-48.6302 100.849   4
  -5  -9  -8 46.1531 115.437   4
   5  -9   8-107.422 97.9823   4
  -5  -9  -9 77.4745 114.660   4
  -5  -9 -10 2191.86 277.967   4
  -5  -9 -11 1220.60 209.418   4
  -5  -9 -12 1813.24 243.475   4
  -5  -9 -13 744.511 184.936   4
  -5  -9 -14 1885.08 253.288   4
   5  -9  15 659.469 179.720   2
  -5  -9 -15 495.047 166.212   4
  -5  -9 -16 197.008 137.994   4
   5  -9  16 280.819 146.082   2
   5  -9  17 35.9804 129.059   2
   5  -9  18-36.4740 140.009   2
   5 -11 -17 559.248 185.659   4
   5 -11 -16 325.421 148.856   4
   5 -11 -15 3005.51 344.836   4
   5 -11 -14 727.200 209.841   4
   5 -11 -13 2352.52 310.234   4
  -5 -11  12 319.753 136.030   4
  -5 -11  12 201.383 131.403   3
   5 -11 -12 299.273 156.844   4
   5 -11 -11 226.524 144.181   4
  -5 -11  11 31.2201 93.1951   3
  -5 -11  11-50.7385 117.440   4
   5 -11 -10-33.9756 127.456   4
  -5 -11  10-169.213 135.524   4
   5 -11  -9 260.970 159.607   4
  -5 -11   9 239.146 116.310   4
   5 -11  -8-14.5491 133.124   4
  -5 -11   8-218.138 144.455   4
   5 -11  -7 294.036 170.085   4
  -5 -11   7-148.855 124.844   4
  -5 -11   6 1039.18 195.922   4
   5 -11  -6 824.693 196.077   4
  -5 -11   5 295.484 123.528   4
   5 -11  -5 539.107 165.416   4
  -5 -11   4-6.04836 119.087   4
   5 -11  -4-156.877 140.351   4
  -5 -11   3 792.905 177.180   4
   5 -11  -3 804.559 180.263   4
   5 -11  -2-141.807 135.275   4
  -5 -11   2 174.301 135.655   4
   5 -11  -1 52.2416 125.835   4
  -5 -11   1 344.807 138.065   4
   5 -11   0 0.52773 113.165   4
  -5 -11   0-56.7361 121.518   4
  -5 -11  -1 2503.61 300.297   4
   5 -11   1 2590.15 272.846   4
   5 -11   2-71.9220 107.169   4
  -5 -11  -2 175.538 145.020   4
   5 -11   3-28.1359 123.943   4
  -5 -11  -3 404.989 163.363   4
  -5 -11  -4-210.210 157.189   4
   5 -11   4-61.2737 113.571   4
   5 -11   5 216.133 105.675   4
  -5 -11  -5 151.942 138.446   4
   5 -11   6-111.537 100.136   4
  -5 -11  -6 52.4484 128.942   4
  -5 -11  -7 1299.87 235.569   4
   5 -11   7 1501.00 197.228   4
  -5 -11  -8 526.246 177.918   4
  -5 -11  -9 905.059 213.725   4
  -5 -11 -10 196.854 144.274   4
  -5 -11 -11 84.1285 131.241   4
  -5 -11 -12 240.832 141.998   4
  -5 -11 -13-90.9782 124.277   4
  -5 -11 -14-63.6166 128.131   4
  -5 -11 -15 63.7034 112.846   4
  -5 -11 -16-436.657 161.766   4
   5 -13 -11 1651.49 306.662   4
  -5 -13  10 1689.84 261.523   4
   5 -13 -10 1665.43 293.093   4
  -5 -13   9 747.796 203.109   4
   5 -13  -9 1030.34 249.274   4
   5 -13  -8 145.338 148.412   4
  -5 -13   8 74.9245 157.468   4
  -5 -13   7 167.832 139.739   4
   5 -13  -7 274.234 176.446   4
  -5 -13   6 190.387 134.648   4
   5 -13  -6 757.318 224.555   4
   5 -13  -5 740.642 196.454   4
  -5 -13   5 946.161 217.000   4
   5 -13  -4 3995.12 389.937   4
  -5 -13   4 4169.54 391.454   4
   5 -13  -3 722.124 197.000   4
  -5 -13   3 1036.39 236.587   4
   5 -13  -2 688.245 197.971   4
  -5 -13   2 552.433 196.732   4
   5 -13  -1-369.383 166.327   4
  -5 -13   1-229.695 153.065   4
  -5 -13   0 119.653 139.552   4
   5 -13   0 241.101 150.361   4
   5 -13   1-205.448 156.127   4
  -5 -13  -1-243.737 175.723   4
   5 -13   2 35.0726 120.695   4
  -5 -13  -2-208.377 151.663   4
   5 -13   3-254.383 154.564   4
  -5 -13  -3 178.370 162.968   4
   5 -13   4 525.703 170.755   4
  -5 -13  -4 312.272 181.497   4
  -5 -13  -5 97.5246 146.956   4
   5 -13   5-220.874 156.428   4
   5 -13   6 33.8460 114.824   4
  -5 -13  -6 322.373 157.848   4
  -5 -13  -7-422.386 215.022   4
  -5 -13  -8-382.721 218.949   4
  -5 -13  -9-191.624 187.917   4
   5 -15   3 218.991 154.253   4
   5 -15   4 50.0502 138.328   4
  -6   0  24 456.954 227.455   3
  -6   0  23 363.541 209.942   3
  -6   0  22 2673.30 380.032   3
  -6   0  21 41.7256 165.333   3
  -6   0  20 14325.0 773.878   3
  -6   0  19-52.2676 162.086   3
  -6   0  18 607.142 209.458   3
  -6   0  17 106.336 126.396   3
  -6   0  16 4872.58 215.567   2
  -6   0  16 4815.05 390.068   3
  -6   0  15 11.6843 129.096   3
   6   0 -15-12.7539 18.4269   1
  -6   0  15-54.5637 48.9091   2
   6   0 -14 2262.80 102.283   1
  -6   0  14 2226.12 250.940   3
  -6   0  14 2306.80 132.478   2
  -6   0  13-29.4933 35.8815   2
   6   0 -13 4.21538 25.8339   1
  -6   0  13-85.6029 117.646   3
  -6   0  12 15769.7 603.297   3
  -6   0  12 15773.9 370.900   2
   6   0 -12 16181.0 359.712   1
  -6   0  11-27.2840 28.3470   2
   6   0 -11 6.85508 32.0787   1
  -6   0  11 9.11819 85.8074   3
   6   0 -10 8984.47 249.156   1
  -6   0  10 8754.26 227.067   2
  -6   0  10 9290.82 412.624   3
   6   0  -9 68.0978 39.5147   1
  -6   0   9 32.0042 24.4998   2
  -6   0   9 29.5700 81.2939   3
  -6   0   8 81888.2 1608.99   3
   6   0  -8 85598.3 1407.31   1
   6   0  -7 66.2338 46.0706   1
   6   0  -6 98882.6 1620.13   1
   6   0  -5-2.09849 38.0541   1
   6   0  -4 16589.4 376.812   1
  -6   0   4 16035.1 308.436   2
   6   0  -3 49.8486 40.4928   1
  -6   0   3-17.7079 23.1908   2
   6   0  -2 88488.8 1472.69   1
   6   0  -2 88596.4 1427.97   2
   6   0  -1-1.85159 37.9111   1
   6   0  -1 38.8718 31.9728   2
   6   0   0 475.590 60.3674   1
   6   0   0 686.029 68.7443   2
   6   0   1 66.4234 46.1583   1
   6   0   1 6.72432 40.7927   2
   6   0   2 530811. 8068.40   2
   6   0   2 522032. 8035.90   1
   6   0   3-27.5989 46.2052   1
  -6   0  -3-15.2805 30.7064   1
   6   0   3 7.83336 82.0876   2
   6   0   4 257.897 70.4884   2
   6   0   4 285.686 62.1702   1
   6   0   5-4.80538 48.2419   1
   6   0   5 130.714 79.9526   2
   6   0   5-0.17675 76.9949   3
   6   0   6 78953.9 1383.71   1
   6   0   6 79087.5 1482.23   2
   6   0   6 81110.8 1552.21   3
   6   0   7 63.0486 77.5907   2
  -6   0  -7 1.12738 15.1493   4
   6   0   7 62.3486 85.9624   3
   6   0   8 77229.1 1413.97   2
   6   0   8 78015.1 1508.78   3
   6   0   9 67.5903 85.5164   3
   6   0   9 145.917 92.9532   2
   6   0  10 3348.23 235.642   2
   6   0  10 2971.72 260.912   3
   6   0  11-35.3766 81.3938   2
   6   0  11-39.5056 111.064   3
   6   0  12 1393.93 173.990   2
   6   0  12 1596.33 215.680   3
   6   0  13 35.4345 126.228   3
   6   0  13 7.12167 90.2624   2
   6   0  14 5609.69 361.774   2
   6   0  14 5730.13 432.527   3
   6   0  15-27.1868 122.122   3
   6   0  15-36.2147 101.712   2
   6   0  16 2047.82 244.696   2
   6   0  16 2208.97 314.720   3
   6   0  17-87.1592 116.323   2
   6   0  17 12.1658 136.881   3
   6   0  18 2348.21 273.952   2
   6   0  18 2769.79 344.829   3
   6   0  19 0.74541 118.977   2
   6   0  19 6.34850 155.286   3
   6   0  20 5447.72 426.328   2
   6   0  20 5420.34 526.842   3
   6   0  21 311.545 218.941   3
   6   0  22 1489.85 328.262   3
  -6   2  24-328.929 248.048   3
  -6  -2  24 63.3647 169.307   3
  -6   2  23 2083.02 353.946   3
  -6  -2  23 2122.81 358.973   3
  -6   2  22-77.9780 170.436   3
  -6  -2  22 376.066 205.217   3
  -6   2  21 1282.33 283.523   3
  -6  -2  21 1068.14 249.361   3
  -6   2  20 702.197 218.070   3
  -6  -2  20 252.465 172.717   3
  -6  -2  19 2517.60 327.096   3
  -6   2  19 2354.00 328.561   3
  -6  -2  18 2213.09 298.633   3
  -6   2  18 1403.06 250.890   3
  -6   2  17 2183.62 290.388   3
  -6  -2  17 2152.09 286.935   3
  -6  -2  17 1886.65 172.477   2
  -6   2  16 1974.33 269.288   3
  -6  -2  16 2214.48 282.147   3
  -6  -2  16 2036.63 171.204   2
  -6   2  15 253.146 135.793   3
  -6  -2  15 338.209 132.988   3
  -6  -2  15 251.670 80.1106   2
  -6  -2  14-26.8003 68.4878   2
  -6   2  14-39.6763 127.297   3
  -6  -2  14-124.187 129.690   3
   6  -2 -14-71.1619 86.2537   4
  -6   2  13 755.686 151.835   3
   6  -2 -13 811.344 119.749   4
  -6  -2  13 826.443 161.282   3
  -6  -2  12 586.613 139.745   3
  -6   2  12 396.126 113.565   3
   6  -2 -12 464.350 104.388   4
  -6  -2  11 9817.55 453.142   3
   6  -2 -11 9672.76 376.526   4
  -6   2  11 9171.05 432.799   3
  -6  -2  10 1936.97 201.857   3
  -6   2  10 1841.22 192.196   3
   6  -2 -10 1768.21 159.265   4
   6  -2  -9 119237. 2078.05   4
  -6   2   9 115293. 2156.67   3
  -6  -2   9 120133. 1913.67   1
  -6   2   8 6472.19 299.222   3
  -6  -2   8 6864.53 213.723   1
   6  -2  -8 6947.18 285.351   4
   6  -2  -7 426.296 88.7509   4
   6   2  -7 373.852 57.5564   1
  -6   2   7 332.698 81.2417   3
  -6  -2   7 406.144 54.8772   1
   6   2  -6 773.315 79.9619   1
  -6  -2   6 942.465 78.1268   1
   6  -2  -6 937.651 107.832   4
  -6   2   6 887.827 99.2676   3
  -6   2   5 34419.7 709.249   3
  -6  -2   5 35429.4 678.514   1
   6   2  -5 33806.5 681.675   1
   6  -2  -5 33464.8 728.285   4
  -6   2   4 1110.93 86.1460   3
   6   2  -4 1394.66 106.319   1
   6  -2  -4 1285.65 118.531   4
   6  -2  -3 115358. 1936.46   4
   6   2  -3 117633. 1932.99   1
   6   2  -2 53718.0 984.275   1
   6  -2  -2 51450.0 965.135   4
   6  -2  -1 56548.2 1015.38   4
  -6   2   0 13408.9 335.961   4
   6  -2   0 11952.3 317.240   4
  -6   2  -1 7065.38 200.321   3
   6  -2   1 7235.55 254.389   2
  -6   2  -1 7616.50 228.472   4
   6  -2   1 7526.88 224.205   4
   6  -2   2 3188.47 169.628   2
  -6   2  -2 3217.88 130.829   4
   6  -2   2 3078.54 129.484   4
  -6   2  -2 2878.72 133.225   3
   6  -2   3 158442. 2477.84   4
  -6   2  -3 161996. 2477.20   4
   6  -2   3 162454. 2641.66   2
   6  -2   3 157288. 2560.28   3
   6  -2   3 155474. 2549.99   1
  -6   2  -3 157777. 2553.97   3
   6  -2   4 25102.5 547.362   1
   6  -2   4 25447.0 477.710   4
   6  -2   4 25199.8 633.292   2
  -6   2  -4 26715.0 482.776   4
   6  -2   4 24918.8 587.971   3
  -6   2  -5 120849. 1872.23   4
   6  -2   5 122096. 1983.21   1
   6   2   5 120972. 2117.23   2
   6  -2   5 120412. 2128.13   2
   6  -2   5 121349. 2086.98   3
   6  -2   6 926.140 112.632   3
   6  -2   6 859.238 82.4435   1
   6  -2   6 836.072 119.405   2
   6   2   6 761.010 112.760   2
   6   2   7 5959.24 291.551   2
  -6  -2  -7 5808.69 228.201   4
   6  -2   7 5758.17 204.571   1
   6  -2   7 5550.01 284.788   3
   6  -2   7 5598.64 289.903   2
   6   2   8 34797.4 854.250   2
  -6  -2  -8 33795.8 722.954   4
   6  -2   8 34641.6 681.251   1
   6  -2   8 35610.1 887.946   3
   6  -2   8 34852.4 873.067   2
   6  -2   9 6385.86 341.223   3
   6  -2   9 6334.79 213.529   1
   6   2   9 6081.76 315.489   2
  -6  -2  -9 6441.31 246.361   4
   6  -2   9 6225.78 330.880   2
   6  -2  10 176.104 102.682   3
   6  -2  10 239.924 99.2217   2
  -6  -2 -10 227.436 53.9894   4
   6  -2  10 347.810 54.3639   1
   6   2  10 225.844 94.0900   2
   6  -2  11 12087.4 497.575   2
  -6  -2 -11 11635.8 345.269   4
   6   2  11 12129.3 489.390   2
   6   2  11 11248.4 558.778   3
   6  -2  11 12168.5 536.510   3
   6   2  12 5213.91 326.585   2
   6   2  12 5240.42 388.647   3
   6  -2  12 4765.41 317.847   2
  -6  -2 -12 5069.35 211.950   4
   6  -2  12 5152.58 360.248   3
   6  -2  13 158.604 115.209   3
   6  -2  13 103.507 107.444   2
  -6  -2 -13 114.151 48.4261   4
   6   2  13 173.301 96.4660   2
   6   2  13 103.583 128.391   3
   6  -2  14 1209.05 214.828   3
   6  -2  14 1372.19 195.241   2
   6   2  14 1313.09 189.072   2
   6   2  14 1209.94 234.583   3
   6  -2  15 825.583 194.237   3
   6  -2  15 524.609 151.181   2
   6   2  15 629.409 184.476   3
   6   2  15 680.532 151.356   2
   6  -2  16 1027.65 194.412   3
   6  -2  16 837.093 182.917   2
   6   2  16 894.122 171.327   2
   6   2  16 875.849 202.826   3
   6  -2  17 40.3319 135.046   3
   6   2  17 81.0934 118.030   2
   6   2  17-201.963 166.032   3
   6  -2  17 161.005 142.287   2
   6   2  18 1879.48 316.705   3
   6  -2  18 1428.95 263.867   3
   6  -2  18 1417.77 227.521   2
   6  -2  19 856.313 241.819   3
   6  -2  19 885.412 186.332   2
   6  -2  20 138.438 127.921   2
   6  -2  20 145.664 194.274   3
   6  -2  21-17.4276 125.890   2
   6  -2  21-52.3984 164.786   3
   6  -2  22 274.103 186.728   3
  -6   4  24 151.880 196.783   3
  -6   4  23 266.439 161.066   3
  -6  -4  23-15.4460 148.072   3
  -6  -4  22 21.2638 148.069   3
  -6   4  22 30.1953 177.694   3
  -6   4  21 15.1599 152.072   3
  -6  -4  21-89.5840 131.831   3
  -6   4  20 2190.25 328.756   3
  -6  -4  20 1950.33 297.159   3
  -6   4  19 0.58223 142.069   3
  -6  -4  19 4.13022 141.750   3
   6  -4 -19 165.465 104.300   4
  -6  -4  18 513.572 127.735   2
  -6   4  18 620.393 198.446   3
  -6  -4  18 374.585 167.161   3
   6  -4 -18 402.566 127.200   4
  -6  -4  17 3091.29 338.749   3
  -6   4  17 3695.85 370.411   3
   6  -4 -17 3621.16 287.553   4
  -6  -4  16 14154.4 685.707   3
   6  -4 -16 15394.4 575.950   4
  -6   4  16 16537.6 741.867   3
  -6   4  15 215.552 163.665   3
  -6  -4  15-130.179 122.488   3
   6  -4 -15 110.339 103.091   4
  -6  -4  14 11156.6 556.110   3
   6  -4 -14 11235.9 469.104   4
  -6   4  14 11847.8 573.751   3
  -6  -4  13 19650.5 742.352   3
   6  -4 -13 19506.7 627.666   4
  -6   4  13 20663.6 740.742   3
  -6   4  12 410.265 134.981   3
   6  -4 -12 269.624 108.586   4
  -6  -4  12 335.742 129.213   3
   6  -4 -11 4188.95 262.869   4
   6  -4 -11 4370.30 158.240   2
  -6   4  11 4396.03 299.023   3
   6  -4 -10 3071.00 129.646   2
   6  -4 -10 2789.92 208.332   4
  -6   4  10 2851.66 223.407   3
  -6   4   9 93.4154 67.5678   3
   6  -4  -9-7.88182 102.080   4
   6  -4  -9 95.9318 35.3258   2
   6  -4  -8 1372.25 138.094   4
  -6   4   8 1539.96 144.971   3
   6  -4  -7 18422.2 547.747   4
  -6   4   7 17908.0 498.219   3
   6  -4  -6 9570.12 365.116   4
  -6   4   6 8198.54 294.312   3
   6  -4  -5 138473. 2365.44   4
  -6   4   5 135216. 2218.97   3
   6  -4  -4 50667.2 1042.94   4
  -6   4   4 50302.1 887.493   3
   6  -4  -3 7.21777 63.4920   4
  -6   4   3 82.9769 24.2113   3
   6  -4  -2 5240.86 244.621   4
   6  -4  -1 4689.73 223.392   4
   6  -4   0 8155.21 294.730   4
   6  -4   1 61.2849 53.3558   4
   6  -4   2 19164.6 480.111   4
   6  -4   2 19666.4 392.038   3
   6  -4   3 9379.21 262.353   3
   6  -4   3 9088.02 292.071   4
   6  -4   4 15578.8 399.632   4
   6  -4   4 15968.0 408.509   3
   6  -4   5 2063.16 121.005   4
   6  -4   5 2292.03 149.582   3
   6  -4   6 51133.9 925.888   4
  -6  -4  -6 52495.5 1105.86   4
   6  -4   6 52968.7 1065.75   3
   6  -4   7 526.817 104.184   3
   6  -4   7 456.191 51.3928   4
  -6  -4  -7 495.881 103.007   4
   6  -4   8 4153.65 188.307   1
   6  -4   8 4272.34 258.262   3
   6  -4   8 3672.82 127.303   4
   6  -4   8 4255.03 286.231   2
  -6  -4  -8 4322.65 246.656   4
   6  -4   9 8551.08 421.329   2
  -6  -4  -9 8828.96 365.921   4
   6  -4   9 8877.91 285.039   1
   6  -4   9 8720.91 399.174   3
  -6  -4 -10 3858.76 237.901   4
   6  -4  10 3232.37 254.968   3
   6  -4  10 3776.14 289.614   2
   6  -4  10 3553.76 164.524   1
  -6  -4 -11 6631.72 319.503   4
   6  -4  11 7440.87 236.644   1
   6  -4  11 7000.85 399.006   3
   6  -4  11 7047.56 404.225   2
  -6  -4 -12 12623.2 456.835   4
   6  -4  12 12882.5 574.175   3
   6  -4  12 14049.1 586.686   2
  -6  -4 -13 5864.21 297.979   4
   6  -4  13 6561.04 406.844   2
   6  -4  13 6743.41 420.432   3
   6  -4  14 2192.57 255.872   3
  -6  -4 -14 1942.67 173.027   4
   6  -4  14 2343.39 265.790   2
   6  -4  15 6557.69 424.610   2
   6  -4  15 6444.73 451.366   3
   6  -4  16-26.2093 120.015   3
   6  -4  16-39.4607 124.454   2
   6  -4  17 1036.70 211.177   3
   6  -4  17 840.619 189.943   2
   6  -4  18 5062.32 402.155   2
   6  -4  18 5015.06 460.534   3
   6  -4  19 74.5699 146.128   3
   6  -4  19 300.830 158.700   2
   6  -4  20 2147.69 289.368   2
   6  -4  20 2326.06 346.388   3
   6  -4  21 949.017 201.894   2
   6  -4  21 1277.14 283.424   3
   6  -4  22 110.613 168.423   3
   6  -4  22 78.1330 150.090   2
  -6  -6  23 378.469 188.593   3
  -6   6  23 626.869 239.421   3
  -6  -6  22 635.673 203.851   3
  -6   6  22 477.015 209.292   3
  -6  -6  21 538.079 203.722   3
  -6   6  21 211.925 198.843   3
   6  -6 -20 345.761 134.422   4
  -6  -6  20 767.650 199.469   3
  -6   6  20 577.887 210.472   3
   6  -6 -19 375.229 151.120   4
  -6  -6  19 110.952 138.718   3
   6  -6 -18 258.294 115.374   4
  -6   6  18 352.097 169.922   3
  -6  -6  18 347.068 159.280   3
  -6   6  17 679.188 184.351   3
  -6  -6  17 695.558 187.670   3
   6  -6 -17 466.698 133.826   4
   6  -6 -16 244.493 119.301   4
  -6  -6  16 229.948 148.866   3
  -6   6  16 193.916 133.271   3
   6  -6 -15 560.617 150.470   4
  -6  -6  15 551.551 171.381   3
  -6   6  15 854.980 204.673   3
  -6  -6  14 1654.63 235.411   3
   6  -6 -14 1578.07 200.275   4
  -6   6  14 1545.11 230.085   3
  -6  -6  13 5331.92 381.769   3
   6  -6 -13 5318.80 342.877   4
  -6   6  13 5822.09 391.389   3
   6  -6 -12 1389.96 180.482   4
  -6   6  12 1798.27 204.028   3
  -6  -6  12 1269.63 189.361   3
   6  -6 -11 954.179 151.877   4
  -6   6  11 1343.14 177.173   3
   6  -6 -10 115.339 95.5509   4
  -6   6  10 130.372 74.1340   3
   6  -6  -9 1286.76 169.946   4
  -6   6   9 1528.92 167.594   3
   6  -6  -8 435.174 120.278   4
  -6   6   8 306.922 75.8522   3
   6  -6  -7 3871.40 271.268   4
   6  -6  -6 2207.88 204.006   4
   6  -6  -5 1270.45 95.1358   3
   6  -6  -5 1291.05 153.412   4
   6  -6  -4 4298.66 155.351   3
   6  -6  -4 4426.50 271.265   4
   6  -6  -3 4586.52 270.842   4
   6  -6  -2 349.252 98.9562   4
   6  -6  -1 1700.56 163.238   4
   6  -6   0 5381.59 281.624   4
   6  -6   1 989.891 127.063   4
   6  -6   2 9022.85 350.019   4
   6  -6   2 7798.64 187.075   3
   6  -6   3 16809.2 368.837   3
   6  -6   3 16036.7 492.252   4
   6  -6   4 965.477 117.142   4
  -6  -6  -4 1093.15 157.516   4
   6  -6   4 1093.80 90.3922   3
  -6  -6  -5 18094.6 614.842   4
   6  -6   5 17950.9 512.862   4
   6  -6   5 18721.8 473.792   3
   6  -6   6 187.551 65.5155   3
   6  -6   6 74.8201 58.8092   4
  -6  -6  -6 107.600 87.2031   4
   6  -6   7 3548.34 192.667   4
  -6  -6  -7 3248.37 258.023   4
   6  -6   7 3699.41 220.437   3
   6  -6   8 1309.13 147.175   3
  -6  -6  -8 935.142 158.886   4
   6  -6   8 1097.87 109.417   4
   6  -6   9 17618.5 450.070   4
  -6  -6  -9 17738.3 632.141   4
   6  -6   9 17759.8 584.434   3
  -6  -6 -10 189.000 103.080   4
   6  -6  10 143.984 88.1770   3
  -6  -6 -11 7021.62 386.748   4
   6  -6  11 7461.17 403.275   3
   6  -6  12 1943.48 221.343   3
   6  -6  12 1630.92 225.028   2
  -6  -6 -12 1519.59 179.800   4
   6  -6  13 1304.71 197.825   3
  -6  -6 -13 1271.74 173.244   4
   6  -6  13 1186.34 201.170   2
   6  -6  14 10.4436 107.700   3
  -6  -6 -14 0.88496 83.6980   4
   6  -6  14-38.0347 122.239   2
  -6  -6 -15 3236.16 266.706   4
   6  -6  15 3104.06 315.581   3
   6  -6  15 3426.61 335.300   2
   6  -6  16 587.690 192.125   3
   6  -6  16 328.352 154.117   2
   6  -6  17 65.2444 125.495   2
   6  -6  17 214.331 138.954   3
   6  -6  18 176.167 143.036   3
   6  -6  18 143.107 140.282   2
   6  -6  19 163.080 155.385   3
   6  -6  19-223.996 151.992   2
   6  -6  20 274.928 181.076   3
   6  -6  20 90.1837 136.518   2
   6  -6  21 102.399 179.245   2
   6  -6  21 127.996 151.709   3
  -6  -8  21 74.3019 147.052   3
  -6  -8  20 264.802 161.018   3
   6  -8 -20 130.628 140.780   4
  -6  -8  19 172.936 147.915   3
   6  -8 -19-94.5333 121.432   4
   6  -8 -18-168.724 130.300   4
  -6  -8  18 158.329 139.167   3
   6  -8 -17 423.139 146.633   4
  -6  -8  17 430.977 150.113   3
   6  -8 -16 1310.44 211.982   4
  -6  -8  16 1947.84 265.362   3
   6  -8 -15 1792.73 238.267   4
  -6  -8  15 1628.99 242.502   3
   6  -8 -14 84.9956 110.628   4
  -6  -8  14 36.0681 109.963   3
   6  -8 -13 580.979 164.918   4
  -6  -8  13 192.271 111.798   3
   6  -8 -12-70.2606 122.768   4
   6  -8 -11-35.8849 114.170   4
   6  -8 -10 3526.31 310.843   4
   6  -8  -9 213.389 119.855   4
   6  -8  -8 148.731 121.334   4
   6  -8  -7 4199.92 314.604   4
   6  -8  -6 3064.78 277.256   4
   6  -8  -5 206.546 118.411   4
   6  -8  -4 541.005 132.135   4
   6  -8  -3 5852.35 356.726   4
   6  -8  -2 5215.60 330.977   4
   6  -8  -1 8435.80 418.159   4
   6  -8   0 40858.5 1034.25   4
  -6  -8  -1 626.120 184.876   4
   6  -8   1 469.180 132.754   4
   6  -8   2 3048.68 244.228   4
  -6  -8  -2 3120.09 286.721   4
   6  -8   3 33903.1 891.068   4
  -6  -8  -3 34128.4 1000.96   4
  -6  -8  -4 1536.76 232.014   4
   6  -8   4 2073.64 201.488   4
   6  -8   4 1861.64 110.722   3
   6  -8   5 7383.31 359.625   4
  -6  -8  -5 6675.80 412.633   4
   6  -8   5 7611.03 266.282   3
   6  -8   6 127.165 55.8573   3
  -6  -8  -6 106.872 117.335   4
   6  -8   6 159.542 92.8869   4
   6  -8   7 123.485 59.8346   3
   6  -8   7 159.074 81.0638   4
  -6  -8  -8 1778.33 227.933   4
   6  -8   8 2363.11 190.495   4
   6  -8   8 1960.67 169.687   3
  -6  -8  -9 3096.42 295.274   4
   6  -8   9 3049.97 224.777   3
   6  -8  10 1008.34 149.473   3
  -6  -8 -10 601.501 159.605   4
  -6  -8 -11 2806.03 279.174   4
  -6  -8 -12 2707.05 277.770   4
  -6  -8 -13 242.917 119.539   4
  -6  -8 -14 1554.91 230.216   4
   6  -8  14 1558.68 264.205   2
  -6  -8 -15-42.6841 98.3129   4
   6  -8  15 28.3076 124.486   2
   6  -8  16 339.138 165.351   2
   6  -8  17 430.582 163.349   2
   6  -8  18 27.7772 134.561   2
   6  -8  19 386.529 178.640   2
  -6 -10  20-23.7534 151.070   3
   6 -10 -19 596.821 176.547   4
  -6 -10  19 6.99651 129.879   3
  -6 -10  18-306.816 160.266   3
   6 -10 -18 155.193 134.486   4
   6 -10 -17 762.363 204.277   4
  -6 -10  17 852.494 208.102   3
  -6 -10  16 497.247 173.751   3
   6 -10 -16 730.609 182.838   4
   6 -10 -15 1519.05 248.370   4
  -6 -10  15 2031.56 281.895   3
   6 -10 -14 669.360 185.733   4
  -6 -10  14 616.331 172.570   3
  -6 -10  13 262.459 138.593   3
   6 -10 -13 265.835 154.134   4
  -6 -10  12 1028.14 202.532   3
   6 -10 -12 1028.21 211.846   4
   6 -10 -11 789.413 184.459   4
   6 -10 -10 461.092 160.974   4
   6 -10  -9 1271.58 216.920   4
   6 -10  -8 1271.12 225.131   4
   6 -10  -7 419.329 149.687   4
   6 -10  -6 762.318 169.472   4
  -6 -10   5 1829.55 238.955   4
   6 -10  -5 2387.56 267.029   4
   6 -10  -4 552.440 148.267   4
  -6 -10   4 406.747 144.212   4
   6 -10  -3 1892.84 237.095   4
  -6 -10   3 1188.03 200.395   4
   6 -10  -2 1435.88 205.486   4
  -6 -10   2 1683.90 231.991   4
   6 -10  -1 1239.73 192.887   4
  -6 -10   1 1040.46 192.209   4
  -6 -10   0 6575.03 443.243   4
   6 -10   0 6759.37 412.407   4
   6 -10   1 622.155 157.581   4
  -6 -10  -1 465.342 157.644   4
   6 -10   2 491.427 137.307   4
  -6 -10  -2 517.528 171.308   4
   6 -10   3 3331.49 279.552   4
  -6 -10  -3 3296.14 320.309   4
   6 -10   4 68.4479 107.177   4
  -6 -10  -4 128.117 135.027   4
  -6 -10  -5 563.377 159.181   4
   6 -10   5 826.134 146.681   4
   6 -10   6-86.1220 99.5885   4
  -6 -10  -6-115.811 143.174   4
  -6 -10  -7 262.899 150.597   4
   6 -10   7 48.9055 81.3448   4
  -6 -10  -8 104.740 122.897   4
  -6 -10  -9 4429.46 382.907   4
  -6 -10 -10 118.013 148.160   4
  -6 -10 -11 188.423 126.026   4
  -6 -10 -12 462.096 164.556   4
  -6 -10 -13 441.925 145.047   4
  -6 -10 -14-2.59634 107.314   4
   6 -10  15-88.7676 152.926   2
  -6 -10 -15-69.5750 119.192   4
   6 -12 -14 395.937 190.601   4
   6 -12 -13 898.102 223.844   4
   6 -12 -12-99.9379 144.682   4
   6 -12 -11 3088.86 359.209   4
  -6 -12  11 2644.24 300.307   4
  -6 -12  10 425.816 165.442   4
   6 -12 -10 446.103 181.583   4
   6 -12  -9 94.6600 151.206   4
  -6 -12   9 256.341 158.288   4
   6 -12  -8 624.580 209.834   4
  -6 -12   8 283.348 148.038   4
   6 -12  -7 2652.93 321.627   4
  -6 -12   7 1821.57 267.193   4
   6 -12  -6 2016.54 289.742   4
  -6 -12   6 2288.13 291.551   4
   6 -12  -5 687.251 181.932   4
  -6 -12   5 785.584 216.224   4
  -6 -12   4 323.474 160.840   4
   6 -12  -4 443.383 148.662   4
  -6 -12   3 887.035 211.447   4
   6 -12  -3 1028.82 213.318   4
   6 -12  -2 49.5980 127.467   4
  -6 -12   2 196.234 156.303   4
   6 -12  -1 2087.64 272.870   4
  -6 -12   1 2379.69 299.355   4
   6 -12   0 533.880 151.585   4
  -6 -12   0 398.377 144.023   4
  -6 -12  -1-71.2166 168.768   4
   6 -12   1-132.732 143.954   4
   6 -12   2 270.664 133.860   4
  -6 -12  -2 218.484 143.388   4
   6 -12   3 459.069 153.040   4
  -6 -12  -3 393.697 171.283   4
   6 -12   4 180.306 111.549   4
  -6 -12  -4 203.252 154.897   4
   6 -12   5 446.538 142.567   4
  -6 -12  -5 965.088 230.464   4
  -6 -12  -6 45.8441 133.941   4
   6 -12   6 38.6599 110.378   4
  -6 -12  -7 804.021 228.869   4
  -6 -12  -8 10.9505 134.898   4
  -6 -12  -9 490.032 189.244   4
  -6 -12 -10-43.6364 163.582   4
  -6 -12 -11 421.743 181.381   4
  -6 -12 -12-130.908 140.079   4
  -6 -12 -13-49.2419 121.844   4
  -6 -14  10 216.872 144.242   4
  -6 -14   9-58.1914 144.430   4
  -6 -14   8-321.358 177.683   4
  -6 -14   7 227.262 148.601   4
   6 -14  -6 376.637 197.122   4
  -6 -14   6 276.160 145.868   4
   6 -14  -5 352.815 179.107   4
  -6 -14   5-64.8759 139.584   4
  -6 -14   4 169.002 158.316   4
   6 -14  -4 293.768 147.045   4
   6 -14  -3 257.001 154.055   4
  -6 -14   3-95.0862 146.705   4
   6 -14  -2 627.920 192.127   4
  -6 -14   2 751.736 215.842   4
   6 -14  -1 2230.64 311.359   4
  -6 -14   1 1552.29 284.148   4
   6 -14   0 607.269 184.190   4
  -6 -14   0 816.804 240.834   4
  -6 -14  -1 94.1809 148.551   4
   6 -14   1 18.4850 120.994   4
  -6 -14  -2 1434.36 262.043   4
   6 -14   2 896.829 205.142   4
  -6 -14  -3 467.400 213.195   4
   6 -14   3-49.8636 135.268   4
   6 -14   4-130.367 140.978   4
  -7   1  24 59.9915 186.247   3
  -7  -1  24 110.027 173.494   3
  -7   1  23 1398.27 312.743   3
  -7  -1  23 1586.65 322.441   3
  -7  -1  22 611.920 226.810   3
  -7   1  22 397.939 189.444   3
  -7   1  21 1457.28 284.150   3
  -7  -1  21 2267.93 342.895   3
  -7   1  20 85.4801 170.996   3
  -7  -1  20 543.221 195.757   3
  -7   1  19 2001.50 306.791   3
  -7  -1  19 2437.58 331.835   3
  -7   1  18 3358.27 360.033   3
  -7  -1  18 4220.37 390.474   3
  -7   1  17-2.58466 144.398   3
  -7  -1  17 421.014 183.858   3
  -7   1  16 3550.72 332.855   3
  -7  -1  16 3881.04 202.579   2
  -7  -1  16 4269.93 370.111   3
  -7  -1  15 7514.68 465.236   3
  -7  -1  15 8094.24 288.707   2
   7  -1 -15 7759.09 253.638   1
  -7   1  15 7772.67 464.564   3
  -7  -1  14 1210.08 196.725   3
  -7   1  14 1024.71 176.156   3
   7   1 -14 1070.21 69.7972   1
   7  -1 -14 1212.75 98.3856   1
  -7  -1  14 1315.16 112.136   2
  -7  -1  13 1141.83 100.170   2
   7  -1 -13 1084.38 94.8737   1
  -7   1  13 1151.93 187.538   3
   7   1 -13 1086.85 75.2112   1
  -7  -1  13 1215.37 187.462   3
  -7  -1  12 315.822 119.098   3
   7  -1 -12 123.886 46.7796   1
   7   1 -12 211.073 42.3234   1
  -7   1  12 137.017 100.611   3
  -7   1  11 7418.63 382.102   3
  -7  -1  11 6699.48 377.278   3
   7   1 -11 7353.05 223.649   1
  -7   1  10 16752.9 570.899   3
  -7  -1  10 16013.6 573.190   3
   7   1 -10 17134.3 393.557   1
  -7   1   9 13765.0 484.473   3
   7   1  -9 13469.6 339.272   1
   7  -1  -8 2960.58 188.872   4
  -7   1   8 3161.92 215.598   3
   7   1  -8 2922.48 139.890   1
  -7   1   7 98585.5 1823.13   3
   7   1  -7 101237. 1686.48   1
   7  -1  -6 364.965 83.6322   4
   7   1  -6 434.870 67.9231   1
   7  -1  -5 5667.17 234.414   4
   7   1  -5 5286.02 200.730   1
   7  -1  -4 19500.5 361.301   2
   7   1  -4 19023.8 449.910   1
   7  -1  -4 18618.7 477.634   4
  -7   1   3 77783.6 1277.92   2
   7  -1  -3 77988.0 1387.75   4
   7   1  -3 79611.8 1371.06   1
   7  -1  -3 79225.6 1276.30   2
   7  -1  -3 81499.6 1377.29   1
  -7   1   2 1862.91 95.8179   2
   7  -1  -2 1786.13 94.2173   2
   7   1  -2 1736.02 116.577   1
   7  -1  -2 1668.99 115.574   1
   7  -1  -1 56203.0 1034.11   1
  -7   1   1 58794.5 1029.83   4
   7   1  -1 55325.7 1036.71   1
   7  -1  -1 56963.2 996.353   2
   7  -1   0 7236.99 248.552   1
   7  -1   0 7401.57 241.334   2
   7   1   0 8043.21 263.955   2
   7   1   0 7494.61 259.094   1
  -7   1   0 8022.24 239.849   4
   7  -1   1 9414.90 289.422   1
  -7   1  -1 9899.86 264.656   4
   7   1   1 9710.27 311.457   2
   7   1   1 9857.96 306.785   1
   7  -1   1 9429.10 295.410   2
   7   1   2 105545. 1817.19   1
   7  -1   2 105950. 1786.99   1
  -7   1  -2 107285. 1723.64   4
   7  -1   2 106800. 1823.99   2
   7   1   2 108759. 1844.63   2
  -7   1  -2 107829. 1812.94   3
   7  -1   3 3159.18 183.127   2
   7   1   3 3268.26 188.890   2
   7   1   3 3144.74 169.439   1
  -7   1  -3 3270.12 121.482   4
   7  -1   3 3167.79 154.938   1
   7  -1   4 647.531 76.0408   1
  -7   1  -4 740.139 52.1956   4
   7  -1   4 740.781 106.058   2
   7   1   4 727.642 104.449   2
   7   1   4 608.100 85.1771   1
   7  -1   5 98195.1 1645.00   1
   7   1   5 97508.7 1756.01   2
   7  -1   5 95784.3 1751.75   2
   7  -1   5 97898.7 1772.99   3
  -7   1  -5 96171.0 1510.15   4
   7  -1   6 87384.1 1577.29   3
   7   1   6 86104.9 1548.25   2
   7  -1   6 87264.7 1417.85   1
   7  -1   6 86208.7 1554.04   2
   7  -1   7 1751.62 123.046   1
   7   1   7 1732.96 163.882   2
  -7  -1  -7 1721.34 108.722   4
   7  -1   7 1741.55 171.533   2
   7  -1   7 1632.20 178.867   3
   7  -1   8 6451.63 237.333   1
   7   1   8 6332.65 313.693   2
   7  -1   8 5828.58 322.626   3
  -7  -1  -8 6058.69 203.056   4
   7  -1   8 6135.27 314.498   2
   7  -1   9 989.619 141.971   2
   7   1   9 874.696 133.577   2
   7  -1   9 857.334 91.0669   1
  -7  -1  -9 736.369 69.0598   4
   7  -1   9 702.169 133.144   3
  -7  -1 -10 4278.43 157.862   4
   7   1  10 4840.51 297.390   2
   7  -1  10 4476.56 289.539   2
   7   1  10 4686.69 336.854   3
   7  -1  10 4550.53 321.350   3
   7   1  11 4653.41 299.299   2
  -7  -1 -11 3614.98 138.913   4
   7  -1  11 3870.84 282.627   2
   7   1  11 4408.76 345.824   3
   7  -1  11 3557.76 304.248   3
   7   1  12 17430.4 622.036   2
   7  -1  12 17571.9 624.558   2
   7   1  12 15924.3 684.312   3
   7  -1  12 17095.7 682.496   3
   7  -1  13-39.4983 119.669   2
   7   1  13-40.8164 122.282   3
   7   1  13 98.6576 98.9086   2
   7  -1  13 130.739 152.637   3
   7  -1  14 468.118 140.067   2
   7   1  14 570.789 153.705   2
   7   1  14 195.417 140.208   3
   7  -1  14 160.283 132.666   3
   7   1  15-47.9548 103.425   2
   7  -1  15 32.4368 102.983   2
   7  -1  15-103.579 151.482   3
   7   1  15-229.940 158.458   3
   7  -1  16 1919.00 239.942   2
   7   1  16 2377.41 257.170   2
   7   1  16 1750.56 279.612   3
   7  -1  16 1718.30 279.261   3
   7   1  17 169.706 113.214   2
   7   1  17 335.781 169.546   3
   7  -1  17 217.928 128.771   2
   7  -1  17 261.596 151.952   3
   7   1  18 19.1738 129.222   2
   7   1  18 23.6167 173.563   3
   7  -1  18 155.303 145.849   2
   7  -1  18 166.960 144.899   3
   7   1  19 584.567 240.753   3
   7  -1  19 415.431 152.202   2
   7   1  19 415.892 164.675   2
   7  -1  19 376.904 184.564   3
   7  -1  20 970.455 219.126   2
   7   1  20 1071.08 223.330   2
   7  -1  20 1045.38 264.744   3
   7  -1  21 1340.63 241.446   2
   7  -1  21 1081.43 276.550   3
   7  -1  22 750.260 264.101   3
  -7  -3  24-247.529 181.282   3
  -7   3  24-80.4596 201.117   3
  -7   3  23 144.104 190.208   3
  -7  -3  23 224.669 167.094   3
  -7   3  22-48.9275 188.556   3
  -7  -3  22-60.6800 144.017   3
  -7   3  21-26.4440 190.492   3
  -7  -3  21 159.198 170.909   3
  -7  -3  20-81.0695 148.600   3
  -7   3  20-265.836 199.350   3
  -7   3  19 1305.04 254.996   3
  -7  -3  19 1747.97 283.652   3
  -7  -3  18 5158.01 453.717   3
  -7   3  18 5514.44 462.377   3
  -7  -3  17 32700.8 1111.18   3
   7  -3 -17 32907.5 927.141   4
  -7   3  17 34744.1 1143.83   3
  -7  -3  17 34581.1 869.726   2
   7  -3 -16 13233.5 521.118   4
  -7  -3  16 12968.7 650.353   3
  -7   3  16 13412.7 659.071   3
  -7  -3  15-41.6702 121.194   3
   7  -3 -15 38.5840 95.2631   4
  -7   3  15-57.7943 136.653   3
   7  -3 -14 4797.49 294.636   4
  -7  -3  14 5226.02 377.307   3
  -7   3  14 5078.90 367.402   3
  -7  -3  13 3368.73 295.539   3
  -7   3  13 2914.89 266.600   3
   7  -3 -13 3082.27 229.007   4
   7  -3 -12 2132.74 187.015   4
  -7   3  12 1988.45 212.283   3
  -7  -3  12 2130.38 229.497   3
   7  -3 -11 5933.82 310.532   4
  -7   3  11 5823.06 334.175   3
   7  -3 -10 15808.3 520.501   4
  -7   3  10 16396.6 549.530   3
   7  -3  -9 48621.6 940.124   4
  -7   3   9 47514.0 956.080   3
   7  -3  -8 147196. 2471.43   4
   7  -3  -8 140845. 2179.52   2
  -7   3   8 146565. 2465.56   3
  -7   3   7 247645. 3951.30   3
   7  -3  -7 244599. 3976.95   4
  -7   3   6 153.512 76.3771   3
   7  -3  -6 220.899 108.423   4
  -7   3   5 8010.49 262.008   3
   7  -3  -5 8055.34 312.205   4
  -7   3   4 83172.2 1374.57   3
   7  -3  -4 80585.2 1488.86   4
   7  -3  -3 26365.7 624.052   4
  -7   3   3 27233.5 508.360   3
   7  -3  -2 23501.9 563.614   4
   7  -3  -1 92641.7 1608.78   4
   7  -3   0 88113.4 1480.73   4
  -7   3   0 83611.1 1328.04   3
   7  -3   1 9432.98 287.587   4
  -7   3  -1 9051.13 224.047   3
   7  -3   2 27308.2 569.733   4
  -7   3  -2 26821.7 536.910   3
  -7   3  -3 12954.6 344.197   3
  -7   3  -3 13651.2 345.433   4
   7  -3   3 12156.8 325.876   4
   7  -3   4 7077.23 315.731   2
   7  -3   4 7047.64 219.640   4
   7  -3   4 7174.77 263.538   3
  -7   3  -4 7452.19 230.346   4
   7  -3   5 700.831 96.8971   3
   7  -3   5 668.834 85.2420   1
   7  -3   5 646.420 102.933   2
  -7   3  -5 720.284 64.6253   4
   7  -3   5 762.815 64.7953   4
   7  -3   6 18666.8 466.136   1
   7  -3   6 17408.6 523.050   3
   7  -3   6 18662.2 586.315   2
   7  -3   7 5072.01 213.129   1
  -7  -3  -7 5248.46 249.718   4
   7  -3   7 5522.10 284.944   3
   7  -3   7 5167.33 296.161   2
   7  -3   8 328.382 92.7488   3
  -7  -3  -8 578.129 95.2597   4
   7  -3   8 575.209 118.564   2
   7  -3   8 439.343 70.6001   1
   7  -3   9 847.841 144.302   3
   7  -3   9 953.100 92.6042   1
   7  -3   9 638.235 129.919   2
  -7  -3  -9 980.344 118.946   4
  -7  -3 -10 2368.42 173.648   4
   7  -3  10 2508.72 229.085   2
   7  -3  10 2594.12 144.622   1
   7  -3  10 2692.39 241.981   3
   7  -3  11 4954.36 193.144   1
  -7  -3 -11 4477.64 236.860   4
   7  -3  11 4587.38 319.628   2
   7  -3  11 4402.63 316.308   3
   7  -3  12 2124.34 230.419   2
   7  -3  12 1991.09 234.990   3
  -7  -3 -12 2176.14 162.987   4
   7  -3  13 66.1351 120.768   3
   7  -3  13 48.7613 110.803   2
  -7  -3 -13 46.9024 57.2781   4
   7  -3  14 302.326 148.521   3
   7  -3  14 108.003 113.317   2
   7  -3  15 90.9527 111.793   2
   7  -3  15-90.0872 141.114   3
   7  -3  16-52.2227 112.255   2
   7  -3  16-34.7788 142.048   3
   7  -3  17 6033.68 432.179   2
   7  -3  17 4864.61 439.049   3
   7  -3  18 13.2632 125.579   2
   7  -3  18 400.265 202.066   3
   7  -3  19 545.655 212.742   3
   7  -3  19 470.458 170.700   2
   7  -3  20 818.958 213.433   3
   7  -3  20 579.397 173.731   2
   7  -3  21 340.124 155.459   2
   7  -3  21 865.397 228.957   3
   7  -3  22 810.180 235.769   3
  -7   5  24 379.425 214.779   3
  -7  -5  23 174.502 164.128   3
  -7   5  23 247.435 193.480   3
  -7  -5  22 141.380 177.937   3
  -7   5  22-176.602 164.090   3
  -7   5  21 171.432 173.513   3
  -7  -5  21 249.438 168.938   3
  -7   5  20-167.536 171.075   3
   7  -5 -20-13.5277 93.0918   4
  -7  -5  20-85.6812 135.163   3
  -7   5  19 681.460 208.177   3
   7  -5 -19 432.768 138.262   4
  -7  -5  19 995.258 227.514   3
   7  -5 -18 910.486 176.246   4
  -7   5  18 684.997 194.787   3
  -7  -5  18 976.599 226.792   3
  -7   5  17 983.894 218.891   3
  -7  -5  17 412.967 160.297   3
   7  -5 -17 689.934 163.290   4
  -7  -5  16 2995.23 312.236   3
  -7   5  16 3757.00 360.297   3
   7  -5 -16 2817.08 259.259   4
   7  -5 -15 1212.59 184.199   4
  -7  -5  15 1420.37 221.898   3
  -7   5  15 1614.12 248.848   3
  -7  -5  14 9514.85 529.327   3
   7  -5 -14 9469.42 453.190   4
  -7   5  14 10524.4 532.807   3
  -7  -5  13 5722.74 390.888   3
   7  -5 -13 5944.09 351.583   4
  -7   5  13 6327.66 397.480   3
   7  -5 -12 2955.15 242.142   4
  -7   5  12 3085.26 257.607   3
   7  -5 -11 3595.80 264.743   4
  -7   5  11 3699.38 268.932   3
  -7   5  10 657.744 118.263   3
   7  -5 -10 1069.00 151.794   4
  -7   5   9 54.4997 65.6005   3
   7  -5  -9-90.6166 99.6289   4
   7  -5  -8 23549.0 685.954   4
  -7   5   8 24285.3 637.529   3
   7  -5  -7 9956.60 409.446   4
  -7   5   7 8953.44 327.927   3
   7  -5  -6 6629.88 328.553   4
  -7   5   6 6916.94 255.482   3
   7  -5  -5 8910.33 373.952   4
  -7   5   5 8968.86 267.559   3
   7  -5  -4 350.712 97.2867   4
   7  -5  -3 14754.7 481.241   4
   7  -5  -2 206.960 85.9899   4
   7  -5  -1 18709.8 536.088   4
   7  -5   0 2782.19 186.084   4
   7  -5   1 7199.65 297.061   4
   7  -5   2 177.473 68.2408   4
   7  -5   3 14128.6 421.425   4
   7  -5   3 14333.2 338.364   3
   7  -5   4 376.744 62.1086   3
   7  -5   4 401.099 73.8785   4
   7  -5   5 1155.22 105.544   4
   7  -5   5 1241.57 112.403   3
  -7  -5  -6 2967.65 222.456   4
   7  -5   6 3254.89 169.713   4
   7  -5   6 3691.65 206.298   3
  -7  -5  -7 7947.53 372.790   4
   7  -5   7 8192.49 264.375   4
   7  -5   7 8399.37 344.878   3
  -7  -5  -8 9013.26 400.349   4
   7  -5   8 9330.16 270.012   4
   7  -5   8 10126.2 404.045   3
   7  -5   9 10.6713 78.5761   3
   7  -5   9 74.6234 108.188   2
   7  -5   9-21.1473 54.7033   1
  -7  -5  -9 60.5739 97.0590   4
   7  -5   9 6.70400 28.1273   4
   7  -5  10 28832.3 892.714   2
  -7  -5 -10 27379.8 785.318   4
   7  -5  10 27394.9 816.651   3
   7  -5  10 29344.6 657.422   1
  -7  -5 -11 20847.4 657.804   4
   7  -5  11 21425.2 725.501   3
   7  -5  11 20821.4 758.814   2
   7  -5  12 964.750 169.679   3
   7  -5  12 810.770 178.919   2
  -7  -5 -12 676.173 125.736   4
   7  -5  13 310.058 115.776   3
   7  -5  13 382.669 136.380   2
  -7  -5 -13 342.639 100.299   4
   7  -5  14 133.014 109.315   3
   7  -5  14 222.767 141.043   2
  -7  -5 -14-24.3576 71.9207   4
   7  -5  15 841.216 196.676   2
   7  -5  15 1005.01 194.418   3
   7  -5  16 886.723 204.424   2
   7  -5  16 1197.73 234.781   3
   7  -5  17 2559.85 314.301   3
   7  -5  17 2471.40 299.159   2
   7  -5  18 746.362 203.103   2
   7  -5  18 744.461 211.886   3
   7  -5  19 154.698 147.069   2
   7  -5  19 86.5762 162.311   3
   7  -5  20 600.078 184.790   2
   7  -5  20 318.079 186.911   3
   7  -5  21-174.506 157.056   2
   7  -5  21 188.140 170.008   3
  -7   7  22-109.748 173.416   3
  -7  -7  22-14.1383 139.491   3
  -7  -7  21 177.417 151.773   3
   7  -7 -21 56.1117 114.285   4
  -7   7  21 159.729 162.589   3
  -7  -7  20-269.852 173.340   3
   7  -7 -20 91.0698 119.375   4
  -7   7  20-96.7641 152.158   3
  -7  -7  19 521.773 192.389   3
   7  -7 -19 944.266 192.676   4
  -7   7  19 702.397 207.688   3
  -7  -7  18 216.454 153.518   3
   7  -7 -18-283.412 141.127   4
  -7   7  18 166.568 149.518   3
   7  -7 -17 35.5799 100.436   4
  -7  -7  17 124.926 131.643   3
  -7   7  17 135.422 140.376   3
   7  -7 -16 204.751 121.263   4
  -7  -7  16 306.878 154.372   3
  -7   7  16 315.144 145.311   3
  -7  -7  15 1256.76 218.812   3
   7  -7 -15 881.107 171.058   4
  -7   7  15 1134.24 209.201   3
  -7  -7  14 3616.50 336.031   3
   7  -7 -14 3582.46 311.738   4
  -7   7  14 3721.38 323.390   3
  -7  -7  13 2562.05 275.851   3
   7  -7 -13 1815.77 227.822   4
  -7   7  13 2028.73 226.747   3
  -7   7  12 730.397 136.999   3
   7  -7 -12 824.566 173.823   4
   7  -7 -11-184.087 155.058   4
   7  -7 -10 1451.80 195.350   4
   7  -7  -9 1641.77 208.615   4
   7  -7  -8 792.242 155.354   4
   7  -7  -7 2954.88 260.038   4
   7  -7  -6 2269.95 217.855   4
   7  -7  -5 3190.39 255.232   4
   7  -7  -4 1575.04 188.919   4
   7  -7  -3 10978.8 459.429   4
   7  -7  -2 176.150 108.423   4
   7  -7  -1 18308.8 604.999   4
   7  -7   0 6846.26 343.583   4
   7  -7   1 7390.99 351.335   4
   7  -7   2 117.713 88.2523   4
   7  -7   3 601.367 109.135   4
   7  -7   3 577.093 48.2064   3
   7  -7   4 3629.29 233.691   4
  -7  -7  -4 2979.26 257.656   4
   7  -7   4 3820.98 156.162   3
   7  -7   5 3598.44 225.572   4
  -7  -7  -5 3142.90 268.448   4
   7  -7   5 3623.30 177.086   3
   7  -7   6 6045.10 287.115   4
  -7  -7  -6 5076.31 351.264   4
   7  -7   6 6163.11 260.935   3
   7  -7   7 3559.75 215.522   4
  -7  -7  -7 3582.17 294.420   4
   7  -7   7 3855.82 223.957   3
   7  -7   8 258.719 81.5685   3
  -7  -7  -8 441.817 120.101   4
   7  -7   8 294.974 68.1967   4
   7  -7   9-62.5482 85.0006   3
  -7  -7  -9 29.7003 100.326   4
  -7  -7 -10 5321.64 357.644   4
   7  -7  10 5933.18 338.091   3
   7  -7  11-35.4539 74.7842   3
  -7  -7 -11 202.883 120.266   4
   7  -7  12 104.453 90.4924   3
   7  -7  12 141.467 122.708   2
  -7  -7 -12-6.86195 115.874   4
   7  -7  13 2082.32 275.307   2
   7  -7  13 2089.40 234.747   3
  -7  -7 -13 2568.99 254.452   4
   7  -7  14 74.5900 97.1820   3
  -7  -7 -14 273.468 115.729   4
   7  -7  14 43.9088 121.225   2
   7  -7  15 1921.20 245.432   3
   7  -7  15 2087.10 284.095   2
   7  -7  16 29.3691 135.758   2
   7  -7  16 16.3822 133.935   3
   7  -7  17 1710.19 262.956   2
   7  -7  18 162.720 144.831   2
   7  -7  19 315.269 178.828   2
  -7  -9  21-90.0212 160.009   3
   7  -9 -21-30.7188 113.498   4
  -7  -9  20-252.512 185.263   3
   7  -9 -20 66.9713 110.504   4
  -7  -9  19-133.853 138.174   3
   7  -9 -19 309.593 150.333   4
  -7  -9  18 156.652 146.345   3
   7  -9 -18 373.061 154.100   4
  -7  -9  17 331.766 159.513   3
   7  -9 -17 77.2566 127.774   4
  -7  -9  16 1381.32 251.422   3
   7  -9 -16 954.930 193.121   4
  -7  -9  15 288.765 143.391   3
   7  -9 -15 171.701 150.807   4
  -7  -9  14 3505.87 346.395   3
   7  -9 -14 3972.43 357.543   4
   7  -9 -13 254.336 136.373   4
  -7  -9  13 110.592 116.091   3
   7  -9 -12 1008.77 191.458   4
   7  -9 -11 55.8705 127.084   4
   7  -9 -10 2302.38 264.079   4
   7  -9  -9 229.225 145.021   4
   7  -9  -8 6670.41 428.893   4
   7  -9  -7 1271.78 209.266   4
   7  -9  -6 3172.15 300.403   4
   7  -9  -5 680.595 179.527   4
   7  -9  -4 1489.23 217.344   4
   7  -9  -3 3212.86 284.340   4
   7  -9  -2 9170.12 468.721   4
   7  -9  -1 345.651 158.424   4
   7  -9   0 16727.8 633.816   4
  -7  -9   0 16652.7 682.470   4
   7  -9   1 337.389 143.206   4
  -7  -9  -1 413.696 170.696   4
  -7  -9  -2 40559.0 1167.06   4
   7  -9   2 40469.8 1064.37   4
   7  -9   3 4688.17 316.707   4
  -7  -9  -3 4245.44 363.045   4
   7  -9   4 5148.01 322.405   4
  -7  -9  -4 5022.60 376.769   4
  -7  -9  -5 37.0354 129.686   4
   7  -9   5 180.979 108.739   4
   7  -9   6 10560.7 449.625   4
  -7  -9  -6 9444.50 522.194   4
   7  -9   7-8.63955 75.9035   4
  -7  -9  -7-112.836 139.692   4
  -7  -9  -8 3576.99 334.579   4
  -7  -9  -9 635.913 195.934   4
  -7  -9 -10 8955.52 524.136   4
  -7  -9 -11 2057.78 264.719   4
  -7  -9 -12 165.444 122.122   4
   7  -9  13 331.944 157.448   2
  -7  -9 -13 282.788 151.761   4
   7  -9  14 182.365 158.633   2
  -7  -9 -14-25.7908 120.895   4
   7  -9  15-294.332 173.890   2
  -7  -9 -15-212.460 140.305   4
   7  -9  16-113.906 124.271   2
   7  -9  17-142.854 152.845   2
   7 -11 -17 386.926 184.914   4
   7 -11 -16 2007.93 295.377   4
   7 -11 -15 565.449 204.478   4
  -7 -11  15 363.055 165.896   3
  -7 -11  14 228.653 142.552   3
   7 -11 -14 371.852 152.087   4
  -7 -11  13 322.263 124.838   4
   7 -11 -13 467.913 170.570   4
  -7 -11  13 695.037 182.433   3
  -7 -11  12-209.357 138.608   4
   7 -11 -12-10.5967 125.164   4
   7 -11 -11 272.900 145.297   4
  -7 -11  11 156.515 123.697   4
   7 -11 -10-196.250 150.061   4
  -7 -11  10-83.3195 132.843   4
   7 -11  -9 180.621 130.016   4
  -7 -11   9 181.921 121.981   4
   7 -11  -8 351.034 158.096   4
  -7 -11   8 146.227 120.964   4
   7 -11  -7 2085.32 284.344   4
  -7 -11   7 1643.09 238.062   4
   7 -11  -6 15.6334 127.201   4
  -7 -11   6 256.577 123.264   4
   7 -11  -5 2445.53 286.080   4
  -7 -11   5 2258.40 280.686   4
   7 -11  -4 399.292 152.607   4
  -7 -11   4 474.917 173.883   4
   7 -11  -3 67.8769 113.587   4
  -7 -11   3-170.775 127.818   4
   7 -11  -2-154.376 125.885   4
  -7 -11   2-161.439 149.275   4
   7 -11  -1 278.496 136.006   4
  -7 -11   1 306.133 160.059   4
   7 -11   0 36.7727 116.993   4
  -7 -11   0-149.541 143.300   4
   7 -11   1 3248.52 308.403   4
  -7 -11  -1 3298.79 341.922   4
  -7 -11  -2 527.142 178.261   4
   7 -11   2 144.631 109.253   4
   7 -11   3 6051.68 399.737   4
  -7 -11  -3 5461.07 435.702   4
  -7 -11  -4 44.7854 128.921   4
   7 -11   4 166.437 114.981   4
   7 -11   5 700.920 152.909   4
  -7 -11  -5 1095.44 216.230   4
   7 -11   6 46.1090 91.9305   4
  -7 -11  -6 76.5456 130.851   4
  -7 -11  -7 136.602 133.032   4
  -7 -11  -8 167.679 137.735   4
  -7 -11  -9 110.708 131.757   4
  -7 -11 -10 397.204 162.305   4
  -7 -11 -11 1023.25 218.061   4
  -7 -11 -12 29.2771 137.521   4
  -7 -11 -13 297.803 152.111   4
  -7 -11 -14 178.385 138.731   4
  -7 -11 -15 428.692 159.778   4
  -7 -13  11-134.917 150.287   4
   7 -13 -10 44.0953 153.033   4
  -7 -13  10 54.1076 147.000   4
  -7 -13   9 216.162 130.417   4
   7 -13  -9 125.259 170.502   4
  -7 -13   8 217.628 144.542   4
   7 -13  -8 252.597 165.491   4
  -7 -13   7 336.031 170.093   4
   7 -13  -7 486.264 180.199   4
  -7 -13   6 118.244 151.251   4
   7 -13  -6 315.935 177.924   4
   7 -13  -5 1031.28 228.000   4
  -7 -13   5 911.700 206.988   4
   7 -13  -4 370.777 178.249   4
  -7 -13   4 292.454 159.490   4
   7 -13  -3-3.61527 128.991   4
  -7 -13   3 84.5068 136.644   4
   7 -13  -2 668.000 201.152   4
  -7 -13   2 847.082 224.009   4
   7 -13  -1-96.8955 153.374   4
  -7 -13   1 131.549 140.690   4
   7 -13   0 124.754 143.425   4
  -7 -13   0-150.285 153.379   4
  -7 -13  -1 985.939 241.982   4
   7 -13   1 747.915 187.670   4
   7 -13   2 134.206 130.442   4
  -7 -13  -2 198.106 156.405   4
   7 -13   3 294.952 164.467   4
  -7 -13  -3 273.483 176.409   4
   7 -13   4 327.896 130.654   4
  -7 -13  -4 420.402 184.917   4
  -7 -13  -5 171.969 152.069   4
  -7 -13  -6 861.510 227.589   4
  -7 -13  -7 801.583 214.611   4
  -7 -13  -8 959.720 225.019   4
  -8   0  24 5.08072 182.242   3
  -8   0  23-233.938 158.546   3
  -8   0  22 939.835 247.696   3
  -8   0  21 114.770 174.889   3
  -8   0  20 8830.92 606.288   3
  -8   0  19-153.812 146.184   3
  -8   0  18-30.1879 137.190   3
  -8   0  17 252.287 158.147   3
  -8   0  16 6882.69 466.898   3
   8   0 -15-2.79412 34.7102   1
  -8   0  15 28.8477 27.7281   2
   8   0 -14 390.263 57.6120   1
  -8   0  14 431.832 139.784   3
  -8   0  14 315.921 44.1687   2
  -8   0  13 28.6139 24.5600   2
   8   0 -13 26.0030 38.9132   1
  -8   0  13-88.1905 107.636   3
  -8   0  12 4840.38 327.793   3
  -8   0  12 4555.63 144.635   2
   8   0 -12 5307.11 197.961   1
  -8   0  11 27.9760 20.5677   2
  -8   0  11 17.9092 88.2067   3
   8   0 -11-15.8715 39.0817   1
   8   0 -10 1208.04 98.7106   1
  -8   0  10 1194.50 163.416   3
  -8   0  10 1014.81 56.7729   2
  -8   0   9-5.07729 74.1938   3
   8   0  -9 23.9402 42.5462   1
   8   0  -8 29218.2 620.245   1
  -8   0   7-3.73945 17.1298   2
   8   0  -7 2.96776 47.7495   1
   8   0  -6 8168.02 267.801   1
  -8   0   6 7872.78 189.318   2
  -8   0   5 23.1908 20.3327   2
   8   0  -5 11.7375 41.1200   1
   8   0  -4 9037.73 285.281   1
  -8   0   4 8807.48 221.097   2
   8   0  -3-35.2492 48.4980   1
   8   0  -3-36.5256 33.9332   2
  -8   0   3 3.16983 24.4646   2
   8   0  -2 100825. 1650.04   2
  -8   0   2 99852.1 1631.04   2
   8   0  -2 97489.2 1681.52   1
   8   0  -1 12.6562 44.0154   1
   8   0  -1-58.4180 45.6128   2
   8   0   0 39701.7 805.617   1
   8   0   0 41549.1 805.176   2
   8   0   1 25.6727 49.7055   2
   8   0   1 11.8834 53.1488   1
   8   0   2 133902. 2232.29   2
   8   0   2 131974. 2205.29   1
   8   0   3 63.2040 58.7204   1
   8   0   3 227.460 86.4700   2
   8   0   4 76060.6 1428.31   2
   8   0   4 75958.3 1371.05   1
   8   0   5-76.6989 64.9607   1
   8   0   5 93.8155 91.0372   2
   8   0   6 36648.9 781.165   1
   8   0   6 34924.2 844.532   2
   8   0   7-62.4477 60.8086   1
   8   0   7 62.3771 86.1502   2
  -8   0  -8 14939.4 307.680   4
   8   0   8 15370.2 522.763   2
   8   0   9-74.2820 98.9253   3
   8   0   9 120.073 100.279   2
   8   0  10 28978.1 820.573   2
   8   0  10 28010.9 884.279   3
   8   0  11 236.196 125.416   2
   8   0  11 143.040 137.693   3
   8   0  12 27796.7 846.920   2
   8   0  12 27766.2 941.194   3
   8   0  13 47.1764 102.116   2
   8   0  13 207.920 142.612   3
   8   0  14 3026.16 294.472   2
   8   0  14 3023.17 327.694   3
   8   0  15-90.4548 111.314   2
   8   0  15-49.7397 135.990   3
   8   0  16 1232.63 197.580   2
   8   0  16 1265.99 257.929   3
   8   0  17-53.0807 142.013   2
   8   0  17 130.727 145.269   3
   8   0  18 1218.10 221.229   2
   8   0  18 742.343 211.788   3
   8   0  19-106.645 139.015   2
   8   0  20 97.7613 129.291   2
   8   0  21 36.5234 130.987   2
  -8   2  24 341.130 223.738   3
  -8  -2  24 118.182 182.623   3
  -8   2  23 265.232 213.320   3
  -8  -2  23 713.156 250.621   3
  -8   2  22 480.609 212.234   3
  -8  -2  22 140.939 163.149   3
  -8   2  21-332.101 217.368   3
  -8  -2  21 359.287 212.499   3
  -8   2  20 1147.54 255.670   3
  -8  -2  20 1875.94 307.805   3
  -8  -2  19 5225.13 453.988   3
  -8   2  19 5407.81 462.902   3
  -8  -2  18 3698.97 391.159   3
  -8   2  18 4440.20 414.761   3
  -8  -2  17 15546.0 725.966   3
  -8   2  17 15427.5 734.207   3
  -8  -2  16 295.235 165.393   3
  -8   2  16 250.674 137.744   3
   8  -2 -16 340.646 74.9235   1
  -8  -2  16 468.915 90.8263   2
  -8  -2  15 6731.69 286.865   2
  -8  -2  15 7498.49 464.777   3
  -8   2  15 6688.62 433.659   3
  -8  -2  14 7627.82 450.092   3
  -8   2  14 7329.63 430.058   3
   8  -2 -13 165.230 83.2049   4
  -8   2  13 21.7470 113.365   3
  -8  -2  13 89.4815 109.026   3
   8  -2 -12 1944.26 179.991   4
  -8  -2  12 1916.65 223.392   3
  -8   2  12 1980.26 209.616   3
   8  -2 -11 851.420 124.117   4
  -8   2  11 962.562 148.785   3
   8   2 -11 1048.93 90.7813   1
  -8   2  10 7310.51 355.860   3
   8  -2 -10 7470.20 336.512   4
   8   2 -10 7178.92 249.862   1
  -8   2   9 34910.0 864.143   3
   8  -2  -9 35473.7 839.659   4
   8   2  -9 35567.0 727.073   1
   8  -2  -8 52086.5 1071.39   4
  -8   2   8 49289.5 1076.01   3
   8   2  -8 50299.6 961.135   1
  -8   2   7 20437.4 559.640   3
   8  -2  -7 21153.1 569.847   4
   8   2  -7 21289.1 508.176   1
  -8   2   6 15688.1 443.360   3
   8  -2  -6 16439.1 475.553   4
   8  -2  -6 15448.4 287.789   2
   8   2  -6 16385.8 426.875   1
   8  -2  -5 3397.85 193.840   4
   8  -2  -5 3501.67 113.935   2
   8   2  -5 3314.66 174.274   1
   8  -2  -4 745.435 99.2588   4
   8  -2  -4 931.675 65.7953   2
   8   2  -4 873.537 100.947   1
   8  -2  -3 1122.99 107.585   4
   8  -2  -3 1141.54 80.8774   2
   8   2  -3 1043.54 108.340   1
   8  -2  -2 2591.53 156.700   4
   8   2  -2 2958.48 173.591   1
   8  -2  -2 2714.56 135.310   2
   8  -2  -1 37317.2 771.527   4
   8   2  -1 37936.9 809.273   1
   8  -2  -1 38374.9 755.509   2
   8  -2   0 58055.4 1075.74   2
   8  -2   0 56651.2 1056.18   4
   8   2   0 56732.5 1114.37   1
   8   2   1 5497.47 250.575   1
  -8   2  -1 5844.21 206.252   3
   8  -2   1 5915.50 246.763   2
   8  -2   1 5637.19 213.125   4
   8  -2   1 5922.97 238.199   1
  -8   2  -2 7337.84 253.784   3
  -8   2  -2 7153.78 232.346   4
   8  -2   2 7189.89 266.010   1
   8  -2   2 7021.15 284.405   2
  -8   2  -3 5912.72 194.713   4
   8  -2   3 6001.40 270.620   2
   8  -2   3 5456.18 230.675   1
   8  -2   4 36896.6 770.685   1
  -8   2  -4 37535.5 683.016   4
   8   2   4 35952.9 852.675   2
   8  -2   4 37595.7 856.911   2
   8  -2   5 21292.0 520.203   1
  -8   2  -5 21674.5 422.903   4
   8   2   5 20042.7 598.885   2
   8  -2   5 21242.4 609.870   2
   8   2   6 2071.34 188.394   2
   8  -2   6 2135.38 138.941   1
  -8   2  -6 2144.17 84.0039   4
   8  -2   6 2298.53 200.573   2
   8  -2   6 2501.01 192.832   3
   8   2   7 19384.5 602.830   2
   8  -2   7 19534.7 604.143   2
   8  -2   7 18833.6 478.234   1
   8  -2   7 17872.3 580.357   3
   8  -2   8 781.094 140.045   2
   8  -2   8 824.700 93.4127   1
   8   2   8 923.414 144.267   2
  -8  -2  -8 775.546 93.0599   4
   8  -2   8 917.204 140.133   3
  -8  -2  -9 11210.5 346.901   4
   8  -2   9 11489.2 345.912   1
   8  -2   9 10728.5 465.111   2
   8   2   9 10843.5 463.430   2
   8  -2   9 10428.4 464.485   3
   8   2  10 8798.37 426.285   2
  -8  -2 -10 8320.71 291.617   4
   8  -2  10 8748.64 298.253   1
   8  -2  10 8423.09 421.128   2
   8  -2  10 7887.62 422.767   3
   8  -2  11 23.7014 117.287   2
  -8  -2 -11 41.7847 45.9724   4
   8   2  11-68.4896 113.986   2
   8  -2  11 58.7172 97.8136   3
  -8  -2 -12 11402.0 337.414   4
   8  -2  12 12189.3 543.256   2
   8   2  12 12714.3 548.418   2
   8  -2  12 12671.5 581.663   3
   8  -2  13 326.396 136.450   2
   8   2  13 358.135 136.005   2
   8  -2  13 467.906 160.214   3
   8  -2  14 360.568 139.617   2
   8   2  14 46.9567 106.249   2
   8  -2  14 77.1879 115.348   3
   8  -2  15 1553.05 228.532   2
   8   2  15 1213.52 192.571   2
   8  -2  15 1324.62 225.341   3
   8  -2  16 17.7522 162.916   3
   8   2  16 113.446 118.241   2
   8  -2  16-177.814 126.033   2
   8  -2  17 856.989 217.865   3
   8   2  17 704.153 180.096   2
   8  -2  17 617.424 160.459   2
   8  -2  18 175.293 146.012   2
   8  -2  18 226.429 153.915   3
   8  -2  19 520.650 180.790   2
   8  -2  19 315.421 193.291   3
   8  -2  20-158.212 164.129   2
   8  -2  20-160.627 171.923   3
   8  -2  21 212.789 138.224   2
   8  -2  21 94.0187 171.196   3
  -8   4  24 1027.62 287.739   3
  -8   4  23 73.6337 157.155   3
  -8  -4  23 173.999 168.775   3
  -8   4  22 365.499 199.905   3
  -8  -4  22 833.142 226.594   3
  -8  -4  21-30.4205 157.127   3
  -8   4  21-342.008 195.233   3
  -8   4  20 1183.50 276.067   3
  -8  -4  20 1415.30 262.372   3
  -8  -4  19 3632.16 383.781   3
   8  -4 -19 3826.78 308.512   4
  -8   4  19 3854.78 415.466   3
  -8   4  18 61.7747 149.902   3
  -8  -4  18 125.308 124.795   3
   8  -4 -18 36.6978 108.549   4
  -8   4  17 815.138 202.959   3
  -8  -4  17 487.246 172.881   3
   8  -4 -17 417.101 129.171   4
  -8  -4  16 3305.52 326.483   3
   8  -4 -16 3025.96 260.680   4
  -8   4  16 3450.56 335.912   3
   8  -4 -15 2530.41 236.458   4
  -8  -4  15 2302.00 274.079   3
  -8   4  15 2904.38 304.105   3
  -8   4  14 6775.12 425.362   3
  -8  -4  14 5851.76 414.825   3
   8  -4 -14 6163.86 354.225   4
  -8   4  13 208.180 123.960   3
  -8  -4  13 174.306 134.264   3
   8  -4 -13 149.794 95.6884   4
   8  -4 -12 3231.51 247.719   4
  -8   4  12 3280.58 266.715   3
   8  -4 -11 61.9979 18.3726   2
  -8   4  11 75.4264 91.1088   3
   8  -4 -11 78.4429 105.993   4
   8  -4 -10 2987.45 230.136   4
   8  -4 -10 2912.12 104.654   2
  -8   4  10 3223.45 235.363   3
   8  -4  -9 18396.5 577.400   4
  -8   4   9 19056.2 574.182   3
   8  -4  -8 55470.2 1215.40   4
  -8   4   8 59816.8 1181.99   3
   8  -4  -7 55115.2 1180.18   4
  -8   4   7 56953.4 1104.64   3
   8  -4  -6 116939. 2107.70   4
  -8   4   6 117984. 1974.41   3
   8  -4  -5 2876.20 207.161   4
  -8   4   5 2778.40 138.627   3
   8  -4  -4 16493.5 494.506   4
  -8   4   4 16156.3 356.442   3
   8  -4  -3 10551.1 370.184   4
  -8   4   3 9233.14 208.312   3
   8  -4  -2 16479.7 476.708   4
   8  -4  -1 27448.2 655.249   4
   8  -4   0 58346.1 1130.00   4
  -8   4  -1 4463.25 135.277   3
   8  -4   1 5281.97 227.668   4
  -8   4  -2 21196.3 442.556   3
   8  -4   2 21078.0 519.700   4
  -8   4  -3 17436.6 419.351   3
   8  -4   3 17565.1 447.482   4
   8  -4   4 506.698 72.8191   4
   8  -4   4 526.786 76.6714   3
   8  -4   5 20.4313 40.0198   4
   8  -4   5-10.6356 49.3369   3
   8  -4   6 6108.44 337.016   2
   8  -4   6 6042.21 281.426   3
   8  -4   6 6222.60 264.487   1
   8  -4   6 6322.64 210.181   4
   8  -4   7 12633.6 511.287   2
  -8  -4  -7 12792.8 453.202   4
   8  -4   7 12298.4 386.336   1
   8  -4   7 13008.1 454.553   3
   8  -4   7 12484.4 305.534   4
  -8  -4  -8 5157.90 278.745   4
   8  -4   8 5125.93 231.974   1
   8  -4   8 4846.44 281.756   3
   8  -4   8 4699.59 317.944   2
   8  -4   9 9362.07 321.989   1
  -8  -4  -9 9174.11 378.877   4
   8  -4   9 8658.81 407.467   3
   8  -4   9 9594.65 465.669   2
  -8  -4 -10 2371.92 199.303   4
   8  -4  10 2177.86 222.410   2
   8  -4  10 2287.26 219.979   3
   8  -4  10 2119.97 142.316   1
   8  -4  11 52.4497 103.023   3
   8  -4  11-89.1769 113.211   2
  -8  -4 -11 46.1842 78.8393   4
   8  -4  11 61.3537 50.4776   1
  -8  -4 -12 4856.63 276.514   4
   8  -4  12 5172.26 370.738   2
   8  -4  12 5242.46 361.532   3
  -8  -4 -13 19071.9 585.014   4
   8  -4  13 21235.3 779.554   2
   8  -4  13 21006.6 784.194   3
   8  -4  14 3885.82 347.501   3
   8  -4  14 4556.70 362.018   2
   8  -4  15 4185.82 358.773   2
   8  -4  15 3915.77 365.434   3
   8  -4  16 215.888 131.489   2
   8  -4  16 477.077 176.770   3
   8  -4  17 2806.25 313.651   2
   8  -4  17 2615.96 327.091   3
   8  -4  18 286.797 153.524   2
   8  -4  18-84.5901 150.102   3
   8  -4  19 404.633 171.493   2
   8  -4  19-19.1321 143.844   3
   8  -4  20 1537.11 255.506   2
   8  -4  20 1694.66 298.627   3
   8  -4  21 1857.26 288.110   2
   8  -4  21 1133.63 275.992   3
   8  -4  22-225.301 152.097   2
  -8  -6  23 285.859 197.410   3
  -8   6  23-28.8367 160.232   3
  -8  -6  22 92.7549 135.179   3
  -8   6  22 409.922 200.155   3
  -8  -6  21-50.4797 145.721   3
   8  -6 -21-20.7007 122.009   4
  -8   6  21-162.350 178.023   3
   8  -6 -20 415.267 153.221   4
  -8  -6  20 292.998 153.262   3
  -8   6  20 664.428 223.234   3
   8  -6 -19 693.045 166.997   4
  -8   6  19 453.533 178.088   3
   8  -6 -18 125.927 115.575   4
  -8   6  18-117.070 140.588   3
  -8   6  17 1796.96 260.965   3
  -8  -6  17 2043.11 281.236   3
   8  -6 -17 2107.98 243.924   4
  -8   6  16 501.613 171.448   3
   8  -6 -16 265.571 125.454   4
  -8  -6  16 264.512 146.272   3
  -8   6  15 374.027 143.642   3
   8  -6 -15 199.023 111.950   4
  -8  -6  15 172.411 125.034   3
  -8   6  14 1837.47 233.633   3
   8  -6 -14 1454.03 196.393   4
  -8  -6  14 1364.87 211.410   3
  -8   6  13-78.3223 97.9329   3
   8  -6 -13-64.6368 110.183   4
  -8   6  12 245.420 102.500   3
   8  -6 -12 53.6998 109.892   4
   8  -6 -11 7866.70 422.104   4
  -8   6  11 9088.82 425.947   3
   8  -6 -10 1491.50 179.662   4
  -8   6  10 2502.01 211.666   3
   8  -6  -9-251.261 150.432   4
  -8   6   9 89.9939 61.2742   3
   8  -6  -8 5722.60 329.950   4
  -8   6   8 6365.13 283.899   3
   8  -6  -7 721.888 137.946   4
  -8   6   7 667.790 89.2725   3
   8  -6  -6 10998.4 455.975   4
   8  -6  -5 156.373 101.121   4
   8  -6  -4 13939.5 504.046   4
   8  -6  -3 323.715 102.698   4
   8  -6  -2 3193.06 224.027   4
   8  -6  -1 59.6664 72.6688   4
   8  -6   0 2378.02 190.071   4
   8  -6   1 10867.7 404.449   4
   8  -6   2 8081.71 341.501   4
   8  -6   3 11759.7 410.111   4
   8  -6   4 1816.29 152.274   4
   8  -6   4 1917.31 115.314   3
   8  -6   5 30793.5 725.097   4
  -8  -6  -5 30021.3 856.891   4
   8  -6   5 30615.8 672.169   3
   8  -6   6 1103.85 119.084   4
  -8  -6  -6 760.597 137.088   4
   8  -6   6 930.840 112.788   3
   8  -6   7 896.770 114.105   3
  -8  -6  -7 669.180 138.870   4
   8  -6   7 814.769 96.4029   4
   8  -6   8 653.474 112.493   3
  -8  -6  -8 686.956 134.059   4
   8  -6   8 768.508 89.5909   4
   8  -6   9 1165.61 148.645   3
   8  -6   9 1563.69 220.429   2
  -8  -6  -9 1299.50 173.558   4
   8  -6  10 2467.71 268.743   2
  -8  -6 -10 2095.65 223.291   4
   8  -6  10 2187.56 166.322   1
   8  -6  10 2130.20 209.823   3
   8  -6  11 81.5150 94.0152   3
   8  -6  11 141.109 137.603   2
  -8  -6 -11 12.6071 99.9126   4
   8  -6  12 367.367 115.298   3
   8  -6  12 697.281 179.897   2
  -8  -6 -12 368.208 107.975   4
   8  -6  13 1163.64 194.079   3
   8  -6  13 1028.88 200.743   2
  -8  -6 -13 1223.40 167.409   4
   8  -6  14 388.246 144.152   3
   8  -6  14 400.368 145.816   2
  -8  -6 -14 86.5444 84.9026   4
   8  -6  15 838.219 184.972   3
   8  -6  15 1069.14 205.304   2
   8  -6  16 226.009 134.466   2
   8  -6  16 224.489 136.679   3
   8  -6  17 4052.24 389.329   3
   8  -6  17 4395.25 409.922   2
   8  -6  18 360.964 157.386   2
   8  -6  18-24.7668 115.243   3
   8  -6  19 457.600 178.567   2
   8  -6  19 408.393 176.378   3
   8  -6  20 148.142 159.154   2
   8  -8 -21 209.283 161.084   4
  -8  -8  21 259.964 171.978   3
  -8  -8  20 259.065 175.844   3
   8  -8 -20-198.552 133.581   4
  -8  -8  19 293.869 174.555   3
   8  -8 -19 601.637 173.724   4
   8  -8 -18 2719.48 302.272   4
  -8  -8  18 2396.52 322.708   3
   8  -8 -17 221.761 143.032   4
  -8  -8  17-48.5013 125.873   3
   8  -8 -16 34.8862 122.734   4
  -8  -8  16 189.345 153.265   3
   8  -8 -15 961.683 199.476   4
  -8  -8  15 787.277 186.894   3
   8  -8 -14 30.5575 123.343   4
  -8  -8  14 174.101 115.620   3
   8  -8 -13 139.277 114.998   4
   8  -8 -12 625.347 157.954   4
   8  -8 -11 5636.46 386.095   4
   8  -8 -10 7623.06 443.511   4
   8  -8  -9 193.517 132.510   4
   8  -8  -8 3211.45 283.469   4
   8  -8  -7 4763.73 339.488   4
   8  -8  -6 1926.40 228.923   4
   8  -8  -5 8584.56 444.371   4
   8  -8  -4 537.438 134.586   4
   8  -8  -3 6031.79 364.019   4
   8  -8  -2 23939.7 764.961   4
   8  -8  -1 14760.9 566.385   4
   8  -8   0 307.441 134.567   4
   8  -8   1 38753.7 1005.88   4
   8  -8   2 28535.1 811.286   4
   8  -8   3 1222.69 164.055   4
  -8  -8  -3 1232.85 198.960   4
   8  -8   4 6632.37 340.667   4
  -8  -8  -4 5616.80 368.598   4
  -8  -8  -5 73.6166 114.392   4
   8  -8   5 61.4568 83.5203   4
  -8  -8  -6 5895.34 392.665   4
   8  -8   6 6514.90 322.944   4
  -8  -8  -7 1847.82 229.898   4
   8  -8   7 2208.66 185.206   4
  -8  -8  -8 939.067 184.339   4
  -8  -8  -9 1251.52 202.700   4
  -8  -8 -10 23.1542 111.194   4
  -8  -8 -11 55.4279 125.115   4
   8  -8  12 1780.18 255.534   2
  -8  -8 -12 1536.47 220.505   4
  -8  -8 -13-86.5241 110.332   4
   8  -8  13 45.1226 159.614   2
   8  -8  14 94.6429 134.531   2
  -8  -8 -14 21.5287 95.7244   4
   8  -8  15 423.830 174.212   2
   8  -8  16 410.110 155.250   2
   8  -8  17 646.373 190.607   2
   8  -8  18 149.967 143.517   2
  -8 -10  19-50.0520 144.604   3
   8 -10 -19 380.476 172.015   4
  -8 -10  18 1883.68 295.170   3
   8 -10 -18 1952.28 287.734   4
  -8 -10  17 405.703 171.478   3
   8 -10 -17 368.636 160.098   4
  -8 -10  16 877.713 236.858   3
   8 -10 -16 411.467 171.864   4
  -8 -10  15 72.1451 145.437   3
   8 -10 -15 202.668 145.726   4
   8 -10 -14 3456.66 350.625   4
  -8 -10  14 2588.27 314.187   3
   8 -10 -13 1888.73 281.049   4
   8 -10 -12-120.732 146.596   4
   8 -10 -11 149.518 130.523   4
   8 -10 -10 911.369 201.916   4
   8 -10  -9 2490.38 294.444   4
   8 -10  -8 120.669 133.606   4
   8 -10  -7 482.905 165.725   4
   8 -10  -6-2.41151 115.374   4
   8 -10  -5 1270.79 206.465   4
   8 -10  -4 933.364 184.725   4
   8 -10  -3 609.444 161.221   4
   8 -10  -2 3900.50 326.601   4
   8 -10  -1 1968.14 241.349   4
  -8 -10   1 1668.33 242.528   4
   8 -10   0 125.759 108.169   4
  -8 -10   0 51.8695 121.755   4
   8 -10   1 58.7415 114.775   4
  -8 -10  -1 27.2793 125.811   4
   8 -10   2 297.686 138.443   4
  -8 -10  -2 247.282 158.566   4
   8 -10   3 11112.8 520.818   4
  -8 -10  -3 10532.5 577.234   4
  -8 -10  -4 561.739 183.506   4
   8 -10   4 819.324 151.569   4
   8 -10   5 254.155 102.850   4
  -8 -10  -5 296.793 144.096   4
   8 -10   6 331.258 102.648   4
  -8 -10  -6 331.339 154.058   4
  -8 -10  -7 401.104 158.127   4
  -8 -10  -8 758.153 192.155   4
  -8 -10  -9 1125.13 223.000   4
  -8 -10 -10 2021.17 274.588   4
  -8 -10 -11 861.458 194.436   4
  -8 -10 -12 993.105 211.015   4
   8 -10  13-245.187 183.046   2
  -8 -10 -13-131.237 121.856   4
   8 -10  14-139.954 178.417   2
  -8 -10 -14-96.7324 115.853   4
   8 -12 -14 199.114 163.125   4
   8 -12 -13-282.129 149.824   4
   8 -12 -12-24.0861 130.844   4
  -8 -12  12-228.905 179.971   4
  -8 -12  11 51.2818 127.810   4
   8 -12 -11 674.912 181.443   4
   8 -12 -10 464.310 165.164   4
  -8 -12  10-43.1806 145.104   4
   8 -12  -9 1283.79 253.473   4
  -8 -12   9 804.725 189.756   4
  -8 -12   8 1222.76 237.535   4
   8 -12  -8 1710.86 274.390   4
   8 -12  -7 1298.03 255.975   4
  -8 -12   7 1533.88 254.595   4
   8 -12  -6 290.799 180.298   4
  -8 -12   6 528.638 179.105   4
  -8 -12   5 1447.18 244.187   4
   8 -12  -5 1538.34 263.238   4
   8 -12  -4 320.716 151.715   4
  -8 -12   4 32.0240 131.877   4
   8 -12  -3 249.348 134.915   4
  -8 -12   3-64.4215 157.393   4
   8 -12  -2 1301.93 230.633   4
  -8 -12   2 1182.58 225.469   4
   8 -12  -1 181.713 148.242   4
  -8 -12   1 141.937 158.130   4
   8 -12   0 169.876 132.358   4
  -8 -12   0 138.645 147.369   4
   8 -12   1 196.273 129.043   4
  -8 -12  -1 33.1384 147.211   4
   8 -12   2 94.3359 124.235   4
  -8 -12  -2 65.2608 134.034   4
  -8 -12  -3 2069.49 294.415   4
   8 -12   3 1641.54 230.770   4
   8 -12   4 503.343 161.868   4
  -8 -12  -4 414.982 167.104   4
  -8 -12  -5 2865.72 344.668   4
   8 -12   5 2732.64 278.546   4
  -8 -12  -6 339.517 155.425   4
  -8 -12  -7 482.330 188.746   4
  -8 -12  -8 602.686 172.503   4
  -8 -12  -9 127.928 131.950   4
  -8 -12 -10 81.9563 136.826   4
  -8 -12 -11-21.8111 134.561   4
  -8 -12 -12-23.0907 152.502   4
  -8 -14  10-32.5585 134.274   4
  -8 -14   9 307.526 181.421   4
  -8 -14   8 3322.97 380.308   4
  -8 -14   7 93.7260 141.794   4
  -8 -14   6 468.737 196.251   4
   8 -14  -5 47.2900 142.107   4
  -8 -14   5-128.935 137.508   4
  -8 -14   4 309.645 176.287   4
   8 -14  -4 378.719 183.728   4
   8 -14  -3 131.303 153.566   4
  -8 -14   3 106.015 130.716   4
   8 -14  -2 118.514 150.649   4
  -8 -14   2 260.410 180.011   4
  -8 -14   1 302.419 167.422   4
   8 -14  -1 284.820 160.087   4
   8 -14   0-67.7244 132.435   4
  -8 -14   0 10.9469 140.147   4
   8 -14   1 436.648 173.679   4
  -8 -14  -1 581.203 220.147   4
   8 -14   2 408.643 173.067   4
   8 -14   3-176.304 119.295   4
  -9   1  24 2618.05 395.299   3
  -9  -1  24 2356.63 378.377   3
  -9   1  23 383.488 208.481   3
  -9  -1  23 486.699 216.332   3
  -9   1  22 70.6971 165.546   3
  -9  -1  22 264.633 190.831   3
  -9   1  21 1385.45 279.073   3
  -9  -1  21 1117.98 257.924   3
  -9   1  20 749.136 232.576   3
  -9  -1  20 277.266 194.363   3
  -9   1  19 2223.33 303.275   3
  -9  -1  19 2686.43 342.078   3
  -9  -1  18 5290.63 442.839   3
  -9   1  18 5034.07 419.245   3
  -9  -1  17 359.670 153.084   3
  -9   1  17-25.0368 155.107   3
  -9   1  16 3934.00 354.722   3
   9  -1 -16 4133.31 194.200   1
  -9  -1  16 4389.30 373.627   3
  -9   1  15 7186.37 455.812   3
  -9  -1  15 6609.05 440.794   3
   9  -1 -15 6994.15 264.329   1
   9   1 -15 6716.86 226.591   1
  -9  -1  15 7182.64 246.319   2
  -9   1  14 2932.72 282.324   3
  -9  -1  14 2829.30 289.921   3
   9  -1 -14 3085.27 172.220   1
   9   1 -14 2976.48 150.351   1
  -9  -1  14 3152.53 153.190   2
   9   1 -13 947.057 85.4046   1
  -9  -1  13 660.706 150.432   3
   9  -1 -13 1008.24 100.515   1
  -9   1  13 1016.35 172.813   3
  -9   1  12 289.265 130.823   3
   9   1 -12 362.385 62.2227   1
  -9  -1  12 398.389 130.534   3
   9  -1 -12 214.286 56.2097   1
  -9   1  11 2668.58 236.016   3
  -9  -1  11 2231.06 222.693   3
   9   1 -11 2480.79 145.140   1
   9  -1 -11 2465.45 156.416   1
  -9   1  10 5749.14 329.882   3
   9   1 -10 6384.59 240.411   1
   9  -1 -10 6583.80 258.066   1
  -9   1   9 77319.7 1568.45   3
   9   1  -9 77604.8 1391.84   1
   9  -1  -9 81217.3 1426.90   1
   9   1  -8 30678.9 672.180   1
   9  -1  -8 32195.2 695.863   1
   9  -1  -7 5172.98 225.562   1
   9   1  -7 5073.34 216.035   1
   9   1  -6 169.726 66.5611   1
   9  -1  -6 91.5813 59.0525   1
   9  -1  -5 141.908 65.6701   1
   9  -1  -5 175.936 33.7808   2
  -9   1   5 131.911 30.0545   2
  -9  -1   4 14582.2 368.760   2
   9  -1  -4 15319.2 339.386   2
   9  -1  -4 15538.4 425.078   1
   9   1  -4 14840.4 417.707   1
  -9   1   4 15184.8 339.077   2
   9  -1  -3 15258.6 420.719   1
   9   1  -3 15370.9 424.416   1
   9  -1  -3 14604.9 351.828   2
  -9   1   3 15132.5 357.754   2
   9   1  -2 68.1830 55.8962   1
   9  -1  -2 147.665 56.6329   1
   9  -1  -2 94.3176 43.8965   2
   9  -1  -1 20364.7 479.906   2
   9   1  -1 19745.3 511.038   1
   9  -1  -1 19938.1 505.091   1
   9   1   0 69753.7 1321.55   1
   9  -1   0 70205.3 1310.63   1
   9  -1   0 72807.8 1301.94   2
   9  -1   1 15625.4 437.850   1
   9   1   1 16901.2 471.753   2
   9   1   1 15955.1 455.452   1
   9  -1   1 16326.2 447.991   2
   9   1   2 822.805 104.353   1
   9  -1   2 764.424 99.8216   2
   9   1   2 744.291 109.403   2
   9  -1   2 746.671 90.6375   1
   9  -1   3 40.0603 73.7697   2
   9   1   3-84.7013 78.3653   2
   9  -1   3 11.6815 52.4964   1
  -9   1  -3 7.08689 30.9608   4
   9   1   3-14.3969 56.7886   1
  -9   1  -4 72706.1 1230.31   4
   9   1   4 74243.6 1439.87   2
   9   1   4 72643.3 1389.99   1
   9  -1   4 71480.2 1343.12   1
   9  -1   4 77301.8 1434.39   2
   9   1   5 10013.4 364.953   1
   9  -1   5 10967.9 412.744   2
   9  -1   5 10301.9 342.830   1
  -9   1  -5 10526.2 256.395   4
   9   1   5 10394.9 406.768   2
   9  -1   6 209.611 97.3648   2
  -9   1  -6 64.4812 24.1432   4
   9  -1   6 53.5030 58.5703   1
   9   1   6 28.2065 77.9209   2
  -9   1  -7 14701.4 284.317   4
   9   1   7 16012.2 541.782   2
   9  -1   7 15180.2 435.968   1
   9  -1   7 15362.3 540.264   2
   9  -1   8 619.816 90.0919   1
   9  -1   8 420.619 106.119   2
   9   1   8 464.371 128.158   2
  -9  -1  -8 582.848 69.2051   4
   9  -1   9 16240.7 465.270   1
   9   1   9 16168.8 585.554   2
  -9  -1  -9 15170.6 379.035   4
   9  -1   9 15884.3 583.909   2
   9  -1  10-108.788 108.875   2
  -9  -1 -10-25.9646 35.3529   4
   9   1  10-50.5548 107.446   2
   9  -1  10-7.35263 105.119   3
   9  -1  11 823.292 157.491   2
   9   1  11 735.752 150.673   2
   9  -1  11 1080.61 194.421   3
  -9  -1 -11 715.418 61.8507   4
   9   1  12 23362.6 787.309   2
   9  -1  12 22617.0 768.582   2
   9  -1  12 21500.1 822.172   3
   9   1  13 178.824 114.784   2
   9  -1  13 409.752 163.813   3
   9  -1  13 194.459 120.693   2
   9   1  14 4870.45 363.778   2
   9  -1  14 4916.60 365.975   2
   9  -1  14 4446.27 389.559   3
   9  -1  15 3020.54 301.754   2
   9   1  15 3177.43 313.503   2
   9  -1  15 2466.31 310.784   3
   9   1  16 781.830 191.372   2
   9  -1  16 853.963 219.248   3
   9  -1  16 752.348 182.295   2
   9  -1  17 628.634 198.439   3
   9   1  17 636.616 173.180   2
   9  -1  17 526.964 165.226   2
   9  -1  18 160.782 160.084   3
   9   1  18 506.121 181.790   2
   9  -1  18 319.001 159.348   2
   9   1  19 779.909 213.310   2
   9  -1  19 628.791 190.514   2
   9  -1  20 1173.91 231.590   2
   9   1  20 1201.17 237.536   2
   9  -1  21 195.396 162.318   2
  -9   3  24 272.936 184.227   3
  -9  -3  24 457.899 189.256   3
  -9   3  23-17.8583 186.900   3
  -9  -3  23 163.068 179.986   3
  -9   3  22-311.445 194.230   3
  -9  -3  22 376.831 187.182   3
  -9   3  21 887.701 242.934   3
  -9  -3  21 662.976 212.476   3
  -9   3  20 631.459 212.574   3
  -9  -3  20 921.342 225.976   3
  -9   3  19 1272.21 253.678   3
  -9  -3  19 662.228 201.980   3
  -9   3  18 258.449 133.831   3
  -9  -3  18 831.172 220.712   3
  -9  -3  17 10912.0 613.571   3
  -9   3  17 11519.6 626.434   3
  -9   3  16 678.816 169.533   3
  -9  -3  16 1182.50 226.026   3
   9  -3 -16 846.458 151.425   4
  -9   3  15 267.411 135.866   3
   9  -3 -15 195.602 101.911   4
  -9  -3  15-3.74744 127.337   3
  -9  -3  14 14242.5 643.611   3
   9  -3 -14 14843.1 555.931   4
  -9   3  14 14909.1 627.651   3
   9  -3 -13 950.652 156.812   4
  -9   3  13 866.125 155.736   3
  -9  -3  13 992.975 183.245   3
  -9   3  12 284.463 105.912   3
   9  -3 -12 308.893 104.849   4
  -9   3  11 940.352 149.003   3
   9  -3 -11 1006.18 141.017   4
  -9   3  10 19560.2 617.550   3
   9  -3 -10 17922.7 589.437   4
  -9   3   9 35791.9 859.235   3
   9  -3  -9 33847.7 850.715   4
   9  -3  -8-4.99599 85.8311   4
   9  -3  -8-5.73301 12.8417   2
  -9   3   7 34022.8 765.799   3
   9  -3  -7 35414.9 825.151   4
   9  -3  -7 33026.6 585.721   2
   9  -3  -6 232.678 40.7614   2
   9  -3  -6 187.075 86.5987   4
  -9   3   6 170.562 53.4308   3
   9  -3  -5 11193.3 285.784   2
  -9   3   5 10958.4 323.810   3
   9  -3  -5 10434.1 381.201   4
   9  -3  -4 1090.37 124.607   4
   9  -3  -3 40634.4 787.712   2
   9  -3  -3 38710.3 860.957   4
   9  -3  -2 51060.2 967.115   2
   9  -3  -2 48736.6 1006.44   4
   9  -3  -1 1873.01 147.236   2
   9  -3  -1 1897.41 152.631   4
   9  -3   0 131646. 2215.30   2
   9  -3   0 126299. 2172.65   4
  -9   3   0 130059. 2055.51   3
   9  -3   1 5815.95 271.578   2
   9  -3   1 5820.87 236.920   4
  -9   3  -1 5917.17 199.530   3
   9  -3   2 1990.93 132.087   4
  -9   3  -2 2153.56 122.681   3
   9  -3   2 2199.93 175.712   2
   9  -3   3 1259.92 117.607   1
   9  -3   3 1304.95 137.726   2
   9  -3   3 1374.37 106.185   4
   9  -3   4 3435.83 160.733   4
   9  -3   4 3041.02 183.245   1
   9  -3   4 3322.67 223.138   2
   9  -3   5 57048.4 1137.81   1
  -9   3  -5 60109.5 1041.06   4
   9  -3   5 56534.9 1256.51   2
   9  -3   6 338.913 112.730   2
   9  -3   6 483.900 89.0763   1
  -9   3  -6 375.930 49.2895   4
   9  -3   7 57754.8 1133.52   1
   9  -3   7 59871.4 1324.36   2
   9  -3   7 59155.5 1264.72   3
   9  -3   8 1497.26 186.525   2
  -9  -3  -8 1433.15 139.947   4
   9  -3   8 1593.60 129.272   1
   9  -3   8 1475.34 168.350   3
   9  -3   9 1690.56 207.034   2
  -9  -3  -9 1546.84 150.099   4
   9  -3   9 1624.59 134.652   1
   9  -3   9 1543.14 180.297   3
   9  -3  10 23766.7 578.780   1
  -9  -3 -10 22549.0 609.230   4
   9  -3  10 21813.0 742.546   3
   9  -3  10 22013.9 757.463   2
  -9  -3 -11 5004.74 256.213   4
   9  -3  11 5385.80 233.031   1
   9  -3  11 5402.78 362.172   2
   9  -3  11 4482.51 332.024   3
   9  -3  12 1966.56 245.355   2
  -9  -3 -12 1964.25 156.740   4
   9  -3  12 1957.14 238.650   3
   9  -3  13 4450.31 362.796   3
   9  -3  13 4288.05 343.450   2
   9  -3  14 8187.67 481.747   2
   9  -3  14 7598.72 492.092   3
   9  -3  15-12.5486 145.102   2
   9  -3  15 179.671 145.625   3
   9  -3  16 620.755 185.092   2
   9  -3  16 666.904 193.586   3
   9  -3  17 173.853 161.208   2
   9  -3  17 345.145 183.754   3
   9  -3  18-40.6872 151.282   3
   9  -3  18 145.060 134.707   2
   9  -3  19-224.762 173.093   3
   9  -3  19-117.373 142.863   2
   9  -3  20-194.912 189.702   3
   9  -3  20 266.276 147.472   2
   9  -3  21 1691.67 275.988   2
   9  -3  21 1198.11 278.355   3
   9  -3  22 70.0561 155.646   2
  -9   5  24 687.370 266.213   3
  -9   5  23 3.79883 157.259   3
  -9  -5  23 444.177 209.725   3
  -9   5  22 419.433 209.731   3
  -9  -5  22-10.4272 157.361   3
  -9   5  21 66.3894 148.699   3
  -9  -5  21-142.695 179.529   3
  -9   5  20 1943.72 310.566   3
  -9  -5  20 1861.71 300.972   3
   9  -5 -20 2041.72 250.902   4
  -9   5  19 328.894 173.661   3
  -9  -5  19-26.5180 151.333   3
   9  -5 -19 366.907 150.805   4
  -9  -5  18 5184.32 442.725   3
   9  -5 -18 5194.79 372.051   4
  -9   5  18 5089.43 441.631   3
  -9   5  17 584.967 182.895   3
  -9  -5  17 668.108 192.794   3
   9  -5 -17 953.865 174.709   4
  -9   5  16 33.8716 143.779   3
   9  -5 -16 157.935 124.663   4
  -9  -5  16 5.46981 147.686   3
   9  -5 -15 4201.13 316.576   4
  -9  -5  15 3646.72 339.804   3
  -9   5  15 4492.10 364.752   3
  -9   5  14 1275.68 203.954   3
  -9  -5  14 972.040 184.204   3
   9  -5 -14 1442.93 198.281   4
  -9   5  13-21.3649 98.8023   3
   9  -5 -13 119.224 110.879   4
  -9   5  12-68.5159 122.962   3
   9  -5 -12 186.136 108.303   4
   9  -5 -11 3723.20 274.574   4
  -9   5  11 4182.65 279.541   3
   9  -5 -10 19055.7 644.390   4
  -9   5  10 20828.4 628.075   3
   9  -5  -9 2830.06 233.708   4
  -9   5   9 2972.33 205.758   3
   9  -5  -8 2900.12 231.196   4
  -9   5   8 3581.45 207.536   3
   9  -5  -7 2268.64 208.473   4
  -9   5   7 2106.38 146.601   3
   9  -5  -6 4098.32 272.217   4
  -9   5   6 4465.97 192.597   3
  -9   5   5 9414.49 257.780   3
   9  -5  -5 9207.39 390.272   4
   9  -5  -4 1249.42 153.012   4
  -9   5   4 946.727 56.9861   3
   9  -5  -3 4794.05 268.701   4
   9  -5  -2 11207.9 407.184   4
   9  -5  -1 5997.43 285.743   4
   9  -5   0 52589.6 1092.77   4
   9  -5   1 1158.84 128.939   4
   9  -5   2 36794.0 819.852   4
   9  -5   3 1779.42 141.551   4
   9  -5   4 3169.47 182.399   4
   9  -5   5 19900.1 503.670   4
   9  -5   6 3710.80 180.610   4
   9  -5   6 3703.68 277.391   2
   9  -5   6 3703.17 217.102   3
   9  -5   7 759.569 149.736   2
   9  -5   7 683.752 78.5361   4
  -9  -5  -7 315.809 86.2014   4
   9  -5   7 747.764 111.222   1
   9  -5   7 466.802 96.0130   3
   9  -5   8 1405.40 96.2313   4
   9  -5   8 1286.16 191.172   2
   9  -5   8 1426.90 138.494   1
  -9  -5  -8 822.570 133.665   4
   9  -5   8 1381.39 151.985   3
  -9  -5  -9 2792.47 226.445   4
   9  -5   9 3405.43 252.527   3
   9  -5   9 3253.80 200.034   1
   9  -5   9 3439.27 295.078   2
   9  -5  10-12.2444 121.569   2
  -9  -5 -10 119.880 83.6318   4
   9  -5  10 18.0538 60.3191   1
   9  -5  10 92.5690 81.4325   3
  -9  -5 -11 3489.08 256.003   4
   9  -5  11 3499.35 284.566   3
   9  -5  11 3683.90 320.373   2
   9  -5  12 2032.57 250.295   2
  -9  -5 -12 1801.58 186.982   4
   9  -5  12 1994.08 231.457   3
   9  -5  13-40.3069 129.769   2
  -9  -5 -13-47.1467 82.7429   4
   9  -5  13 96.5226 119.899   3
   9  -5  14 743.476 200.503   2
   9  -5  14 798.130 173.646   3
   9  -5  15 936.139 208.835   2
   9  -5  15 1285.43 222.088   3
   9  -5  16 2575.16 307.928   2
   9  -5  16 2858.64 316.699   3
   9  -5  17 845.004 217.286   2
   9  -5  17 567.780 187.223   3
   9  -5  18 2872.81 333.054   2
   9  -5  18 2024.13 298.444   3
   9  -5  19 438.724 162.172   2
   9  -5  19 408.460 170.819   3
   9  -5  20 214.459 147.767   2
   9  -5  20 396.629 185.646   3
   9  -5  21-35.9824 143.468   3
  -9   7  23-135.881 152.822   3
  -9  -7  22-33.2982 163.579   3
  -9   7  22-236.066 221.724   3
   9  -7 -21-75.0352 143.529   4
  -9  -7  21 76.3067 161.413   3
  -9   7  21-6.57181 172.423   3
  -9  -7  20 658.476 206.667   3
   9  -7 -20 611.178 174.814   4
  -9   7  20 507.981 202.468   3
  -9  -7  19 2743.28 350.715   3
   9  -7 -19 3093.07 317.560   4
  -9   7  19 3104.83 370.437   3
  -9  -7  18 525.137 199.202   3
   9  -7 -18 563.610 159.831   4
  -9   7  18 686.060 200.639   3
  -9  -7  17-131.295 164.595   3
   9  -7 -17-16.2438 109.402   4
  -9   7  17 59.8993 122.339   3
  -9  -7  16 36.3462 125.630   3
   9  -7 -16 43.9507 109.611   4
  -9   7  16-202.123 131.389   3
  -9  -7  15-57.9467 125.406   3
   9  -7 -15 6.92267 106.939   4
  -9   7  15 120.165 116.853   3
   9  -7 -14 887.738 166.295   4
  -9   7  14 1102.41 193.612   3
   9  -7 -13-183.356 137.157   4
  -9   7  13 26.1367 84.4791   3
   9  -7 -12 38.7038 105.597   4
  -9   7  12-105.906 93.3778   3
   9  -7 -11 12424.5 555.086   4
  -9   7  11 13521.7 514.204   3
  -9   7  10 1683.27 163.857   3
   9  -7 -10 1426.44 197.463   4
   9  -7  -9 1811.39 191.331   4
   9  -7  -8-280.121 155.321   4
   9  -7  -7 13350.7 548.086   4
   9  -7  -6 10820.1 483.154   4
   9  -7  -5 183.785 117.837   4
   9  -7  -4 1742.21 195.026   4
   9  -7  -3 506.239 116.898   4
   9  -7  -2 370.243 111.416   4
   9  -7  -1 1337.20 166.130   4
   9  -7   0 5433.61 309.632   4
   9  -7   1 3167.90 232.510   4
   9  -7   2 3421.53 235.156   4
   9  -7   3 15.9855 76.2239   4
   9  -7   4 65.8865 72.2612   4
   9  -7   5 15486.5 498.614   4
  -9  -7  -5 15074.8 604.232   4
   9  -7   6 2330.26 180.586   4
  -9  -7  -6 2099.29 229.682   4
   9  -7   6 2271.86 152.412   3
   9  -7   7 6531.09 291.073   4
  -9  -7  -7 6300.50 387.777   4
   9  -7   7 6837.57 298.333   3
  -9  -7  -8 3495.87 290.510   4
   9  -7   8 3537.18 230.482   3
  -9  -7  -9 3116.28 278.760   4
   9  -7   9 2964.84 218.023   3
   9  -7  10 134.553 148.176   2
  -9  -7 -10 122.373 118.108   4
   9  -7  10 82.6066 75.3905   3
   9  -7  11 4424.34 379.144   2
  -9  -7 -11 3982.04 329.298   4
  -9  -7 -12-45.1293 97.0205   4
   9  -7  12 231.099 148.457   2
  -9  -7 -13 169.423 100.779   4
   9  -7  13 37.2959 140.177   2
   9  -7  14 1030.59 212.500   2
   9  -7  15 1435.48 252.514   2
   9  -7  16 572.685 158.948   2
   9  -7  17-125.015 145.776   2
   9  -7  18 298.795 170.342   2
   9  -9 -21 60.5872 131.785   4
   9  -9 -20 565.039 179.471   4
  -9  -9  20 137.942 153.182   3
   9  -9 -19 129.412 137.165   4
  -9  -9  19 382.015 177.998   3
   9  -9 -18 1425.31 242.366   4
  -9  -9  18 1454.78 261.715   3
  -9  -9  17 578.809 199.349   3
   9  -9 -17 697.020 192.460   4
   9  -9 -16 2461.12 290.675   4
  -9  -9  16 2070.46 292.487   3
  -9  -9  15 66.0278 139.015   3
   9  -9 -15 102.297 144.711   4
   9  -9 -14 1086.70 213.561   4
   9  -9 -13 420.159 149.399   4
   9  -9 -12-77.5139 126.115   4
   9  -9 -11-28.8622 116.448   4
   9  -9 -10-103.631 123.746   4
   9  -9  -9 2531.90 281.070   4
   9  -9  -8 328.967 136.199   4
   9  -9  -7 64.9565 118.618   4
   9  -9  -6 4367.58 342.051   4
   9  -9  -5 139.690 111.840   4
   9  -9  -4 2637.20 261.850   4
   9  -9  -3 195.245 121.148   4
   9  -9  -2 6442.35 391.802   4
   9  -9  -1 9.97537 112.532   4
   9  -9   0 348.210 108.883   4
   9  -9   1 284.329 103.430   4
   9  -9   2 1020.40 167.364   4
  -9  -9  -2 924.837 197.723   4
   9  -9   3 37.1750 91.5479   4
  -9  -9  -3 59.5760 125.633   4
   9  -9   4 1977.31 202.162   4
  -9  -9  -4 1575.81 232.363   4
   9  -9   5 2352.88 221.040   4
  -9  -9  -5 2363.24 282.801   4
   9  -9   6 12077.5 485.972   4
  -9  -9  -6 11065.5 581.186   4
  -9  -9  -7 1310.03 229.670   4
  -9  -9  -8 940.290 196.805   4
  -9  -9  -9 134.960 130.197   4
  -9  -9 -10 2171.11 285.718   4
   9  -9  11 505.247 187.740   2
  -9  -9 -11 402.811 168.282   4
   9  -9  12 90.5206 126.105   2
  -9  -9 -12 40.3804 121.842   4
   9  -9  13 186.563 148.052   2
  -9  -9 -13 67.0428 120.341   4
   9  -9  14 249.536 155.358   2
  -9  -9 -14-3.83824 108.117   4
   9  -9  15-86.4485 157.901   2
   9  -9  16 424.774 185.200   2
  -9 -11  18 1109.24 247.387   3
  -9 -11  17 615.892 201.555   3
  -9 -11  16 180.806 129.933   3
   9 -11 -16 91.5555 131.691   4
  -9 -11  15-78.9611 130.667   3
   9 -11 -15 312.981 174.861   4
  -9 -11  14 716.782 177.182   3
   9 -11 -14 616.668 195.429   4
   9 -11 -13 158.917 145.150   4
   9 -11 -12-187.288 163.873   4
   9 -11 -11 225.698 145.456   4
   9 -11 -10-101.520 157.643   4
   9 -11  -9 2502.82 311.032   4
   9 -11  -8 32.1626 132.061   4
   9 -11  -7 1441.31 238.299   4
   9 -11  -6 1176.72 218.111   4
   9 -11  -5 4096.65 368.320   4
   9 -11  -4 1839.44 250.845   4
  -9 -11   4 1826.68 274.158   4
   9 -11  -3 1163.47 214.063   4
  -9 -11   3 896.007 203.667   4
   9 -11  -2 1049.12 212.574   4
  -9 -11   2 1107.95 216.780   4
   9 -11  -1 2622.50 297.174   4
  -9 -11   1 2402.56 298.878   4
   9 -11   0 963.974 195.332   4
  -9 -11   0 716.421 192.964   4
   9 -11   1 215.014 117.114   4
  -9 -11  -1 34.2315 132.036   4
   9 -11   2 194.951 122.795   4
  -9 -11  -2 186.183 151.673   4
   9 -11   3 1803.03 226.539   4
  -9 -11  -3 2037.19 283.810   4
   9 -11   4 6.25488 97.6457   4
  -9 -11  -4 235.769 148.755   4
   9 -11   5 627.165 147.114   4
  -9 -11  -5 492.500 173.519   4
  -9 -11  -6 189.009 157.602   4
  -9 -11  -7 1359.47 255.765   4
  -9 -11  -8 280.200 142.690   4
  -9 -11  -9 841.253 213.182   4
  -9 -11 -10 240.824 161.728   4
  -9 -11 -11 769.905 210.758   4
   9 -11  12-242.306 163.741   2
  -9 -11 -12-91.8462 125.094   4
  -9 -11 -13 503.864 194.660   4
  -9 -11 -14-8.29733 117.233   4
  -9 -13  12 136.478 135.010   4
  -9 -13  11 456.021 164.571   4
   9 -13 -10 508.097 212.136   4
  -9 -13  10 511.367 181.126   4
   9 -13  -9 2128.33 317.799   4
  -9 -13   9 1709.13 284.134   4
   9 -13  -8 255.380 189.406   4
  -9 -13   8-0.55713 135.247   4
   9 -13  -7 1489.38 270.647   4
  -9 -13   7 1444.09 270.184   4
  -9 -13   6 2484.65 321.304   4
   9 -13  -6 2737.94 342.769   4
   9 -13  -5 884.705 220.118   4
  -9 -13   5 126.633 134.491   4
   9 -13  -4 252.788 167.316   4
  -9 -13   4 60.7251 145.903   4
   9 -13  -3 366.257 147.212   4
  -9 -13   3 155.649 154.433   4
  -9 -13   2 51.5969 145.379   4
   9 -13  -2 380.731 171.968   4
   9 -13  -1 479.484 169.246   4
  -9 -13   1 207.811 154.237   4
   9 -13   0 1816.88 267.497   4
  -9 -13   0 1554.53 279.464   4
  -9 -13  -1 1068.47 241.983   4
   9 -13   1 1071.44 210.481   4
   9 -13   2 404.284 153.994   4
  -9 -13  -2 658.235 216.230   4
   9 -13   3 405.514 170.887   4
  -9 -13  -3 373.240 164.801   4
  -9 -13  -4 212.031 175.677   4
  -9 -13  -5-144.728 173.008   4
  -9 -13  -6 4.38255 144.580   4
  -9 -13  -7 174.306 151.378   4
 -10   0  24 3193.06 427.810   3
 -10   0  23-71.7420 173.895   3
 -10   0  22 1036.20 270.913   3
 -10   0  21 432.377 207.612   3
 -10   0  20 17407.4 849.588   3
 -10   0  19 64.7480 164.702   3
 -10   0  18 2178.17 301.189   3
 -10   0  17-127.124 140.775   3
 -10   0  16 5343.17 409.835   3
  10   0 -16 5686.87 226.795   1
 -10   0  15 111.871 120.764   3
  10   0 -15-4.28170 47.6458   1
 -10   0  14 25288.1 863.303   3
  10   0 -14 25910.7 595.273   1
  10   0 -13 17.3099 46.0714   1
 -10   0  13 347.862 141.361   3
 -10   0  12 34076.9 974.118   3
  10   0 -12 33979.8 728.685   1
 -10   0  11 152.028 108.344   3
  10   0 -11 92.6564 53.7708   1
  10   0 -10-45.2338 52.8409   1
 -10   0  10 7.87479 12.6259   2
  10   0  -9-40.0007 58.8313   1
 -10   0   9 3.66239 13.0696   2
  10   0  -8 32087.5 676.130   1
 -10   0   8 28270.7 517.402   2
  10   0  -7-66.5564 54.3574   1
 -10   0   7 19.5460 21.7057   2
  10   0  -6 1707.41 133.244   1
 -10   0   6 1838.81 93.2828   2
  10   0  -5-49.4686 59.7770   1
 -10   0   5 30.6064 28.6479   2
 -10   0   4 50284.4 919.295   2
  10   0  -4 53006.3 1013.17   1
  10   0  -3 14.7286 41.8750   2
  10   0  -3 20.4477 57.1804   1
  10   0  -2 16647.2 428.553   2
  10   0  -2 15962.3 449.592   1
  10   0  -1 62.4694 61.3324   1
  10   0  -1-32.2133 52.6742   2
  10   0   0 113462. 1979.42   1
  10   0   0 115317. 1967.14   2
  10   0   1 58.4403 62.7209   2
  10   0   1 10.4333 56.1678   1
  10   0   2 21288.6 561.540   2
  10   0   2 19730.3 534.975   1
  10   0   3-49.5902 66.2715   1
  10   0   3 4.29980 70.5890   2
  10   0   4 87.3265 69.7639   1
  10   0   4 59.0326 84.6543   2
  10   0   5-125.089 71.1247   1
  10   0   5 113.552 104.100   2
  10   0   6 39642.3 889.911   1
  10   0   6 40652.5 966.138   2
  10   0   7 58.9088 61.5080   1
  10   0   7 100.020 110.322   2
  10   0   8 92744.2 1846.34   2
  10   0   8 91741.0 1713.10   1
 -10   0  -9-17.2449 19.3754   4
 -10   0  -9-9.05663 22.4145   4
  10   0   9 58.2304 112.806   2
  10   0  10 7930.46 428.918   2
  10   0  11-108.952 127.102   2
  10   0  12 6242.57 395.336   2
  10   0  13 31.4398 102.287   2
  10   0  14 454.349 143.602   2
  10   0  15-178.226 138.147   2
  10   0  16 2309.22 286.443   2
  10   0  17 5.75151 130.319   2
  10   0  18 1651.72 252.247   2
  10   0  19-25.4898 129.557   2
  10   0  20 6134.97 515.076   2
  10   0  21-55.5775 143.278   2
 -10   2  24 44.2323 171.120   3
 -10  -2  24 125.077 172.281   3
 -10   2  23 530.219 234.326   3
 -10  -2  23 520.167 210.733   3
 -10   2  22 43.8801 167.822   3
 -10  -2  22 352.179 171.223   3
 -10   2  21 2187.77 336.667   3
 -10  -2  21 2321.25 325.223   3
 -10   2  20 1618.49 283.679   3
 -10  -2  20 1982.36 302.010   3
 -10  -2  19 3417.08 374.662   3
 -10   2  19 2677.00 332.750   3
 -10   2  18 917.106 206.725   3
 -10  -2  18 812.126 216.956   3
 -10   2  17-176.834 165.717   3
 -10  -2  17 164.213 157.326   3
  10  -2 -17 130.305 64.0938   1
 -10  -2  16 5168.87 413.238   3
  10  -2 -16 5264.75 256.856   1
 -10   2  16 4668.17 373.119   3
 -10   2  15 6178.30 426.280   3
 -10  -2  15 6365.44 439.586   3
  10  -2 -15 6774.12 290.474   1
 -10   2  14 9597.75 504.497   3
 -10  -2  14 9306.98 506.390   3
  10  -2 -14 9194.04 347.894   1
 -10  -2  13 261.523 127.083   3
  10   2 -13 236.691 59.2310   1
 -10   2  13 144.670 105.814   3
 -10   2  12 4858.76 326.914   3
  10   2 -12 4710.52 216.389   1
 -10   2  11 10853.6 476.774   3
  10   2 -11 11395.2 358.169   1
  10  -2 -11 10556.3 440.229   4
 -10   2  10 3314.51 246.768   3
  10   2 -10 3845.35 199.052   1
  10  -2 -10 3028.19 230.492   4
  10  -2  -9 25524.0 707.375   4
 -10   2   9 25957.1 720.635   3
  10   2  -9 26207.2 623.261   1
 -10   2   8 30729.9 778.047   3
  10  -2  -8 31854.2 794.388   4
  10   2  -8 31600.2 714.324   1
  10  -2  -7 17275.3 322.639   2
  10   2  -7 17683.7 488.031   1
  10  -2  -7 17826.7 543.098   4
  10  -2  -6 4111.12 239.534   4
  10  -2  -6 4286.21 136.787   2
  10   2  -6 4395.22 225.192   1
  10  -2  -5 21224.8 592.705   4
  10   2  -5 22140.4 570.765   1
  10  -2  -5 22232.9 452.762   2
  10  -2  -4 52249.3 1080.07   4
  10   2  -4 52481.4 1069.28   1
  10  -2  -4 53004.2 940.627   2
  10  -2  -3 12629.5 413.286   4
  10   2  -3 13237.3 423.617   1
  10  -2  -3 13034.5 344.157   2
  10  -2  -2 38866.3 847.861   4
  10   2  -2 40015.8 879.689   1
  10  -2  -2 40235.0 792.641   2
  10  -2  -2 38901.3 855.980   1
  10   2  -1 4828.58 252.209   1
  10  -2  -1 5434.87 228.372   2
  10  -2  -1 5098.52 242.724   1
  10   2   0 31717.7 762.403   1
  10  -2   0 31197.4 723.576   1
  10  -2   0 31989.1 713.554   2
  10  -2   1 3734.06 203.500   1
  10  -2   1 3618.86 205.747   2
  10   2   1 3666.59 224.672   1
  10  -2   2 6780.30 298.033   2
  10   2   2 6810.96 309.717   1
  10  -2   2 7098.84 285.704   1
  10  -2   3 25942.4 640.630   1
  10  -2   3 26887.4 690.537   2
  10  -2   4 32804.9 742.094   1
 -10   2  -4 31993.8 644.176   4
  10   2   4 32377.0 829.582   2
  10  -2   4 31298.4 805.477   2
 -10   2  -5 3801.92 150.978   4
  10   2   5 3397.54 242.655   2
  10  -2   5 3685.35 247.076   2
  10  -2   5 3671.34 201.905   1
  10  -2   6-21.3065 55.3102   1
  10  -2   6 78.7226 98.9850   2
 -10   2  -6 28.6945 24.3683   4
  10   2   6-112.673 102.331   2
  10   2   7 4750.78 303.162   2
  10  -2   7 5408.35 316.600   2
 -10   2  -7 4487.76 132.729   4
  10  -2   7 5123.64 244.004   1
  10   2   8 5562.76 338.238   2
  10  -2   8 5883.98 263.607   1
  10  -2   8 5660.83 339.357   2
  10  -2   9 180.277 107.733   2
  10  -2   9 157.307 71.4426   1
  10   2   9 74.0337 107.339   2
 -10  -2  -9 133.393 59.6856   4
 -10  -2 -10 6428.10 261.575   4
  10   2  10 6939.39 405.767   2
  10  -2  10 6763.30 286.317   1
  10  -2  10 6449.11 384.488   2
  10  -2  11 2331.94 254.702   2
 -10  -2 -11 2391.50 150.405   4
  10  -2  11 2302.34 164.679   1
  10   2  11 2175.22 245.098   2
  10  -2  11 2307.27 258.435   3
  10  -2  12 446.884 154.877   2
  10   2  12 354.111 134.552   2
  10  -2  12 484.002 156.032   3
  10  -2  13 120.932 109.779   2
  10   2  13 265.789 130.437   2
  10  -2  13 255.056 146.415   3
  10  -2  14 948.872 188.484   2
  10   2  14 1281.72 225.839   2
  10  -2  14 1216.95 229.832   3
  10   2  15 9528.76 543.537   2
  10  -2  15 8440.12 505.115   2
  10  -2  15 8198.70 548.823   3
  10  -2  16 430.456 177.350   3
  10  -2  16 706.601 196.146   2
  10  -2  17 4518.33 398.182   2
  10   2  17 4590.67 399.696   2
  10  -2  18-46.6560 157.176   2
  10  -2  19 1297.96 254.498   2
  10  -2  20-4.41513 140.052   2
  10  -2  21-78.1678 151.241   2
  10  -2  22 482.805 210.040   2
 -10   4  24 185.048 188.169   3
 -10   4  23-726.708 241.643   3
 -10  -4  23 118.313 148.426   3
 -10   4  22 2.34690 157.545   3
 -10  -4  22-221.042 180.755   3
 -10   4  21 624.516 227.438   3
 -10  -4  21 809.488 225.974   3
 -10   4  20 217.857 182.817   3
 -10  -4  20 267.269 171.212   3
 -10   4  19-254.377 161.569   3
 -10  -4  19 22.1872 139.929   3
 -10   4  18 1193.44 226.918   3
  10  -4 -18 865.894 169.452   4
 -10  -4  18 1287.79 235.594   3
 -10   4  17 49.3898 125.205   3
 -10  -4  17 4.77222 136.808   3
  10  -4 -17 30.0429 107.320   4
 -10   4  16 935.081 200.143   3
  10  -4 -16 1057.46 176.191   4
 -10  -4  16 722.654 174.447   3
  10  -4 -15 850.349 157.058   4
 -10   4  15 671.733 153.103   3
 -10  -4  15 423.760 126.846   3
 -10   4  14-78.3808 123.339   3
 -10  -4  14-149.174 147.185   3
  10  -4 -14 82.3765 112.046   4
  10  -4 -13 17156.9 637.040   4
 -10   4  13 18455.4 679.802   3
  10  -4 -12 14775.6 563.196   4
 -10   4  12 15507.5 586.364   3
  10  -4 -11 2293.85 217.007   4
 -10   4  11 2258.82 211.681   3
  10  -4 -10 11885.7 477.362   4
 -10   4  10 12158.1 459.804   3
  10  -4  -9 629.530 48.4542   2
 -10   4   9 451.552 98.8450   3
  10  -4  -9 711.460 141.465   4
  10  -4  -8 1580.43 180.478   4
 -10   4   8 1620.29 149.434   3
 -10   4   7 6252.09 267.368   3
  10  -4  -7 5676.46 305.497   4
 -10   4   6 31613.0 676.996   3
  10  -4  -6 29739.6 785.940   4
 -10   4   5 12282.6 328.593   3
  10  -4  -5 11346.0 422.761   4
 -10   4   4 4063.31 152.534   3
  10  -4  -4 3935.71 242.070   4
 -10   4   3 807.116 57.7861   3
  10  -4  -3 847.273 122.756   4
  10  -4  -2 8626.47 340.356   4
 -10   4   1 421.536 35.6227   3
  10  -4  -1 539.530 94.1166   4
  10  -4   0 72691.6 1327.80   4
 -10   4   0 67587.5 1119.38   3
  10  -4   1 4058.86 243.738   2
  10  -4   1 3990.15 213.399   4
 -10   4  -1 3213.11 130.932   3
 -10   4  -2 64439.6 1135.95   3
  10  -4   2 65613.3 1347.66   2
  10  -4   2 65301.7 1233.97   4
  10  -4   3 15056.3 518.112   2
 -10   4  -3 14246.7 391.327   3
  10  -4   3 15421.1 426.162   4
  10  -4   4 670.056 104.944   1
  10  -4   4 619.253 119.209   2
  10  -4   4 840.101 93.3216   4
  10  -4   5 11709.8 344.684   4
  10  -4   5 11398.3 404.110   1
  10  -4   5 12020.6 485.071   2
  10  -4   6 34783.2 809.578   1
  10  -4   6 34288.2 934.244   2
  10  -4   7 3160.79 198.636   1
  10  -4   7 3180.63 262.871   2
  10  -4   8 0.82553 113.912   2
  10  -4   8 44.7945 60.2291   1
 -10  -4  -8-124.606 101.963   4
  10  -4   8 2.25114 87.7471   3
  10  -4   9-80.3096 74.7957   1
  10  -4   9-175.836 144.079   2
 -10  -4  -9 35.3043 71.0345   4
  10  -4   9-86.5593 111.368   3
  10  -4  10 547.272 93.6567   1
  10  -4  10 423.388 143.048   2
 -10  -4 -10 561.321 106.403   4
  10  -4  10 592.671 129.470   3
 -10  -4 -11 5010.54 287.966   4
  10  -4  11 5437.01 383.554   2
  10  -4  11 4565.33 333.082   3
 -10  -4 -12 9326.33 396.581   4
  10  -4  12 11215.1 557.514   2
  10  -4  12 10681.3 533.203   3
  10  -4  13 160.908 133.200   2
  10  -4  13 154.605 110.111   3
  10  -4  14 132.968 126.288   2
  10  -4  14 204.701 132.679   3
  10  -4  15 289.731 154.767   2
  10  -4  15 414.824 152.817   3
  10  -4  16 432.675 164.545   2
  10  -4  16 135.960 119.637   3
  10  -4  17 590.875 188.209   2
  10  -4  17 305.618 151.153   3
  10  -4  18-40.7997 147.704   2
  10  -4  18 89.7429 152.595   3
  10  -4  19 1703.27 279.252   2
  10  -4  19 1144.48 254.624   3
  10  -4  20 172.851 147.612   2
 -10   6  24 122.790 172.652   3
 -10   6  23 436.490 219.588   3
 -10  -6  22-25.9053 159.625   3
 -10   6  22-162.275 188.484   3
 -10  -6  21 232.587 140.193   3
  10  -6 -21 165.832 121.888   4
 -10   6  21 281.811 185.083   3
 -10   6  20 538.018 221.817   3
 -10  -6  20 183.264 173.538   3
  10  -6 -20 142.253 131.195   4
 -10   6  19 2870.40 354.481   3
 -10  -6  19 1930.23 289.324   3
  10  -6 -19 2269.34 273.873   4
 -10   6  18 116.612 138.686   3
 -10  -6  18 137.643 138.982   3
  10  -6 -18 124.807 113.891   4
 -10   6  17 1250.88 226.805   3
 -10  -6  17 742.822 201.072   3
  10  -6 -17 912.931 187.408   4
 -10   6  16 1169.63 206.395   3
 -10  -6  16 1014.05 218.375   3
  10  -6 -16 837.596 181.398   4
 -10   6  15 1046.22 193.612   3
  10  -6 -15 1004.06 181.182   4
 -10  -6  15 1242.51 207.003   3
 -10   6  14 216.328 108.056   3
  10  -6 -14 354.808 144.506   4
  10  -6 -13 7693.17 429.116   4
 -10   6  13 7642.95 418.629   3
 -10   6  12 1565.07 188.432   3
  10  -6 -12 1536.35 195.146   4
 -10   6  11 629.706 115.339   3
  10  -6 -11 253.353 121.791   4
  10  -6 -10 3942.85 291.722   4
 -10   6  10 4387.08 260.691   3
 -10   6   9 27.1201 68.6705   3
  10  -6  -9-42.7733 122.104   4
  10  -6  -8 2807.86 242.695   4
 -10   6   8 2989.85 183.696   3
  10  -6  -7 3841.18 276.875   4
 -10   6   7 4586.50 203.951   3
  10  -6  -6 174.103 94.8058   4
  10  -6  -5 16285.4 572.604   4
  10  -6  -4 4265.64 272.858   4
  10  -6  -3 13501.1 497.117   4
  10  -6  -2 557.436 106.081   4
  10  -6  -1 1927.44 178.784   4
  10  -6   0 27.0481 81.1787   4
  10  -6   1-38.1707 72.7657   4
  10  -6   2 566.977 99.2823   4
  10  -6   3 3112.37 205.668   4
  10  -6   4 10722.3 385.974   4
  10  -6   5 96.1496 62.9873   4
 -10  -6  -6 985.980 164.696   4
  10  -6   6 1293.73 125.583   4
  10  -6   7 891.025 172.172   2
  10  -6   7 1171.11 114.892   4
 -10  -6  -7 953.019 150.430   4
  10  -6   8 612.435 109.019   1
  10  -6   8 723.312 163.947   2
 -10  -6  -8 475.416 127.410   4
  10  -6   8 638.348 109.724   3
 -10  -6  -9 3914.48 289.309   4
  10  -6   9 4049.58 243.353   1
  10  -6   9 3604.74 258.101   3
  10  -6   9 4344.80 344.025   2
  10  -6  10 1323.81 146.410   1
  10  -6  10 1153.14 205.687   2
 -10  -6 -10 1174.00 182.145   4
  10  -6  10 979.778 153.506   3
 -10  -6 -11 6138.24 367.087   4
  10  -6  11 5133.76 345.579   3
  10  -6  11 6074.77 423.414   2
  10  -6  12 320.589 149.189   2
 -10  -6 -12 31.9202 104.912   4
  10  -6  12 89.2842 91.0088   3
  10  -6  13 1596.54 250.261   2
 -10  -6 -13 1046.93 164.623   4
  10  -6  13 1377.50 205.501   3
  10  -6  14 179.945 150.713   2
  10  -6  14 161.147 114.343   3
  10  -6  15 428.108 190.061   2
  10  -6  15 479.360 156.473   3
  10  -6  16 53.9323 132.128   2
  10  -6  16 268.608 153.854   3
  10  -6  17 459.340 181.935   2
  10  -6  18 1660.70 293.454   2
  10  -6  19 619.192 202.450   2
  10  -8 -22 249.486 172.824   4
 -10  -8  21-31.6167 159.714   3
  10  -8 -21 203.279 145.568   4
 -10  -8  20 242.511 176.860   3
  10  -8 -20 299.439 153.210   4
  10  -8 -19 1962.95 270.784   4
 -10  -8  19 1842.12 307.678   3
  10  -8 -18 2825.69 319.730   4
 -10  -8  18 2498.01 340.274   3
  10  -8 -17 2349.56 293.513   4
 -10  -8  17 1991.25 305.547   3
 -10  -8  16 1420.92 260.861   3
  10  -8 -16 1545.05 244.134   4
  10  -8 -15-113.427 144.924   4
 -10  -8  15 28.9373 115.480   3
  10  -8 -14 1476.48 215.486   4
  10  -8 -13 75.5705 120.723   4
  10  -8 -12 3859.52 330.936   4
  10  -8 -11 272.318 141.798   4
  10  -8 -10 405.140 135.130   4
  10  -8  -9-113.886 136.473   4
  10  -8  -8 621.701 137.840   4
  10  -8  -7-317.140 162.777   4
  10  -8  -6 716.043 153.034   4
  10  -8  -5 7060.89 402.156   4
  10  -8  -4 18123.2 672.726   4
  10  -8  -3 8622.26 438.607   4
  10  -8  -2-80.1384 119.724   4
  10  -8  -1 245.601 117.761   4
  10  -8   0-73.6766 148.333   4
  10  -8   1 27071.5 792.831   4
  10  -8   2 3769.40 267.667   4
  10  -8   3 197.719 87.3517   4
  10  -8   4-0.88613 82.4387   4
 -10  -8  -4-97.7439 128.063   4
  10  -8   5 25903.0 725.986   4
 -10  -8  -5 25088.9 866.197   4
  10  -8   6 11611.5 441.568   4
 -10  -8  -6 10752.1 551.872   4
 -10  -8  -7 224.340 128.803   4
 -10  -8  -8 843.470 183.486   4
  10  -8   9 11372.3 599.129   2
 -10  -8  -9 11411.0 564.559   4
  10  -8  10 3054.58 331.965   2
 -10  -8 -10 2713.62 286.161   4
  10  -8  11 165.971 148.238   2
 -10  -8 -11 370.194 150.062   4
  10  -8  12 330.426 173.865   2
 -10  -8 -12 283.021 133.126   4
  10  -8  13-5.92399 129.418   2
 -10  -8 -13 154.074 111.153   4
  10  -8  14 97.4403 127.085   2
  10  -8  15 1950.56 299.042   2
  10  -8  16 185.418 157.726   2
 -10 -10  19 267.916 161.966   3
  10 -10 -18 110.684 135.235   4
 -10 -10  18 399.344 210.209   3
 -10 -10  17 1055.40 245.040   3
  10 -10 -17 1076.90 223.487   4
 -10 -10  16 588.008 194.980   3
  10 -10 -16 260.664 165.313   4
 -10 -10  15 422.959 177.016   3
  10 -10 -15 536.019 179.928   4
  10 -10 -14 264.047 142.687   4
  10 -10 -13-163.557 153.308   4
  10 -10 -12 142.853 133.157   4
  10 -10 -11 399.551 146.918   4
  10 -10 -10 1495.15 235.407   4
  10 -10  -9 1889.87 255.353   4
  10 -10  -8 125.603 150.083   4
  10 -10  -7 290.024 127.437   4
  10 -10  -6 2839.80 305.720   4
  10 -10  -5 1361.11 225.548   4
  10 -10  -4 332.458 154.843   4
  10 -10  -3 8545.40 491.608   4
  10 -10  -2 742.950 174.454   4
  10 -10  -1 5172.02 367.505   4
  10 -10   0 553.853 152.715   4
 -10 -10  -1 1454.50 247.945   4
  10 -10   1 1692.12 218.517   4
  10 -10   2 53.7184 108.715   4
 -10 -10  -2-35.4337 131.040   4
 -10 -10  -3 59.5326 131.122   4
  10 -10   3 120.021 103.301   4
  10 -10   4 1425.99 190.722   4
 -10 -10  -4 1712.14 262.853   4
  10 -10   5 1815.90 208.574   4
 -10 -10  -5 1752.10 260.007   4
 -10 -10  -6 1373.24 240.776   4
 -10 -10  -7 385.589 171.428   4
 -10 -10  -8 88.9511 135.024   4
 -10 -10  -9 1504.44 248.947   4
 -10 -10 -10 565.901 185.761   4
 -10 -10 -11 11.8129 112.489   4
  10 -10  11-163.027 161.735   2
  10 -10  12-78.3452 169.891   2
 -10 -10 -12 236.480 134.779   4
 -10 -10 -13 175.339 130.700   4
  10 -10  13 150.357 136.048   2
  10 -12 -13 829.527 215.353   4
 -10 -12  13 722.067 192.791   4
 -10 -12  12 1160.43 236.582   4
  10 -12 -12 618.575 204.534   4
  10 -12 -11-102.263 180.591   4
  10 -12 -10 260.355 158.088   4
  10 -12  -9 813.431 211.225   4
 -10 -12   9 637.958 201.056   4
  10 -12  -8 555.594 191.016   4
 -10 -12   8 65.5707 134.138   4
  10 -12  -7 916.683 216.282   4
 -10 -12   7 635.901 188.858   4
  10 -12  -6-65.7578 127.555   4
 -10 -12   6 55.6950 138.505   4
  10 -12  -5 1103.83 224.345   4
 -10 -12   5 1355.69 259.006   4
  10 -12  -4 148.100 145.590   4
 -10 -12   4 170.032 145.720   4
  10 -12  -3 1178.71 221.865   4
 -10 -12   3 1526.51 259.515   4
  10 -12  -2 582.214 188.280   4
 -10 -12   2 421.345 164.348   4
  10 -12  -1 6152.44 454.834   4
 -10 -12   1 5285.33 448.537   4
  10 -12   0 235.510 162.806   4
 -10 -12   0 82.8062 141.301   4
  10 -12   1 2129.43 272.201   4
 -10 -12  -1 2020.67 304.427   4
  10 -12   2 83.0717 116.091   4
 -10 -12  -2 287.471 163.234   4
  10 -12   3 207.570 134.048   4
 -10 -12  -3 18.6472 142.598   4
  10 -12   4 1492.61 220.802   4
 -10 -12  -4 1143.12 238.701   4
 -10 -12  -5-30.3871 136.120   4
 -10 -12  -6 161.233 157.475   4
 -10 -12  -7 935.476 230.997   4
 -10 -12  -8-31.0356 137.842   4
 -10 -12  -9-296.687 189.590   4
 -10 -12 -10-198.160 159.341   4
 -10 -12 -11-272.545 174.811   4
  10 -14  -4 905.253 213.984   4
  10 -14  -3 8.52569 124.315   4
  10 -14  -2 224.522 151.152   4
  10 -14  -1 95.6908 125.173   4
  10 -14   0 155.919 162.313   4
  10 -14   1-164.873 143.755   4
  10 -14   2-234.212 140.323   4
 -11   1  24 524.761 215.341   3
 -11  -1  24 866.542 270.487   3
 -11   1  23 694.724 238.090   3
 -11  -1  23 1022.20 260.943   3
 -11   1  22-42.6567 170.789   3
 -11  -1  22 294.639 197.430   3
 -11   1  21 3511.76 409.178   3
 -11  -1  21 3474.40 403.687   3
 -11  -1  20 15088.7 795.085   3
 -11   1  20 15016.8 781.231   3
 -11   1  19 587.081 194.079   3
 -11  -1  19 586.037 206.649   3
 -11   1  18-19.8745 154.349   3
 -11  -1  18 225.159 148.035   3
 -11  -1  17 1182.35 233.970   3
 -11   1  17 1196.78 230.869   3
  11  -1 -16 566.491 85.3540   1
 -11   1  16 837.733 199.323   3
 -11   1  15 3559.04 322.044   3
  11  -1 -15 3665.69 205.818   1
 -11  -1  15 2944.44 308.264   3
  11   1 -15 3749.76 190.327   1
 -11  -1  14 4213.60 163.619   2
 -11   1  14 4003.26 328.039   3
 -11  -1  14 4465.62 354.752   3
  11  -1 -14 4739.32 234.799   1
  11   1 -14 4508.63 212.361   1
 -11   1  13 3108.44 283.919   3
 -11  -1  13 2970.45 279.280   3
  11  -1 -13 2907.29 184.498   1
  11   1 -13 2706.09 169.565   1
 -11   1  12 2361.88 239.969   3
  11  -1 -12 2192.97 162.506   1
  11   1 -12 2106.14 151.538   1
 -11   1  11 693.792 135.075   3
  11   1 -11 755.984 101.003   1
  11  -1 -11 525.701 90.6781   1
 -11   1  10 3601.04 265.820   3
  11  -1 -10 3898.24 212.188   1
  11   1 -10 3871.78 205.328   1
  11   1  -9 13868.7 419.710   1
  11  -1  -9 14206.9 436.718   1
  11  -1  -8 16610.1 474.946   1
  11   1  -8 15547.2 459.191   1
 -11  -1   7 3032.23 143.725   2
  11  -1  -7 3203.00 198.978   1
  11   1  -7 3214.68 192.951   1
  11  -1  -6 22763.7 581.745   1
  11   1  -6 23862.5 586.234   1
  11  -1  -5 9864.44 350.184   1
  11  -1  -5 9933.15 271.567   2
  11   1  -5 9769.51 349.889   1
 -11   1   5 8946.29 262.053   2
  11  -1  -4 34248.9 774.451   1
  11  -1  -4 34445.9 683.855   2
  11   1  -4 33504.3 775.040   1
  11  -1  -3 16512.0 478.957   1
  11  -1  -3 16310.7 417.528   2
  11   1  -3 16903.3 495.621   1
  11  -1  -2 5571.67 257.380   1
  11  -1  -2 5768.03 229.237   2
  11   1  -2 5317.95 260.472   1
  11  -1  -1 10280.4 363.771   1
  11  -1  -1 10634.6 338.892   2
  11   1  -1 9636.78 366.919   1
  11  -1   0 43748.1 932.058   1
  11   1   0 45169.3 960.350   2
  11  -1   0 43957.8 913.719   2
  11   1   0 42420.4 946.039   1
  11   1   1 6886.97 307.493   2
  11  -1   1 6903.14 292.439   2
  11   1   1 6796.49 302.748   1
  11  -1   1 6336.60 273.450   1
  11  -1   2 708.248 121.720   2
  11   1   2 759.303 114.307   1
  11  -1   2 675.400 98.9903   1
  11   1   2 702.535 120.465   2
  11   1   3 40078.4 939.567   2
  11   1   3 37622.5 896.797   1
  11  -1   3 40834.8 925.963   2
  11  -1   3 38958.1 869.227   1
  11  -1   4 396.446 119.515   2
  11   1   4 340.394 121.497   2
  11  -1   4 136.741 76.0272   1
  11   1   4 128.009 83.0073   1
  11   1   5 50723.8 1151.10   2
  11  -1   5 49024.6 1117.97   2
 -11   1  -5 48013.1 888.017   4
  11  -1   5 49455.8 1039.18   1
  11   1   5 48609.9 1075.07   1
  11   1   6 4388.92 260.833   1
  11   1   6 4832.16 305.272   2
  11  -1   6 5047.58 304.142   2
 -11   1  -6 4600.96 162.628   4
  11  -1   6 4649.70 247.039   1
 -11   1  -7 8403.83 219.786   4
  11   1   7 8658.84 415.719   2
  11  -1   7 9578.01 435.351   2
  11  -1   7 8850.79 351.250   1
  11   1   8 12547.5 519.855   2
  11  -1   8 13619.6 443.035   1
  11  -1   8 13334.0 525.496   2
  11   1   9 3.53984 118.342   2
 -11  -1  -9 33.2067 42.3449   4
  11  -1   9 34.5723 69.9783   1
  11  -1   9 7.77840 115.384   2
  11   1  10 6086.94 390.794   2
  11  -1  10 5707.79 283.198   1
 -11  -1 -10 5637.09 205.338   4
  11  -1  10 6012.18 375.549   2
  11   1  11 273.632 118.398   2
  11  -1  11 616.944 148.021   2
  11   1  12 2517.03 279.548   2
  11  -1  12 2316.05 256.714   2
  11   1  13-25.9687 119.027   2
  11  -1  13 121.894 138.125   2
  11   1  14 5440.37 412.934   2
  11  -1  14 5628.80 415.611   2
  11   1  15 3267.95 333.481   2
  11  -1  15 3025.11 320.106   2
  11   1  16 517.811 176.834   2
  11  -1  16 226.669 143.674   2
  11   1  17 799.267 207.693   2
  11  -1  17 1017.14 220.720   2
  11   1  18 1117.61 242.630   2
  11  -1  18 808.939 214.600   2
  11   1  19-135.538 141.139   2
  11  -1  19 142.443 148.822   2
  11   1  20 803.433 227.521   2
  11  -1  20 539.286 209.821   2
  11  -1  21 440.589 193.151   2
 -11   3  24 130.990 166.068   3
 -11  -3  24-248.267 159.196   3
 -11   3  23 79.7536 202.069   3
 -11  -3  23 683.083 241.475   3
 -11   3  22 138.306 164.975   3
 -11  -3  22-62.3551 176.133   3
 -11   3  21 1426.69 274.322   3
 -11  -3  21 1750.90 301.014   3
 -11   3  20-138.797 189.044   3
 -11  -3  20-136.556 161.155   3
 -11   3  19 624.502 199.362   3
 -11  -3  19 502.637 189.493   3
 -11   3  18 334.676 156.741   3
 -11  -3  18 169.482 126.461   3
  11  -3 -17 575.452 104.351   1
 -11  -3  17 123.008 137.771   3
 -11   3  17 372.392 155.108   3
 -11   3  16 6.43598 134.352   3
 -11  -3  16-203.889 164.632   3
 -11   3  15-212.235 157.377   3
 -11  -3  15 157.762 149.596   3
  11  -3 -14-92.3933 111.495   4
 -11   3  14-80.4396 113.366   3
 -11  -3  14 155.728 115.890   3
 -11   3  13 17727.6 675.409   3
  11  -3 -13 17200.0 627.306   4
 -11   3  12 24066.1 773.017   3
  11  -3 -12 23357.0 731.027   4
  11  -3 -11 94.2881 102.887   4
 -11   3  11 199.942 104.471   3
 -11   3  10 5481.07 308.106   3
  11  -3 -10 5488.88 316.785   4
 -11   3   9 414.921 100.200   3
  11  -3  -9 144.450 89.9484   4
 -11   3   8 2043.05 167.329   3
  11  -3  -8 1777.88 169.227   4
  11   3  -8 2144.37 168.301   1
  11  -3  -8 1868.93 74.7528   2
 -11   3   7 9242.41 342.197   3
  11   3  -7 8918.27 351.043   1
  11  -3  -7 8963.22 228.303   2
  11  -3  -7 8351.86 372.244   4
  11   3  -6 31065.6 768.163   1
  11  -3  -6 32590.7 617.101   2
  11  -3  -6 30532.0 799.409   4
  11  -3  -5 52.2626 83.9942   4
  11  -3  -5-2.27729 35.8504   2
  11   3  -5-8.52805 65.1242   1
  11   3  -4 2523.30 189.684   1
  11  -3  -4 2478.72 190.483   4
  11  -3  -4 2563.70 143.279   2
  11  -3  -3 3932.65 231.344   4
  11   3  -3 3816.86 237.876   1
  11  -3  -3 3971.91 191.853   2
  11  -3  -2 2332.61 176.530   4
  11  -3  -2 2340.38 156.205   2
  11  -3  -1 34699.2 804.658   4
  11  -3  -1 36097.9 795.513   2
 -11   3   0 36931.8 732.538   3
  11  -3   0 36797.2 832.576   2
  11  -3   0 36028.8 815.549   4
  11  -3   0 37027.4 855.634   1
  11  -3   1 1220.86 138.037   2
  11  -3   1 1172.07 116.902   4
  11  -3   1 1342.00 140.495   1
 -11   3  -1 1199.86 97.2960   3
  11  -3   2 668.573 114.332   2
  11  -3   2 578.369 101.816   1
  11  -3   3 3122.58 202.820   1
  11  -3   3 3161.01 224.572   2
  11  -3   4 10441.0 381.875   1
  11  -3   4 10816.4 440.416   2
  11  -3   5 3316.14 206.455   1
  11  -3   5 3094.90 239.626   2
  11  -3   6 7515.65 318.707   1
 -11   3  -6 7967.75 244.152   4
  11  -3   6 7453.51 384.139   2
 -11   3  -7 21236.8 437.898   4
  11  -3   7 21267.9 710.860   2
  11  -3   7 22129.2 588.785   1
  11  -3   8 11560.4 514.010   2
  11  -3   8 11809.9 409.238   1
 -11  -3  -9 17872.5 538.981   4
  11  -3   9 17487.0 523.434   1
  11  -3   9 18764.0 687.256   2
  11  -3  10-39.7986 122.640   2
 -11  -3 -10 2.10609 60.2860   4
  11  -3  10 91.9498 67.1802   1
  11  -3  11 348.815 73.4684   1
  11  -3  11 630.774 162.124   2
 -11  -3 -11 586.149 103.705   4
  11  -3  12 840.234 170.372   2
  11  -3  13-39.1686 125.456   2
  11  -3  14 131.244 119.152   2
  11  -3  15 877.721 201.936   2
  11  -3  16 1586.27 258.022   2
  11  -3  17 97.2923 155.627   2
  11  -3  18 1045.53 225.820   2
  11  -3  19 64.8947 152.337   2
  11  -3  20 469.998 182.809   2
 -11   5  24 831.049 257.082   3
 -11   5  23 405.533 203.775   3
 -11  -5  23 502.936 206.406   3
 -11   5  22 27.2334 160.213   3
 -11  -5  22 67.6511 164.098   3
 -11   5  21 223.305 160.046   3
 -11  -5  21 345.907 178.921   3
 -11   5  20 218.419 180.634   3
 -11  -5  20-91.7086 164.582   3
 -11  -5  19-37.4378 149.192   3
 -11   5  19-32.8543 142.971   3
  11  -5 -19-132.775 128.089   4
 -11   5  18 202.718 132.075   3
  11  -5 -18 527.431 160.221   4
 -11  -5  18 137.105 143.303   3
 -11   5  17 303.713 145.812   3
 -11  -5  17 315.246 173.914   3
  11  -5 -17 464.447 153.296   4
  11  -5 -16 1432.63 211.438   4
 -11   5  16 1547.87 230.489   3
 -11  -5  16 1358.63 233.688   3
 -11  -5  15-52.3896 157.590   3
 -11   5  15-93.0219 113.400   3
  11  -5 -15-92.4159 110.953   4
 -11   5  14 488.651 142.790   3
  11  -5 -14 658.534 164.338   4
 -11   5  13 33.3679 92.8867   3
  11  -5 -13 207.425 123.906   4
  11  -5 -12 19487.5 697.466   4
 -11   5  12 21451.9 699.251   3
  11  -5 -11 58451.5 1395.85   4
 -11   5  11 62311.4 1346.51   3
  11  -5 -10 53384.1 1289.28   4
 -11   5  10 57908.8 1229.06   3
 -11   5   9 310.104 99.4274   3
  11  -5  -9 342.104 147.411   4
 -11   5   8 654.967 101.881   3
  11  -5  -8 576.001 145.650   4
  11  -5  -7 20270.5 658.419   4
 -11   5   7 22010.8 536.855   3
 -11   5   6 223.763 53.0352   3
  11  -5  -6 171.792 99.4109   4
  11  -5  -5 3806.39 254.054   4
 -11   5   5 3644.55 144.945   3
  11  -5  -4 29149.8 739.796   4
 -11   5   4 24319.6 448.212   3
  11  -5  -3 5733.76 301.768   4
  11  -5  -2 27215.6 719.903   4
  11  -5  -1 5602.16 285.314   4
  11  -5   0 4040.09 236.406   4
  11  -5   1 16645.6 504.325   4
 -11   5  -2 736.845 66.6106   3
  11  -5   2 829.300 116.805   4
  11  -5   3-127.449 109.539   2
 -11   5  -3 48.4897 34.9385   3
  11  -5   3-78.9498 70.3943   4
  11  -5   4 208.802 105.721   2
  11  -5   4 93.3680 56.0098   4
  11  -5   5 3073.22 260.727   2
  11  -5   5 3207.43 183.990   4
  11  -5   5 3408.55 231.754   1
  11  -5   6 9629.96 324.526   4
  11  -5   6 9292.85 383.370   1
  11  -5   6 9444.29 474.293   2
  11  -5   7-18.8966 115.024   2
  11  -5   7 94.7177 72.4904   1
  11  -5   8 159.736 74.0258   1
  11  -5   8 71.7372 121.613   2
 -11  -5  -8 1.43744 96.0373   4
  11  -5   9 3781.62 230.762   1
 -11  -5  -9 3387.71 257.137   4
  11  -5   9 3520.91 306.171   2
  11  -5  10 111.368 70.3974   1
 -11  -5 -10 112.487 86.8120   4
  11  -5  11 1099.10 201.834   2
 -11  -5 -11 1012.00 152.855   4
 -11  -5 -12 4231.61 288.186   4
  11  -5  12 4335.09 365.414   2
  11  -5  12 4355.08 345.026   3
  11  -5  13 76.7472 133.753   2
  11  -5  13 206.106 131.728   3
  11  -5  14 2913.89 328.398   2
  11  -5  14 3132.91 327.610   3
  11  -5  15-97.6610 145.901   2
  11  -5  15 141.264 135.595   3
  11  -5  16 295.168 151.014   2
  11  -5  17 130.865 138.738   2
  11  -5  18-52.5062 138.126   2
  11  -5  19 404.261 175.638   2
  11  -7 -22 551.616 177.921   4
 -11  -7  22 975.005 249.347   3
 -11  -7  21-169.052 157.310   3
  11  -7 -21 244.252 153.723   4
  11  -7 -20 630.847 199.324   4
 -11  -7  20 265.781 160.816   3
 -11   7  20 561.771 194.479   3
  11  -7 -19 3754.72 371.432   4
 -11  -7  19 3446.07 387.383   3
 -11   7  19 3629.69 383.909   3
 -11  -7  18 1905.73 295.823   3
  11  -7 -18 1657.57 251.484   4
 -11   7  18 2127.40 291.214   3
 -11  -7  17 2836.70 341.710   3
  11  -7 -17 3076.76 315.635   4
 -11   7  17 2916.71 313.821   3
  11  -7 -16-228.666 143.727   4
 -11  -7  16 138.622 124.280   3
 -11   7  16 9.61691 111.829   3
  11  -7 -15 1900.45 245.182   4
 -11   7  15 2021.59 247.153   3
  11  -7 -14-306.533 135.513   4
 -11   7  14 108.511 113.384   3
  11  -7 -13 1037.24 184.049   4
 -11   7  13 1660.89 197.584   3
  11  -7 -12 71.3987 119.102   4
 -11   7  12 44.7936 82.7534   3
  11  -7 -11 44.0106 109.360   4
 -11   7  11 110.474 77.2283   3
  11  -7 -10 6598.02 395.630   4
 -11   7  10 6780.38 321.053   3
  11  -7  -9 769.037 156.984   4
 -11   7   9 694.537 98.6568   3
  11  -7  -8-150.273 157.348   4
  11  -7  -7 6312.42 373.060   4
  11  -7  -6 19650.9 689.885   4
  11  -7  -5 2206.08 224.914   4
  11  -7  -4 1488.62 196.363   4
  11  -7  -3 17931.2 621.216   4
  11  -7  -2 11575.5 476.983   4
  11  -7  -1 1545.11 183.669   4
  11  -7   0 3656.02 260.827   4
  11  -7   1 311.993 102.163   4
  11  -7   2 1729.99 178.848   4
  11  -7   3 5487.37 297.835   4
  11  -7   4 475.749 100.281   4
  11  -7   5 8757.60 363.059   4
 -11  -7  -6 2620.42 264.826   4
  11  -7   6 2557.50 188.302   4
  11  -7   7 10700.7 542.591   2
 -11  -7  -7 9771.77 507.740   4
  11  -7   8 2220.67 272.099   2
 -11  -7  -8 1647.49 219.314   4
  11  -7   8 2464.00 211.767   1
  11  -7   9 242.502 86.8135   1
 -11  -7  -9 183.737 108.262   4
  11  -7   9 100.566 135.458   2
  11  -7  10 112.025 145.327   2
 -11  -7 -10 26.8950 98.2298   4
  11  -7  11 108.561 136.771   2
 -11  -7 -11 114.717 105.906   4
  11  -7  12 1897.83 277.370   2
 -11  -7 -12 2009.63 235.330   4
  11  -7  13 1759.92 275.604   2
  11  -7  14 253.538 179.269   2
  11  -7  15 633.577 192.479   2
  11  -7  16 233.895 170.697   2
  11  -7  17 450.496 192.475   2
 -11  -9  20-77.7471 163.788   3
  11  -9 -20 68.9054 128.755   4
 -11  -9  19 241.794 171.061   3
  11  -9 -19-110.920 143.708   4
  11  -9 -18 384.584 170.085   4
 -11  -9  18 142.860 159.075   3
 -11  -9  17 586.176 190.737   3
  11  -9 -17 487.857 177.100   4
  11  -9 -16 86.4302 119.862   4
 -11  -9  16-136.932 162.977   3
  11  -9 -15-30.1773 133.131   4
  11  -9 -14 1192.46 214.723   4
  11  -9 -13 70.8478 121.225   4
  11  -9 -12-57.6845 146.514   4
  11  -9 -11 389.151 160.660   4
  11  -9 -10 1582.49 234.352   4
  11  -9  -9 4042.29 344.828   4
  11  -9  -8 291.044 132.227   4
  11  -9  -7-274.346 160.549   4
  11  -9  -6 49.1322 145.174   4
  11  -9  -5-127.771 135.421   4
  11  -9  -4 4214.64 326.942   4
  11  -9  -3 194.713 117.298   4
  11  -9  -2 790.489 167.969   4
  11  -9  -1 2100.51 232.185   4
  11  -9   0 1550.48 199.468   4
  11  -9   1 1377.15 182.505   4
  11  -9   2 139.670 104.380   4
  11  -9   3 48.1103 90.5927   4
 -11  -9  -3 108.635 137.319   4
  11  -9   4 1534.21 182.723   4
 -11  -9  -4 1522.77 236.502   4
  11  -9   5 112.421 85.2289   4
 -11  -9  -5 300.940 142.323   4
 -11  -9  -6-60.4595 123.000   4
 -11  -9  -7 815.005 192.060   4
 -11  -9  -8 5548.72 410.910   4
  11  -9   9 260.746 135.466   2
 -11  -9  -9 92.4305 148.047   4
  11  -9  10-39.9030 140.911   2
 -11  -9 -10-7.76846 117.620   4
  11  -9  11 16.0543 139.922   2
 -11  -9 -11-58.6131 118.030   4
  11  -9  12 1174.56 249.539   2
 -11  -9 -12 549.245 158.503   4
  11  -9  13 307.174 176.017   2
 -11  -9 -13 411.745 152.403   4
  11  -9  14 3336.37 385.627   2
 -11 -11  17 385.484 186.443   3
 -11 -11  16 1284.96 259.665   3
  11 -11 -16 1340.30 263.144   4
  11 -11 -15 1071.80 219.673   4
 -11 -11  15 1250.72 258.738   3
  11 -11 -14 706.233 200.016   4
  11 -11 -13 900.002 209.919   4
  11 -11 -12 477.807 173.222   4
  11 -11 -11 795.755 192.950   4
  11 -11 -10 551.291 182.520   4
  11 -11  -9 501.111 191.262   4
  11 -11  -8-80.9076 137.595   4
  11 -11  -7 1472.42 240.086   4
  11 -11  -6 29.7942 154.639   4
  11 -11  -5 161.328 130.234   4
  11 -11  -4 1360.53 230.262   4
  11 -11  -3 5504.44 413.581   4
  11 -11  -2 533.037 164.889   4
  11 -11  -1 4964.20 378.685   4
 -11 -11   1 4435.41 411.463   4
  11 -11   0 338.571 140.224   4
 -11 -11   0 654.352 202.175   4
  11 -11   1 2314.02 261.856   4
 -11 -11  -1 1851.40 282.852   4
  11 -11   2 706.659 167.599   4
 -11 -11  -2 829.258 208.102   4
  11 -11   3 325.804 112.171   4
 -11 -11  -3 105.534 135.439   4
  11 -11   4 409.735 141.133   4
 -11 -11  -4 197.191 143.710   4
 -11 -11  -5 3611.88 365.647   4
 -11 -11  -6 266.146 157.946   4
 -11 -11  -7 217.449 139.630   4
 -11 -11  -8-20.4702 151.372   4
 -11 -11  -9 267.288 158.790   4
  11 -11  10 4.85276 161.858   2
 -11 -11 -10 17.7554 121.626   4
 -11 -11 -11-13.8884 122.134   4
 -11 -11 -12 88.0786 149.548   4
 -11 -11 -13 33.0233 110.625   4
 -11 -13  13 27.7729 120.472   4
 -11 -13  12 499.515 189.774   4
 -11 -13  11 1026.05 234.754   4
 -11 -13  10 166.349 169.569   4
  11 -13  -9 945.457 229.054   4
 -11 -13   9 705.284 224.323   4
  11 -13  -8 228.720 172.601   4
 -11 -13   8-25.7814 132.315   4
  11 -13  -7 389.354 172.936   4
 -11 -13   7 279.954 159.855   4
  11 -13  -6 488.617 198.111   4
 -11 -13   6 183.684 167.770   4
  11 -13  -5 927.828 216.428   4
 -11 -13   5 732.455 213.209   4
  11 -13  -4 228.919 151.370   4
 -11 -13   4 296.840 181.843   4
  11 -13  -3 178.436 148.276   4
 -11 -13   3 76.1105 139.868   4
  11 -13  -2 1320.30 226.469   4
 -11 -13   2 1059.25 262.013   4
  11 -13  -1 1145.48 213.951   4
 -11 -13   1 940.357 251.556   4
  11 -13   0 109.504 152.819   4
 -11 -13   0 218.701 177.741   4
  11 -13   1-184.969 142.028   4
 -11 -13  -1 31.7243 145.601   4
  11 -13   2 103.319 117.493   4
 -11 -13  -2-113.270 155.999   4
 -11 -13  -3-96.9662 154.600   4
 -11 -13  -4 878.643 232.923   4
 -11 -13  -5 2134.09 329.577   4
 -12   0  24 18.5078 185.191   3
 -12   0  23 308.434 186.998   3
 -12   0  22 7149.76 573.017   3
 -12   0  21 450.531 229.925   3
 -12   0  20 17516.8 867.189   3
 -12   0  19 281.623 190.742   3
 -12   0  18 1331.65 232.341   3
 -12   0  17-85.0763 123.679   3
 -12   0  16 6936.75 476.258   3
  12   0 -16 6782.30 282.399   1
 -12   0  15-92.8576 134.067   3
  12   0 -15-13.5869 52.1758   1
 -12   0  14 1847.00 235.890   3
  12   0 -14 1507.38 137.668   1
  12   0 -13 162.586 71.5432   1
 -12   0  13 41.3379 123.812   3
 -12   0  12 40925.5 1095.99   3
  12   0 -12 39550.5 868.143   1
  12   0 -11-33.5730 57.6928   1
 -12   0  10 1354.33 66.7514   2
  12   0 -10 1660.12 139.234   1
 -12   0   9 16.9571 18.2037   2
  12   0  -9-150.628 76.7587   1
  12   0  -8 775.159 98.9331   1
 -12   0   8 946.824 68.4953   2
 -12   0   7 30.6379 31.0740   2
  12   0  -7-26.6865 58.5237   1
 -12   0   6 30631.9 621.527   2
  12   0  -6 31951.3 739.207   1
  12   0  -5 178.609 82.4437   1
  12   0  -4 61514.3 1217.74   1
  12   0  -3 47.1172 72.6772   1
  12   0  -3-28.2084 56.7651   2
  12   0  -2 14918.5 436.097   2
  12   0  -2 14289.6 454.173   1
  12   0  -1 24.8053 76.1611   1
  12   0  -1-29.0408 62.2544   2
  12   0   0 1283.03 130.574   2
  12   0   0 1207.46 135.251   1
  12   0   1-46.4526 66.4448   1
  12   0   1 14.4574 68.8330   2
  12   0   2 77858.4 1508.21   2
  12   0   2 75859.2 1487.30   1
  12   0   3-37.1982 73.9718   1
  12   0   3 48.4831 92.9515   2
  12   0   4 77720.6 1555.79   2
  12   0   4 76056.4 1496.74   1
  12   0   5-138.101 81.8408   1
  12   0   5 59.6642 94.1225   2
  12   0   6 3127.96 250.517   2
  12   0   6 3450.83 229.012   1
  12   0   7 89.7490 139.720   2
  12   0   7-10.7487 74.0241   1
  12   0   8 139510. 2632.94   2
  12   0   8 139581. 2496.54   1
 -12   0  -9 23.0855 31.8848   4
  12   0   9-14.6935 135.535   2
  12   0  10-69.6459 118.034   2
  12   0  11-41.4735 127.122   2
  12   0  12 2071.73 255.110   2
  12   0  13 66.0000 139.852   2
  12   0  14 10980.4 595.417   2
  12   0  15 24.6020 134.707   2
  12   0  16 772.888 202.002   2
  12   0  17 7.08641 141.538   2
  12   0  18 1151.27 239.131   2
  12   0  19-135.875 172.024   2
  12   0  20 2424.61 337.165   2
  12   0  21 262.363 163.620   2
 -12   2  24-13.2853 171.373   3
 -12  -2  24 417.101 230.146   3
 -12   2  23 1010.47 280.469   3
 -12  -2  23 549.345 224.782   3
 -12   2  22 650.201 220.684   3
 -12  -2  22 721.957 225.616   3
 -12  -2  21 225.074 176.449   3
 -12   2  21 535.301 202.125   3
 -12   2  20 164.873 140.742   3
 -12  -2  20 230.944 184.550   3
 -12   2  19-127.690 153.821   3
 -12  -2  19 14.0926 152.667   3
 -12  -2  18 144.743 146.068   3
 -12   2  18 357.744 169.953   3
  12  -2 -17 17.0015 59.3520   1
 -12   2  17-227.214 170.219   3
 -12  -2  17-133.195 146.755   3
 -12  -2  16 1153.68 223.101   3
  12  -2 -16 1073.17 131.584   1
 -12   2  16 1065.92 203.468   3
 -12   2  15 3503.21 325.658   3
 -12  -2  15 3694.47 333.945   3
  12   2 -15 3594.75 200.213   1
  12  -2 -15 3507.67 220.756   1
 -12   2  14 11648.0 555.246   3
 -12  -2  14 11603.8 578.368   3
  12   2 -14 10933.1 377.374   1
  12  -2 -14 11394.1 412.167   1
 -12   2  13 8742.84 461.233   3
  12   2 -13 8749.95 335.673   1
  12  -2 -13 8456.71 353.345   1
 -12   2  12 1704.71 213.536   3
  12   2 -12 1997.31 157.442   1
  12  -2 -12 1746.18 159.064   1
  12   2 -11 612.748 91.2353   1
  12  -2 -11 743.677 111.678   1
 -12   2  11 855.113 148.185   3
 -12   2  10 3366.26 245.434   3
  12   2 -10 3010.80 198.835   1
  12  -2 -10 3118.09 209.124   1
 -12   2   9 5305.42 300.431   3
  12   2  -9 6347.57 290.036   1
  12  -2  -9 6215.05 293.720   1
  12   2  -8 6332.22 291.837   1
  12  -2  -8 6415.41 298.946   1
  12  -2  -7 22445.2 443.442   2
  12   2  -7 21371.5 597.398   1
  12  -2  -7 21086.6 598.822   1
  12   2  -6 991.972 126.815   1
  12  -2  -6 969.881 124.816   1
  12  -2  -6 989.791 78.0761   2
  12  -2  -5 37991.0 738.763   2
  12   2  -5 38501.6 890.325   1
  12  -2  -5 38605.7 877.593   1
  12  -2  -4 940.293 87.6763   2
  12   2  -4 890.603 125.245   1
  12  -2  -4 892.603 123.953   1
  12   2  -3 17998.8 548.573   1
  12  -2  -3 18420.9 471.709   2
  12  -2  -3 18047.7 535.577   1
  12  -2  -2 1382.91 143.010   1
  12   2  -2 1470.80 148.299   1
  12  -2  -2 1534.55 121.730   2
  12   2  -1 1255.60 144.452   1
  12  -2  -1 1279.75 123.920   2
  12  -2  -1 1489.95 147.797   1
  12  -2   0 3583.33 216.981   1
  12   2   0 3510.79 230.071   1
  12  -2   0 3540.15 205.127   2
  12  -2   1 1245.96 131.101   2
  12  -2   1 1312.40 140.427   1
  12   2   1 953.450 134.180   1
  12  -2   2 1452.29 148.736   2
  12  -2   2 1682.35 157.561   1
  12   2   2 1361.33 153.123   1
  12  -2   3 14619.3 471.150   1
  12  -2   3 14781.6 507.396   2
  12   2   3 14694.5 515.703   1
  12   2   4 4570.93 286.573   2
  12  -2   4 4818.64 291.582   2
  12  -2   4 4550.13 250.855   1
  12   2   5 1994.52 202.861   2
  12  -2   5 2154.72 206.220   2
  12  -2   5 1680.76 155.228   1
 -12   2  -6 6033.37 206.804   4
  12   2   6 6010.04 354.613   2
  12  -2   6 6065.74 348.720   2
  12  -2   6 6266.74 295.047   1
  12  -2   7 146.505 98.7187   2
  12   2   7 67.2251 121.346   2
  12  -2   7 298.822 85.5889   1
  12  -2   8 339.987 98.3688   1
  12  -2   8-18.3613 135.843   2
  12   2   8 162.818 117.545   2
  12   2   9 58227.6 1438.29   2
  12  -2   9 60757.9 1438.76   2
  12  -2   9 60144.9 1229.03   1
 -12  -2  -9 56251.8 1146.77   4
  12  -2  10 2393.13 188.258   1
 -12  -2 -10 1995.04 145.645   4
  12  -2  10 2757.42 277.404   2
  12   2  10 2350.08 268.204   2
  12  -2  11 1060.35 187.242   2
  12   2  11 1174.22 195.657   2
  12  -2  11 1354.38 151.993   1
  12  -2  12 1270.12 204.177   2
  12   2  12 1204.32 207.372   2
  12   2  13 392.387 136.748   2
  12  -2  13 431.162 144.918   2
  12   2  14 262.479 139.679   2
  12  -2  14 232.248 149.122   2
  12   2  15 140.567 125.067   2
  12  -2  15 149.004 152.923   2
  12   2  16 102.050 142.939   2
  12  -2  16 7.87916 140.492   2
  12  -2  17 363.245 166.699   2
  12  -2  18 1550.83 279.802   2
  12  -2  19 1079.20 237.034   2
  12  -2  20 666.503 214.376   2
 -12   4  24-181.700 209.407   3
 -12   4  23-142.963 194.513   3
 -12  -4  23 212.483 196.589   3
 -12   4  22 492.084 187.245   3
 -12  -4  22 606.376 232.556   3
 -12   4  21-2.57295 149.760   3
 -12  -4  21 295.821 185.007   3
 -12   4  20 131.418 157.108   3
 -12  -4  20-72.5437 145.476   3
 -12   4  19 321.339 170.084   3
 -12  -4  19 154.046 153.189   3
 -12   4  18 971.360 208.604   3
 -12  -4  18 712.637 185.675   3
 -12   4  17-24.5826 112.865   3
 -12  -4  17-294.798 172.555   3
 -12   4  16 1157.17 199.289   3
  12  -4 -16 872.787 175.920   4
 -12  -4  16 500.289 136.832   3
  12  -4 -15 353.865 144.483   4
 -12   4  15 311.617 128.516   3
 -12  -4  15-22.3265 164.951   3
  12  -4 -14 6774.53 407.465   4
 -12   4  14 7509.88 431.047   3
  12  -4 -13 439.210 149.998   4
 -12   4  13 441.926 131.276   3
  12  -4 -12 4916.39 334.284   4
 -12   4  12 5047.15 326.636   3
 -12   4  11 5754.90 331.441   3
  12  -4 -11 5723.82 349.644   4
 -12   4  10 17521.9 579.480   3
  12  -4 -10 16868.8 605.553   4
 -12   4   9 538.021 106.205   3
  12  -4  -9 485.570 134.819   4
  12  -4  -9 528.200 45.8659   2
 -12   4   8 1552.21 144.133   3
  12  -4  -8 1213.23 155.677   4
  12  -4  -8 1523.80 91.2811   2
  12  -4  -7 165.714 45.5779   2
 -12   4   7 97.5908 54.9270   3
 -12   4   6 12153.9 368.439   3
  12  -4  -6 11238.6 456.517   4
  12  -4  -6 12080.5 341.958   2
  12  -4  -5 412.870 72.5345   2
 -12   4   5 197.360 50.0130   3
  12  -4  -5 350.786 109.801   4
  12  -4  -4 8436.62 371.365   4
  12  -4  -4 8629.12 309.194   2
  12  -4  -3 6997.65 334.926   4
  12  -4  -3 7946.52 306.111   2
  12  -4  -2 17358.4 543.307   4
  12  -4  -2 18351.7 522.742   2
  12  -4  -1 6804.51 311.236   4
 -12   4   1 6591.10 204.543   3
  12  -4  -1 7262.16 316.317   2
  12  -4   0 29816.7 747.050   4
 -12   4   0 30325.8 602.307   3
  12  -4   0 30326.8 776.585   2
  12  -4   1 7013.15 304.503   4
 -12   4  -1 7105.53 236.617   3
  12  -4   1 7335.63 342.535   2
  12  -4   2 7300.42 305.101   4
  12  -4   2 7054.90 349.196   2
  12  -4   2 7183.26 333.351   1
  12  -4   3 46.7696 87.5910   2
  12  -4   3-17.5827 91.6596   1
  12  -4   4 2872.16 208.826   1
  12  -4   4 3321.21 254.951   2
  12  -4   5 232.078 118.411   2
  12  -4   5 425.379 105.885   1
  12  -4   6 7517.39 340.173   1
  12  -4   6 7495.76 412.301   2
  12  -4   7 1045.84 167.072   2
  12  -4   7 1351.27 152.250   1
  12  -4   8 2971.54 280.071   2
  12  -4   8 3061.15 209.552   1
 -12  -4  -9 3051.05 227.178   4
  12  -4   9 3342.85 300.752   2
  12  -4   9 3324.66 215.097   1
  12  -4  10-4.67580 111.453   2
 -12  -4 -10-10.0048 67.4739   4
  12  -4  10 84.5845 72.7597   1
  12  -4  11 829.746 179.163   2
 -12  -4 -11 720.187 118.163   4
  12  -4  12 908.802 190.294   2
  12  -4  13 1386.46 242.823   2
  12  -4  14 3939.64 369.382   2
  12  -4  15 82.8490 140.755   2
  12  -4  16 155.038 148.528   2
  12  -4  17 20.6943 143.048   2
  12  -4  18 120.199 136.782   2
  12  -4  19 548.009 203.520   2
 -12   6  24-72.9646 165.907   3
 -12   6  23 1943.83 334.918   3
 -12   6  22-246.004 190.658   3
 -12  -6  22 125.773 179.662   3
 -12   6  21 341.552 186.594   3
 -12  -6  21-168.556 173.123   3
 -12   6  20 271.277 209.190   3
  12  -6 -20-66.8010 137.462   4
 -12  -6  20 219.370 188.432   3
 -12   6  19-2.21436 136.094   3
 -12  -6  19 318.143 173.370   3
  12  -6 -19 135.877 116.791   4
 -12   6  18-2.38777 131.120   3
 -12  -6  18 75.7064 140.794   3
  12  -6 -18 77.9370 135.529   4
 -12   6  17 197.751 147.893   3
  12  -6 -17 715.148 183.262   4
 -12  -6  17 403.580 178.934   3
 -12   6  16 195.682 118.594   3
  12  -6 -16 295.670 151.864   4
 -12  -6  16 255.216 166.920   3
  12  -6 -15 202.696 123.055   4
 -12   6  15 182.957 122.995   3
  12  -6 -14 4646.42 353.683   4
 -12   6  14 5589.65 379.032   3
 -12   6  13 1222.80 183.561   3
  12  -6 -13 1614.74 226.895   4
 -12   6  12 1626.20 187.415   3
  12  -6 -12 1434.47 212.745   4
  12  -6 -11 19346.3 714.871   4
 -12   6  11 20962.9 649.553   3
  12  -6 -10 5561.84 368.037   4
 -12   6  10 5425.02 290.872   3
 -12   6   9 1268.46 133.923   3
  12  -6  -9 1291.48 197.077   4
 -12   6   8-106.795 70.3675   3
  12  -6  -8-27.8105 110.176   4
  12  -6  -7 937.800 151.478   4
 -12   6   7 1148.36 96.3979   3
  12  -6  -6 10943.4 471.406   4
 -12   6   6 9913.43 262.015   3
  12  -6  -5 55326.1 1272.28   4
  12  -6  -4 4653.67 294.121   4
  12  -6  -3 47.0253 100.970   4
  12  -6  -2 51818.5 1173.61   4
  12  -6  -1 9957.86 417.674   4
  12  -6   0 3005.14 221.602   4
  12  -6   1 524.411 104.703   4
  12  -6   2 9766.82 390.281   4
  12  -6   3 3491.14 224.881   4
  12  -6   3 3479.53 277.811   2
  12  -6   4 8682.66 455.969   2
  12  -6   4 9667.11 374.021   4
  12  -6   5 1304.81 183.561   2
  12  -6   5 1426.07 139.597   4
  12  -6   6 525.204 127.815   2
  12  -6   6 541.079 89.3564   4
  12  -6   6 393.282 101.160   1
 -12  -6  -7 2640.95 249.651   4
  12  -6   7 2880.58 223.557   1
  12  -6   7 2973.48 288.687   2
  12  -6   8 398.765 140.507   2
  12  -6   8 508.904 108.618   1
 -12  -6  -8 377.100 121.778   4
  12  -6   9 44.5548 66.8507   1
 -12  -6  -9-67.2558 104.108   4
  12  -6   9 33.2786 111.139   2
  12  -6  10 34.1248 121.996   2
 -12  -6 -10 88.6878 89.4249   4
 -12  -6 -11 6236.42 380.280   4
  12  -6  11 5918.12 448.088   2
  12  -6  12 1111.89 216.654   2
 -12  -6 -12 997.844 170.439   4
  12  -6  13 649.344 185.116   2
  12  -6  14 248.384 141.868   2
  12  -6  15 272.722 157.452   2
  12  -6  16-63.6371 147.438   2
  12  -6  17-9.25725 137.151   2
  12  -8 -22 832.210 207.249   4
  12  -8 -21 213.241 167.969   4
 -12  -8  21 180.739 192.279   3
 -12  -8  20 1092.18 254.918   3
  12  -8 -20 1025.40 233.711   4
  12  -8 -19 109.577 137.883   4
 -12  -8  19 374.783 184.762   3
  12  -8 -18-261.794 157.616   4
 -12  -8  18-65.0750 135.546   3
  12  -8 -17 407.946 154.602   4
 -12  -8  17 212.594 139.475   3
 -12  -8  16-289.170 186.632   3
  12  -8 -16 62.8869 143.177   4
  12  -8 -15 127.547 136.258   4
  12  -8 -14 134.355 130.929   4
  12  -8 -13 110.227 120.932   4
  12  -8 -12 223.605 124.751   4
  12  -8 -11-0.25585 127.500   4
  12  -8 -10 146.861 114.980   4
  12  -8  -9 311.572 110.746   4
  12  -8  -8 1339.92 192.712   4
  12  -8  -7 1697.95 213.865   4
  12  -8  -6 800.218 167.467   4
  12  -8  -5 9308.42 473.204   4
  12  -8  -4 1512.33 204.131   4
  12  -8  -3 559.041 133.561   4
  12  -8  -2 622.554 146.577   4
  12  -8  -1 2100.43 221.614   4
  12  -8   0 13370.7 541.512   4
  12  -8   1 701.905 140.334   4
  12  -8   2 3693.82 263.836   4
  12  -8   3 787.352 138.195   4
  12  -8   4 54.8727 88.4466   4
  12  -8   5 2894.21 225.045   4
 -12  -8  -5 2731.64 293.813   4
 -12  -8  -6 329.761 134.406   4
  12  -8   7 3588.66 338.108   2
 -12  -8  -7 2844.95 285.013   4
  12  -8   8 230.359 120.822   1
 -12  -8  -8 54.0323 108.167   4
  12  -8   8 166.132 133.941   2
 -12  -8  -9 1429.01 212.891   4
  12  -8   9 1759.14 252.837   2
  12  -8  10 403.767 174.220   2
 -12  -8 -10 679.224 170.658   4
  12  -8  11 1109.16 225.065   2
 -12  -8 -11 899.501 179.184   4
  12  -8  12 19.8525 130.523   2
 -12  -8 -12 26.1556 106.748   4
  12  -8  13 605.758 201.495   2
  12  -8  14 584.297 209.256   2
  12  -8  15-213.745 162.732   2
  12 -10 -18 717.689 211.599   4
 -12 -10  18 189.031 157.328   3
  12 -10 -17 614.885 198.312   4
 -12 -10  17 624.511 209.158   3
 -12 -10  16 823.095 212.448   3
  12 -10 -16 719.216 206.570   4
  12 -10 -15 80.7546 139.909   4
  12 -10 -14 212.426 148.232   4
  12 -10 -13-107.577 142.531   4
  12 -10 -12 1255.54 227.773   4
  12 -10 -11 3112.85 327.631   4
  12 -10 -10 65.7370 125.140   4
  12 -10  -9 544.453 171.825   4
  12 -10  -8 325.875 141.265   4
  12 -10  -7 71.4359 123.789   4
  12 -10  -6 233.031 134.953   4
  12 -10  -5 25.2465 126.993   4
  12 -10  -4 446.809 157.405   4
  12 -10  -3 131.086 117.402   4
  12 -10  -2 106.335 104.116   4
  12 -10  -1 187.257 106.827   4
  12 -10   0 1678.23 218.733   4
  12 -10   1 1941.92 231.581   4
  12 -10   2 1211.04 179.494   4
 -12 -10  -2 1148.81 228.183   4
  12 -10   3 1856.08 214.915   4
 -12 -10  -3 1716.45 266.116   4
  12 -10   4 343.921 118.992   4
 -12 -10  -4 595.967 182.779   4
 -12 -10  -5 4245.15 399.379   4
 -12 -10  -6 6.24364 125.072   4
 -12 -10  -7 740.357 190.411   4
  12 -10   8 959.288 216.098   2
 -12 -10  -8 694.533 201.787   4
  12 -10   9 20.4634 141.051   2
 -12 -10  -9 116.906 145.648   4
  12 -10  10-59.5991 142.542   2
 -12 -10 -10-31.5006 137.638   4
  12 -10  11-159.367 161.915   2
 -12 -10 -11 124.966 122.426   4
  12 -10  12-14.0657 137.552   2
 -12 -10 -12-93.5293 132.578   4
 -12 -12  15 1833.60 303.453   3
  12 -12 -12 2108.45 322.520   4
  12 -12 -11 6031.72 500.687   4
  12 -12 -10 348.400 214.190   4
  12 -12  -9-147.896 136.764   4
  12 -12  -8-126.616 155.322   4
  12 -12  -7 275.659 151.578   4
  12 -12  -6 294.969 166.363   4
  12 -12  -5 2544.41 310.717   4
  12 -12  -4 2087.96 278.771   4
 -12 -12   4 1658.53 276.831   4
  12 -12  -3 2198.94 282.031   4
 -12 -12   3 1910.37 302.039   4
  12 -12  -2 248.228 157.840   4
 -12 -12   2 47.1633 151.560   4
  12 -12  -1 2946.17 313.804   4
 -12 -12   1 3652.52 383.255   4
  12 -12   0-22.7592 108.666   4
 -12 -12   0-46.5688 143.279   4
  12 -12   1 358.110 136.538   4
 -12 -12  -1 352.298 194.516   4
  12 -12   2 138.284 129.449   4
 -12 -12  -2 313.771 192.894   4
  12 -12   3 611.312 153.416   4
 -12 -12  -3 568.979 184.942   4
 -12 -12  -4-95.5974 144.818   4
 -12 -12  -5 425.754 179.009   4
 -12 -12  -6-101.179 142.250   4
 -12 -12  -7 816.874 219.906   4
 -12 -12  -8 364.141 160.290   4
 -12 -12  -9 141.503 145.716   4
  12 -14  -3-25.7055 146.324   4
  12 -14  -2-121.125 157.724   4
  12 -14  -1-290.097 161.047   4
  12 -14   0-384.652 175.499   4
  12 -14   1 182.372 121.982   4
 -13   1  24 3012.71 426.517   3
 -13  -1  24 3075.74 418.611   3
 -13   1  23 179.592 184.584   3
 -13  -1  23 17.4769 175.589   3
 -13   1  22 417.696 204.584   3
 -13  -1  22 87.7901 171.849   3
 -13   1  21 508.775 209.299   3
 -13  -1  21 487.365 210.336   3
 -13  -1  20 2446.16 341.687   3
 -13   1  20 2244.06 317.248   3
 -13   1  19 1910.39 288.718   3
 -13  -1  19 2462.12 312.827   3
 -13  -1  18 185.928 147.399   3
 -13   1  18 84.2497 134.039   3
  13  -1 -17-78.0562 67.5421   1
 -13  -1  17-9.32931 129.658   3
 -13   1  17-0.94200 134.525   3
  13   1 -16 474.580 86.3969   1
  13  -1 -16 459.753 90.4972   1
 -13   1  16 588.663 173.556   3
 -13  -1  16 521.193 172.182   3
  13  -1 -15 5115.64 262.097   1
 -13   1  15 4767.37 381.434   3
 -13  -1  15 5038.52 389.597   3
  13   1 -15 5571.89 264.107   1
  13  -1 -14 2956.67 199.669   1
 -13   1  14 3185.48 303.489   3
 -13  -1  14 3070.63 297.393   3
  13   1 -14 3388.60 209.634   1
 -13   1  13 691.568 156.516   3
  13   1 -13 544.526 100.856   1
  13  -1 -13 666.868 109.510   1
  13  -1 -12 31136.0 774.519   1
 -13   1  12 31535.6 944.342   3
  13   1 -12 32148.1 768.022   1
  13  -1 -11 4573.21 257.375   1
 -13   1  11 4613.02 318.562   3
 -13  -1  11 4619.01 173.650   2
  13   1 -11 5131.76 262.494   1
  13  -1 -10 7011.00 309.974   1
 -13  -1  10 6875.49 224.916   2
  13   1 -10 7337.53 313.527   1
  13  -1  -9 39.3179 69.7588   1
  13   1  -9 76.4135 73.7857   1
  13  -1  -8 8052.20 339.572   1
  13   1  -8 8468.20 344.813   1
  13  -1  -7-5.41209 68.2428   1
 -13   1   7 75.8052 31.2200   2
  13   1  -7 106.411 72.4464   1
  13  -1  -6 3597.10 221.543   1
  13   1  -6 3562.11 225.381   1
  13  -1  -5 19529.8 569.904   1
  13  -1  -5 19674.0 483.644   2
  13   1  -5 20041.5 578.462   1
  13  -1  -4 5523.00 282.611   1
  13  -1  -4 5369.25 229.308   2
  13   1  -4 5314.98 282.418   1
  13  -1  -3 90565.1 1717.77   1
  13  -1  -3 91564.5 1625.63   2
  13   1  -3 93208.1 1740.94   1
  13  -1  -2 13618.3 462.671   1
  13  -1  -2 14339.8 429.607   2
  13   1  -2 14275.9 487.463   1
  13  -1  -1 5803.19 292.241   1
  13  -1  -1 6135.31 275.940   2
  13   1  -1 6328.95 310.200   1
  13   1   0 36452.9 860.103   2
  13  -1   0 34710.0 811.950   2
  13   1   0 34256.2 848.531   1
  13  -1   0 33472.8 825.273   1
  13   1   1 4260.58 256.666   2
  13  -1   1 4037.27 238.395   2
  13   1   1 4069.17 255.299   1
  13  -1   1 4197.55 245.150   1
  13   1   2 26476.6 736.758   2
  13  -1   2 25804.1 704.684   2
  13   1   2 26273.7 723.582   1
  13  -1   2 26165.7 695.539   1
  13   1   3 58.3662 88.7519   1
  13   1   3-138.174 121.811   2
  13  -1   3 87.4250 92.2181   2
  13  -1   3 10.5337 81.8985   1
  13   1   4 32686.1 877.014   2
  13   1   4 31893.8 840.612   1
  13  -1   4 30611.3 844.191   2
  13  -1   4 33049.9 814.307   1
  13  -1   5 840.802 127.520   1
  13   1   5 841.700 162.819   2
  13   1   5 851.867 139.939   1
  13  -1   5 829.453 145.860   2
  13   1   6 10282.0 439.108   1
  13   1   6 10421.0 477.524   2
  13  -1   6 11054.2 475.958   2
  13  -1   6 11113.2 426.169   1
  13  -1   7 2974.93 259.215   2
  13  -1   7 2682.15 212.070   1
  13   1   7 2316.68 233.109   2
  13   1   8 10975.6 528.022   2
  13  -1   8 11466.2 447.016   1
  13  -1   8 10676.1 501.881   2
  13   1   9 317.994 139.100   2
  13  -1   9 183.855 76.5820   1
  13  -1   9 273.434 136.804   2
  13  -1  10 4689.04 280.242   1
  13   1  10 4823.54 365.513   2
  13  -1  10 4627.43 346.204   2
  13   1  11 4332.04 358.972   2
  13  -1  11 3865.54 332.164   2
  13   1  12 232.142 153.167   2
  13  -1  12-55.4942 125.437   2
  13   1  13 810.783 192.486   2
  13  -1  13 1156.48 210.838   2
  13   1  14 964.527 212.634   2
  13  -1  14 1136.12 220.845   2
  13   1  15 676.800 199.173   2
  13  -1  15 996.964 212.151   2
  13   1  16 796.634 202.325   2
  13  -1  16 925.822 212.306   2
  13   1  17 27.4589 165.950   2
  13  -1  17 208.428 168.718   2
  13   1  18 163.804 154.485   2
  13  -1  18-31.6481 153.677   2
  13   1  19 365.678 190.407   2
  13  -1  19-50.7178 149.650   2
  13  -1  20 541.012 186.280   2
 -13   3  24-160.278 188.453   3
 -13  -3  24 8.64222 163.570   3
 -13   3  23 1330.30 283.397   3
 -13  -3  23 862.947 243.981   3
 -13   3  22 26.6934 150.482   3
 -13  -3  22 182.287 178.984   3
 -13   3  21 143.778 167.549   3
 -13  -3  21 67.1251 162.113   3
 -13   3  20 93.7749 143.917   3
 -13  -3  20 183.260 179.614   3
 -13   3  19 102.964 132.990   3
 -13  -3  19-72.3835 162.139   3
 -13   3  18-181.005 139.835   3
 -13  -3  18-221.865 161.241   3
  13  -3 -17 795.268 123.405   1
 -13   3  17 668.103 168.662   3
 -13  -3  17 533.133 149.582   3
 -13   3  16 25.1022 121.846   3
 -13  -3  16-8.49641 138.695   3
  13  -3 -16 94.9188 70.2781   1
 -13   3  15 4995.90 374.751   3
 -13  -3  15 4475.17 375.797   3
  13  -3 -15 4990.35 288.142   1
 -13   3  14 7288.39 443.627   3
  13  -3 -14 6852.24 343.963   1
 -13   3  13 1375.89 195.556   3
  13  -3 -12 605.709 134.395   4
 -13   3  12 700.776 143.890   3
 -13   3  11 21635.7 698.534   3
  13  -3 -11 21969.4 709.440   4
  13   3 -11 20382.3 602.740   1
 -13   3  10 948.025 149.247   3
  13   3 -10 1135.02 136.475   1
  13  -3 -10 930.714 143.721   4
  13  -3  -9 1396.49 171.178   4
 -13   3   9 1443.14 160.900   3
  13   3  -9 1444.91 154.765   1
 -13   3   8 10792.9 410.475   3
  13  -3  -8 10128.8 444.525   4
  13   3  -8 10506.1 415.305   1
  13  -3  -8 11139.2 266.403   2
  13  -3  -7 6722.73 348.292   4
  13   3  -7 7071.42 339.619   1
  13  -3  -7 7651.74 229.084   2
  13  -3  -6 573.538 111.343   4
  13  -3  -6 549.672 71.5809   2
  13   3  -6 474.710 108.898   1
  13  -3  -5 5409.10 300.011   4
  13   3  -5 5014.13 286.224   1
  13  -3  -5 5304.17 215.511   2
  13  -3  -4 3640.31 242.599   4
  13   3  -4 3618.58 244.333   1
  13  -3  -4 3588.45 185.534   2
  13  -3  -3 24532.3 685.647   4
  13   3  -3 23514.5 697.071   1
  13  -3  -3 24454.8 600.474   2
  13  -3  -3 25772.1 698.528   1
  13  -3  -2 4530.92 261.510   4
  13  -3  -2 4891.67 240.717   2
  13   3  -2 4351.50 278.645   1
  13  -3  -2 4907.95 273.859   1
  13  -3  -1 331.222 78.0925   2
  13   3  -1 247.710 90.4935   1
  13  -3  -1 333.131 90.4097   1
  13  -3   0 8603.57 367.838   1
  13  -3   0 8417.29 347.617   2
  13  -3   1 16697.5 536.626   1
  13  -3   1 16726.5 533.813   2
  13  -3   2 23569.5 663.485   1
  13  -3   2 23515.1 681.461   2
  13  -3   3 8852.20 372.537   1
  13  -3   3 7939.39 383.565   2
  13  -3   4 905.340 154.640   2
  13  -3   4 823.872 128.292   1
  13  -3   5 200.841 121.540   2
  13  -3   5 140.666 80.6557   1
  13  -3   6 1451.34 195.187   2
  13  -3   6 1429.86 154.908   1
  13  -3   7 24377.4 793.781   2
  13  -3   7 23515.8 669.434   1
  13  -3   8 22300.8 770.170   2
  13  -3   8 21481.1 633.510   1
  13  -3   9 11.9793 110.534   2
  13  -3   9 47.8040 73.0227   1
 -13  -3  -9 93.0884 71.2229   4
  13  -3  10 87.1772 121.834   2
  13  -3  10 171.662 72.9197   1
 -13  -3 -10 131.822 69.8083   4
  13  -3  11 6837.20 446.471   2
  13  -3  12 1949.87 259.123   2
  13  -3  13 4564.38 397.777   2
  13  -3  14 720.229 207.809   2
  13  -3  15 5705.11 451.660   2
  13  -3  16 398.429 165.441   2
  13  -3  17 12.7135 142.254   2
  13  -3  18 309.045 171.628   2
  13  -3  19 189.856 171.893   2
 -13   5  24 209.934 190.948   3
 -13   5  23 286.869 193.518   3
 -13  -5  23 679.084 218.015   3
 -13   5  22-19.2208 147.235   3
 -13  -5  22 162.312 152.239   3
 -13   5  21 2102.90 337.540   3
 -13  -5  21 1982.11 335.620   3
 -13   5  20 215.560 154.693   3
 -13  -5  20-102.329 175.852   3
 -13   5  19 55.0025 124.649   3
 -13  -5  19 129.787 143.395   3
  13  -5 -18 74.3073 134.489   4
 -13   5  18 58.7175 128.415   3
 -13  -5  18-135.344 136.552   3
  13  -5 -17 7495.86 471.871   4
 -13  -5  17 7519.68 532.827   3
 -13   5  17 8504.94 520.247   3
 -13   5  16 32.2146 107.944   3
  13  -5 -16 239.984 148.860   4
 -13  -5  16-112.097 143.276   3
 -13   5  15 464.060 156.220   3
  13  -5 -15 547.514 163.248   4
  13  -5 -14 8435.32 472.519   4
 -13   5  14 8730.80 469.708   3
 -13   5  13 261.262 115.972   3
  13  -5 -13 680.344 170.890   4
  13  -5 -12 13373.3 576.152   4
 -13   5  12 13202.3 538.476   3
 -13   5  11-72.6773 92.1017   3
  13  -5 -11 153.189 130.351   4
  13  -5 -10 16124.2 609.146   4
 -13   5  10 14988.6 506.388   3
  13  -5  -9 17830.8 645.310   4
  13  -5  -9 17493.7 405.632   2
 -13   5   9 17496.8 529.944   3
  13  -5  -8 1942.58 227.295   4
  13  -5  -8 1944.60 127.128   2
 -13   5   8 1873.24 151.169   3
  13  -5  -7 10647.4 474.730   4
  13  -5  -7 10664.8 333.857   2
 -13   5   7 10355.4 338.951   3
 -13   5   6 465.004 69.5109   3
  13  -5  -6 569.197 87.0051   2
  13  -5  -6 373.498 124.358   4
 -13   5   5 12708.6 326.551   3
  13  -5  -5 13885.0 425.667   2
  13  -5  -5 13802.9 521.301   4
 -13   5   4 4702.92 152.543   3
  13  -5  -4 5307.36 261.834   2
  13  -5  -4 5055.15 305.870   4
  13  -5  -3 5139.89 268.115   2
  13  -5  -3 4556.22 288.231   4
  13  -5  -2 15041.2 496.432   2
  13  -5  -2 14553.5 515.433   4
  13  -5  -1 8630.22 380.687   2
  13  -5  -1 9103.72 386.715   4
  13  -5   0 510.577 101.542   2
 -13   5   0 396.166 40.4254   3
  13  -5   0 515.796 109.238   4
  13  -5   1 3734.26 235.851   4
  13  -5   1 3482.03 251.396   2
  13  -5   2 2296.10 185.157   4
  13  -5   2 2265.05 216.034   2
  13  -5   3 1526.56 191.066   2
  13  -5   3 1525.87 146.878   4
  13  -5   3 1448.17 179.925   1
  13  -5   4 5929.58 279.851   4
  13  -5   4 5826.61 320.351   1
  13  -5   4 6058.64 363.582   2
  13  -5   5-200.939 106.344   1
  13  -5   5-2.77979 119.947   2
  13  -5   6 6343.36 328.807   1
  13  -5   6 5786.92 381.106   2
  13  -5   7 3145.34 228.745   1
  13  -5   7 2720.34 270.988   2
  13  -5   8 7728.45 363.012   1
 -13  -5  -8 7559.71 394.187   4
  13  -5   8 8240.88 472.427   2
  13  -5   9 229.115 115.903   2
  13  -5   9 158.119 78.8771   1
 -13  -5  -9 327.020 108.089   4
  13  -5  10 1176.30 219.188   2
 -13  -5 -10 976.593 162.365   4
 -13  -5 -11 2644.79 232.239   4
  13  -5  11 3248.23 320.498   2
  13  -5  12 122.179 143.319   2
  13  -5  13 569.007 187.809   2
  13  -5  14 452.174 160.881   2
  13  -5  15 1289.06 243.633   2
  13  -5  16 1721.61 287.801   2
  13  -5  17-108.348 160.601   2
  13  -5  18 963.934 232.820   2
  13  -7 -21 3560.49 366.636   4
 -13  -7  21 3521.63 415.769   3
  13  -7 -20 249.046 152.293   4
 -13  -7  20 367.303 190.173   3
 -13  -7  19 83.4505 161.161   3
  13  -7 -19 222.222 142.431   4
 -13  -7  18 54.3819 152.651   3
  13  -7 -18 50.3931 140.018   4
  13  -7 -17 64.7502 126.559   4
 -13  -7  17-106.778 150.003   3
  13  -7 -16 1572.81 248.008   4
  13  -7 -15 1276.54 222.112   4
  13  -7 -14 247.337 141.346   4
  13  -7 -13 1846.11 240.822   4
  13  -7 -12-100.747 127.974   4
  13  -7 -11 928.301 177.275   4
  13  -7 -10 93.6614 111.127   4
  13  -7  -9 7409.71 424.444   4
  13  -7  -8 3512.58 299.778   4
  13  -7  -7 1488.07 210.883   4
  13  -7  -6-33.9534 109.283   4
  13  -7  -5 951.808 163.944   4
  13  -7  -4 3657.69 285.513   4
  13  -7  -3 256.634 118.810   4
  13  -7  -2 9084.04 434.528   4
  13  -7  -1 8330.24 402.502   4
  13  -7   0 612.482 126.797   4
  13  -7   1 11838.9 474.024   4
  13  -7   2 6393.76 338.660   4
  13  -7   3 983.250 146.187   4
  13  -7   3 1054.03 182.415   2
  13  -7   4 5738.43 390.902   2
  13  -7   4 6165.70 315.801   4
  13  -7   5 3912.54 329.930   2
  13  -7   5 3631.60 237.103   4
  13  -7   6 1605.00 193.586   1
  13  -7   6 1563.69 213.441   2
  13  -7   7 270.908 150.916   2
 -13  -7  -7-44.4274 116.709   4
  13  -7   7 295.751 108.343   1
  13  -7   8 3455.27 256.713   1
 -13  -7  -8 3071.84 288.142   4
  13  -7   8 3646.91 336.944   2
  13  -7   9-83.0197 130.972   2
  13  -7   9-1.30830 88.3627   1
 -13  -7  -9 50.9570 103.937   4
  13  -7  10 200.278 131.822   2
 -13  -7 -10 421.550 138.817   4
  13  -7  11 1206.48 229.339   2
 -13  -7 -11 964.770 177.660   4
  13  -7  12 233.822 198.035   2
  13  -7  13 411.740 173.252   2
  13  -7  14 680.501 198.099   2
  13  -7  15 690.756 214.162   2
  13  -7  16 793.672 228.732   2
  13  -9 -19-222.096 167.365   4
 -13  -9  19-74.9615 140.058   3
  13  -9 -18 166.295 158.624   4
 -13  -9  18 132.845 144.441   3
  13  -9 -17 160.189 155.259   4
 -13  -9  17 148.329 143.568   3
  13  -9 -16 28.2935 130.074   4
  13  -9 -15 44.7319 138.785   4
  13  -9 -14-87.2001 127.218   4
  13  -9 -13 382.270 167.192   4
  13  -9 -12 489.182 157.934   4
  13  -9 -11-55.3190 121.750   4
  13  -9 -10 4779.34 374.344   4
  13  -9  -9 1261.46 208.359   4
  13  -9  -8 1869.89 240.576   4
  13  -9  -7 473.837 165.744   4
  13  -9  -6 2438.19 270.241   4
  13  -9  -5 603.022 159.418   4
  13  -9  -4-18.8772 121.783   4
  13  -9  -3 2521.06 268.702   4
  13  -9  -2 62.7276 125.300   4
  13  -9  -1 742.618 154.274   4
  13  -9   0 1856.95 216.245   4
  13  -9   1 545.319 145.439   4
  13  -9   2 7390.34 405.844   4
  13  -9   3 2009.92 213.313   4
  13  -9   4 7527.52 390.382   4
 -13  -9  -4 6965.03 477.490   4
 -13  -9  -5 1680.82 251.499   4
  13  -9   6 3093.10 322.208   2
 -13  -9  -6 3210.03 326.183   4
  13  -9   7 70.2090 115.918   2
 -13  -9  -7 42.9575 120.049   4
  13  -9   8 1.98962 137.511   2
 -13  -9  -8 6.87949 120.887   4
  13  -9   9 269.586 160.026   2
 -13  -9  -9 316.170 139.132   4
  13  -9  10 360.082 165.707   2
 -13  -9 -10 619.992 171.724   4
  13  -9  11 22.6142 140.033   2
 -13  -9 -11 151.255 129.521   4
 -13  -9 -12 1666.34 249.151   4
  13  -9  12 1768.93 296.984   2
  13  -9  13 491.802 207.639   2
 -13 -11  17 445.963 174.340   3
 -13 -11  16 1074.16 255.207   3
  13 -11 -15 407.030 175.525   4
  13 -11 -14 1133.02 239.444   4
  13 -11 -13 734.605 209.513   4
  13 -11 -12 105.758 149.737   4
  13 -11 -11 302.052 139.633   4
  13 -11 -10 390.710 175.412   4
  13 -11  -9 4095.81 385.501   4
  13 -11  -8 30.9301 145.175   4
  13 -11  -7 1562.83 253.089   4
  13 -11  -6 453.838 182.807   4
  13 -11  -5 3323.41 339.237   4
  13 -11  -4 723.230 194.402   4
  13 -11  -3 1550.24 238.698   4
  13 -11  -2 321.142 153.535   4
  13 -11  -1-94.6508 134.204   4
  13 -11   0 219.586 115.568   4
 -13 -11   0 48.8428 140.344   4
  13 -11   1 1413.97 215.041   4
 -13 -11  -1 1604.01 273.543   4
  13 -11   2 378.023 127.972   4
 -13 -11  -2 719.145 204.120   4
  13 -11   3 126.862 100.829   4
 -13 -11  -3 248.405 154.012   4
 -13 -11  -4-192.778 169.809   4
 -13 -11  -5 82.9728 155.738   4
 -13 -11  -6 325.944 176.863   4
  13 -11   7-125.097 134.264   2
 -13 -11  -7-96.0172 128.500   4
  13 -11   8 54.7195 132.698   2
 -13 -11  -8-58.4947 137.741   4
  13 -11   9-43.1952 137.092   2
 -13 -11  -9-197.349 180.073   4
 -13 -11 -10 66.7171 135.845   4
 -13 -11 -11 1.89797 152.614   4
 -13 -11 -12-126.711 117.460   4
 -13 -13  11 183.004 164.560   4
 -13 -13  10 87.4299 138.035   4
 -13 -13   9-236.997 171.747   4
  13 -13  -8-30.9151 157.307   4
 -13 -13   8-47.9561 131.304   4
  13 -13  -7 343.245 184.545   4
 -13 -13   7 513.679 196.819   4
 -13 -13   6 344.458 195.264   4
  13 -13  -6-90.6408 147.730   4
  13 -13  -5 2040.66 304.383   4
 -13 -13   5 1501.47 285.676   4
  13 -13  -4 394.436 170.378   4
 -13 -13   4 327.516 199.889   4
  13 -13  -3 1338.95 245.409   4
 -13 -13   3 1196.14 261.204   4
  13 -13  -2 354.055 156.946   4
 -13 -13   2 394.365 157.198   4
  13 -13  -1-58.1715 139.930   4
 -13 -13   1 49.5821 144.090   4
  13 -13   0 436.408 158.123   4
 -13 -13   0 1022.39 247.643   4
  13 -13   1 430.454 166.043   4
 -13 -13  -1 143.929 135.834   4
 -13 -13  -2 505.102 221.503   4
 -14   0  24 3618.37 440.293   3
 -14   0  23 194.692 192.209   3
 -14   0  22 959.629 260.077   3
 -14   0  21 186.712 184.641   3
 -14   0  20-60.0070 146.251   3
 -14   0  19 34.3928 140.101   3
 -14   0  18 9818.62 601.779   3
 -14   0  17 67.8247 124.394   3
  14   0 -16 741.227 110.070   1
 -14   0  16 1053.45 216.813   3
 -14   0  15 9.90089 119.738   3
  14   0 -15 52.4848 66.4539   1
  14   0 -14 858.047 125.184   1
 -14   0  14 893.692 181.341   3
  14   0 -13-28.6719 70.3421   1
 -14   0  13 121.067 119.838   3
  14   0 -12 8520.79 353.292   1
 -14   0  11 8.40532 16.4272   2
  14   0 -11-49.1143 72.1222   1
 -14   0  10 4028.06 142.113   2
  14   0 -10 4339.38 248.199   1
 -14   0   9 38.6214 26.3235   2
  14   0  -9-16.4634 71.7990   1
  14   0  -8 31017.1 774.623   1
  14   0  -7 33.8930 71.9906   1
  14   0  -6 10997.1 410.489   1
  14   0  -5-34.0577 70.0733   1
  14   0  -4 29970.8 772.914   1
  14   0  -3 270.346 108.621   1
  14   0  -3-19.4814 59.6555   2
  14   0  -2 8547.91 342.886   2
  14   0  -2 7758.19 351.803   1
  14   0  -1-85.1585 77.0261   2
  14   0  -1-71.3788 82.2142   1
  14   0   0 29003.2 758.325   2
  14   0   0 27816.8 757.436   1
  14   0   1 49.3416 91.2630   1
  14   0   1 37.5000 76.4252   2
  14   0   2 1723.38 181.981   1
  14   0   2 1592.28 172.244   2
  14   0   3 36.5992 77.2106   1
  14   0   3 112.268 98.4701   2
  14   0   4 28323.6 822.988   2
  14   0   4 30469.3 805.538   1
  14   0   5 121.208 93.8312   1
  14   0   5 17.0507 97.5919   2
  14   0   6-71.0377 98.2169   1
  14   0   6 2.91675 119.279   2
  14   0   7 227.003 146.730   2
  14   0   7-29.0486 91.6180   1
  14   0   8 16235.5 583.234   1
  14   0   8 17081.7 666.300   2
  14   0   9-139.073 124.700   2
  14   0  10 11595.6 573.410   2
  14   0  11 116.792 143.232   2
  14   0  12 18220.9 787.809   2
  14   0  13-86.5491 126.507   2
  14   0  14 110.376 158.050   2
  14   0  15-146.865 162.636   2
  14   0  16 428.637 168.945   2
  14   0  17 46.4596 150.018   2
  14   0  18 2601.96 346.167   2
  14   0  19 101.613 182.347   2
 -14   2  24 4129.32 483.059   3
 -14  -2  24 4070.36 470.006   3
 -14   2  23 836.986 258.340   3
 -14  -2  23 677.786 256.493   3
 -14   2  22 1226.05 287.385   3
 -14  -2  22 1239.76 286.939   3
 -14   2  21 453.599 217.118   3
 -14  -2  21 210.322 157.204   3
 -14   2  20 32.0780 142.442   3
 -14  -2  20-89.9569 162.772   3
 -14  -2  19 778.715 215.804   3
 -14   2  19 893.581 217.429   3
 -14   2  18 538.242 179.337   3
 -14  -2  18 579.368 189.413   3
 -14   2  17 755.236 200.328   3
 -14  -2  17 1124.21 230.524   3
  14  -2 -17 936.259 133.403   1
  14  -2 -16 924.539 136.768   1
 -14   2  16 1235.55 229.538   3
 -14  -2  16 1000.59 215.981   3
  14   2 -16 976.492 125.292   1
 -14   2  15 5302.02 394.660   3
 -14  -2  15 5932.19 434.148   3
  14  -2 -15 5465.37 297.500   1
  14   2 -15 5732.72 285.334   1
 -14   2  14 1726.58 235.037   3
  14   2 -14 1507.86 154.082   1
  14  -2 -14 1655.34 165.466   1
  14   2 -13-8.17359 65.9969   1
 -14   2  13 1.75806 101.850   3
  14  -2 -13 101.189 76.8358   1
 -14   2  12 4118.06 315.409   3
  14  -2 -12 4411.88 264.761   1
  14   2 -12 4271.41 252.200   1
 -14   2  11 16467.3 614.839   3
  14  -2 -11 16291.0 537.144   1
  14   2 -11 16073.0 525.207   1
  14   2 -10 1512.30 157.878   1
  14  -2 -10 1512.38 157.105   1
  14   2  -9 4929.79 276.834   1
  14  -2  -9 5105.29 284.553   1
  14  -2  -8 756.077 119.511   1
  14   2  -8 748.023 117.394   1
  14   2  -7 1614.03 168.869   1
  14  -2  -7 1653.92 107.826   2
  14  -2  -7 1606.72 162.648   1
  14  -2  -6 4335.59 192.028   2
  14  -2  -6 3978.56 253.696   1
  14   2  -6 4102.88 264.263   1
  14   2  -5 1281.07 156.481   1
  14  -2  -5 1380.15 113.686   2
  14  -2  -5 1427.07 158.479   1
  14  -2  -4 15374.7 516.891   1
  14  -2  -4 15830.1 438.871   2
  14   2  -4 15467.7 531.209   1
  14  -2  -3 14547.2 502.546   1
  14  -2  -3 14988.9 438.081   2
  14   2  -3 14379.5 519.376   1
  14  -2  -2 265.366 81.0916   2
  14   2  -2 112.717 90.7919   1
  14  -2  -2 202.665 96.6164   1
  14  -2  -1 8501.99 375.595   1
  14   2  -1 8550.51 395.460   1
  14  -2  -1 8739.86 347.721   2
  14  -2   0 3858.11 249.649   1
  14   2   0 3293.63 247.820   1
  14  -2   0 3517.44 226.291   2
  14  -2   1 13820.3 490.742   1
  14   2   1 13736.5 520.066   1
  14  -2   1 13854.9 489.393   2
  14   2   2 26843.1 780.391   1
  14  -2   2 26384.7 751.335   2
  14  -2   2 26338.2 717.944   1
  14   2   3 60179.0 1358.32   1
  14  -2   3 62026.1 1355.43   2
  14  -2   3 60575.9 1285.11   1
  14   2   4 3081.43 267.329   2
  14  -2   4 3266.38 267.518   2
  14  -2   4 3072.80 224.445   1
  14   2   5 4417.58 317.651   2
  14  -2   5 4282.23 298.923   2
  14  -2   5 4487.74 270.024   1
  14  -2   6 2863.49 262.701   2
  14   2   6 2435.90 243.824   2
  14  -2   6 2717.70 213.004   1
  14  -2   7 2148.77 244.156   2
  14   2   7 1599.64 214.361   2
  14  -2   7 2073.45 192.725   1
  14  -2   8 212.139 145.804   2
  14  -2   8 258.388 91.7678   1
  14   2   8 329.026 127.399   2
  14   2   9 9553.53 522.780   2
  14  -2   9 10415.2 526.573   2
  14  -2   9 10206.9 432.573   1
  14  -2  10 1948.40 187.543   1
  14   2  10 1771.88 227.915   2
  14  -2  10 1396.92 211.853   2
  14  -2  11 268.087 94.9751   1
  14  -2  11 104.918 127.866   2
  14   2  12 718.779 166.374   2
  14  -2  12 569.173 157.127   2
  14   2  13-13.0621 129.627   2
  14  -2  13 182.229 146.454   2
  14   2  14 46.5779 172.122   2
  14  -2  14 259.233 155.382   2
  14  -2  15 2814.18 334.828   2
  14  -2  16 364.779 186.493   2
  14  -2  17 5369.71 470.973   2
  14  -2  18 213.494 188.435   2
  14  -2  19 17.3940 165.578   2
 -14   4  24 76.4944 170.833   3
 -14   4  23 99.6171 173.811   3
 -14  -4  23 630.376 223.062   3
 -14   4  22 1715.81 311.246   3
 -14  -4  22 1588.25 297.080   3
 -14   4  21 326.811 162.904   3
 -14  -4  21 490.997 197.356   3
 -14  -4  20 354.239 208.178   3
 -14   4  20 237.881 174.941   3
 -14   4  19 68.1307 135.173   3
 -14  -4  19 178.946 149.076   3
 -14   4  18 87.4258 150.609   3
 -14  -4  18-13.9375 140.961   3
  14  -4 -18 91.3730 87.2624   1
 -14   4  17 53.3432 130.580   3
 -14  -4  17 86.0922 133.545   3
  14  -4 -17-13.3163 86.4255   1
 -14   4  16 207.521 122.621   3
 -14  -4  16-33.9433 134.566   3
  14  -4 -16 24.0125 81.9813   1
 -14   4  15 417.133 142.944   3
  14  -4 -14 5318.88 365.127   4
 -14   4  14 5543.28 372.035   3
 -14   4  13 1065.14 169.868   3
  14  -4 -13 561.503 137.265   4
 -14   4  12 8413.19 425.192   3
  14  -4 -12 7037.68 409.538   4
 -14   4  11 1476.97 183.920   3
  14  -4 -11 1291.16 182.710   4
 -14   4  10 3916.32 261.464   3
  14  -4 -10 3410.40 279.038   4
 -14   4   9 1841.66 175.046   3
  14  -4  -9 1804.48 216.066   4
  14  -4  -9 1875.28 96.7369   2
 -14   4   8 900.423 116.782   3
  14  -4  -8 989.378 85.7822   2
  14  -4  -8 1009.57 156.631   4
 -14   4   7 17863.7 519.061   3
  14  -4  -7 17671.4 622.946   4
  14  -4  -7 18814.8 452.095   2
 -14   4   6 10972.9 361.296   3
  14  -4  -6 10627.9 459.610   4
  14  -4  -6 10913.5 337.464   2
  14  -4  -5 359.085 73.6386   2
  14  -4  -5 443.476 118.331   4
  14  -4  -4 10823.9 454.677   4
  14  -4  -4 10919.7 374.583   2
  14  -4  -3 3532.13 252.109   4
  14  -4  -3 3085.50 201.350   2
  14  -4  -2 1323.71 144.044   2
  14  -4  -2 1120.64 147.851   4
  14  -4  -1 31.5236 63.2241   2
  14  -4  -1-14.7752 73.7115   4
  14  -4  -1-145.499 115.562   1
 -14   4   1-66.6745 41.5835   3
  14  -4   0 4915.41 274.980   4
  14  -4   0 4886.68 284.699   2
  14  -4   0 4520.95 283.492   1
 -14   4   0 4817.75 202.688   3
  14  -4   1 8389.67 387.840   1
  14  -4   1 8258.59 387.420   2
  14  -4   2 3548.54 254.678   1
  14  -4   2 3539.08 261.241   2
  14  -4   3 563.862 122.710   2
  14  -4   3 385.876 105.821   1
  14  -4   4 2149.11 200.808   1
  14  -4   4 1755.43 201.441   2
  14  -4   5 11137.9 449.310   1
  14  -4   5 10856.0 500.169   2
  14  -4   6 402.610 144.854   2
  14  -4   6 277.389 104.488   1
  14  -4   7 4360.03 338.528   2
  14  -4   7 3963.01 256.366   1
  14  -4   8 7156.75 434.158   2
  14  -4   8 6531.37 336.764   1
  14  -4   9 2129.85 257.857   2
 -14  -4  -9 1893.73 186.056   4
  14  -4   9 2378.91 199.333   1
  14  -4  10 1935.25 255.629   2
 -14  -4 -10 2132.37 198.747   4
  14  -4  10 2142.07 190.202   1
  14  -4  11-108.546 143.530   2
  14  -4  12 5602.06 437.701   2
  14  -4  13 2971.27 335.335   2
  14  -4  14 1717.52 269.896   2
  14  -4  15 172.384 134.921   2
  14  -4  16 707.619 203.967   2
  14  -4  17-1.58648 144.362   2
  14  -4  18-16.2668 142.968   2
 -14  -6  22 599.323 219.838   3
 -14   6  21 1509.44 287.563   3
 -14  -6  21 1215.35 251.271   3
 -14   6  20 104.632 167.005   3
 -14  -6  20-18.8072 164.942   3
  14  -6 -19-32.0623 137.577   4
 -14   6  19 122.527 152.301   3
 -14  -6  19 30.7669 150.350   3
 -14   6  18 119.916 143.421   3
  14  -6 -18 172.140 143.001   4
 -14  -6  18 445.086 200.082   3
 -14  -6  17 7352.80 542.578   3
  14  -6 -17 7546.58 487.473   4
 -14   6  17 7758.21 499.373   3
 -14   6  16 675.321 180.091   3
  14  -6 -16 600.220 189.455   4
  14  -6 -15 10003.4 543.455   4
 -14   6  15 9725.78 516.915   3
 -14   6  14 1894.32 225.311   3
  14  -6 -14 1749.97 240.834   4
 -14   6  13 57.9594 88.0947   3
  14  -6 -13 130.052 127.546   4
  14  -6 -12 3528.50 324.255   4
 -14   6  12 4080.74 279.723   3
 -14   6  11 357.333 104.299   3
  14  -6 -11 223.376 144.309   4
 -14   6  10 17.8029 68.5981   3
  14  -6 -10 72.1503 124.131   4
  14  -6  -9 2248.77 255.467   4
 -14   6   9 1981.38 166.430   3
  14  -6  -9 2046.88 139.803   2
  14  -6  -8 47990.4 1229.00   4
 -14   6   8 48594.0 967.536   3
  14  -6  -8 48737.6 979.537   2
  14  -6  -7 2423.37 173.334   2
  14  -6  -7 2916.60 272.520   4
  14  -6  -6 5468.24 270.157   2
  14  -6  -6 5844.40 358.669   4
  14  -6  -5 213.628 76.4905   2
  14  -6  -5 181.356 113.810   4
  14  -6  -4 3246.27 221.529   2
  14  -6  -4 3568.06 271.147   4
  14  -6  -3 308.854 94.9706   2
  14  -6  -3 392.609 126.053   4
  14  -6  -2 6475.05 334.968   2
  14  -6  -2 6916.37 362.942   4
  14  -6  -1-90.7249 94.5622   2
  14  -6  -1-14.2077 82.5977   4
  14  -6   0 572.403 123.453   2
  14  -6   0 535.562 118.544   4
  14  -6   1 3205.78 265.186   2
  14  -6   1 3085.95 231.993   4
  14  -6   2 3115.20 233.252   4
  14  -6   2 3256.76 275.258   2
  14  -6   3 16314.3 543.775   4
  14  -6   3 16481.4 639.076   2
  14  -6   4-22.7123 106.324   2
  14  -6   4-89.1060 82.4382   4
  14  -6   4-17.9556 95.9798   1
  14  -6   5 57.4992 73.2300   4
  14  -6   5 170.651 114.444   2
  14  -6   5 46.0492 85.2701   1
  14  -6   6 153.901 115.292   2
  14  -6   6 18.6631 76.8785   1
  14  -6   7 55.4034 104.623   2
  14  -6   7-102.869 91.5946   1
  14  -6   8 11.2235 76.1536   1
  14  -6   8 69.2049 125.834   2
 -14  -6  -8-1.01287 94.7855   4
  14  -6   9 3057.82 237.847   1
  14  -6   9 2354.37 287.045   2
 -14  -6  -9 2577.96 255.354   4
  14  -6  10 176.646 132.655   2
 -14  -6 -10 138.496 90.0851   4
  14  -6  11 431.627 159.269   2
 -14  -6 -11 698.304 150.626   4
  14  -6  12-31.2317 142.603   2
  14  -6  13 127.774 140.603   2
  14  -6  14 259.524 162.290   2
  14  -6  15 195.344 172.690   2
  14  -6  16 1907.85 296.068   2
  14  -8 -21 347.307 181.375   4
 -14  -8  20-125.095 165.352   3
  14  -8 -20 119.880 139.121   4
  14  -8 -19 505.874 177.020   4
 -14  -8  19 592.546 219.465   3
  14  -8 -18 910.801 221.024   4
 -14  -8  18 1116.43 252.198   3
  14  -8 -17-28.2461 132.707   4
 -14  -8  17-64.3578 140.642   3
  14  -8 -16 434.512 158.190   4
  14  -8 -15 459.040 169.896   4
  14  -8 -14 382.526 172.343   4
  14  -8 -13 7132.20 476.689   4
  14  -8 -12 5.68195 124.109   4
  14  -8 -11 314.539 146.648   4
  14  -8 -10 65.9957 123.931   4
  14  -8  -9 53.6867 112.289   4
  14  -8  -8 5288.56 377.502   4
  14  -8  -7 3499.18 302.728   4
  14  -8  -6 4559.76 347.153   4
  14  -8  -5-44.4273 114.091   4
  14  -8  -4 2669.51 254.796   4
  14  -8  -3 1976.35 225.844   4
  14  -8  -2 3282.57 272.473   4
  14  -8  -1 17.5129 90.5620   4
  14  -8   0 1646.10 193.578   4
  14  -8   1 5535.17 336.495   4
  14  -8   2 13.5658 92.8601   4
  14  -8   3 4354.33 294.740   4
  14  -8   3 4736.89 367.250   2
  14  -8   4 4539.10 356.166   2
  14  -8   4 3887.19 270.950   4
  14  -8   5 129.651 124.395   2
  14  -8   6 794.205 200.597   2
 -14  -8  -6 513.461 140.129   4
  14  -8   6 509.173 137.473   1
  14  -8   7 2001.61 267.478   2
  14  -8   7 2087.76 218.611   1
  14  -8   8 1911.04 206.438   1
  14  -8   8 1836.44 267.936   2
 -14  -8  -8 1783.44 238.044   4
  14  -8   9 1358.95 252.153   2
 -14  -8  -9 1280.88 215.578   4
  14  -8  10 1694.70 270.541   2
 -14  -8 -10 1112.44 212.156   4
  14  -8  11 1871.07 284.975   2
 -14  -8 -11 2045.29 261.416   4
  14  -8  12 8.51274 142.185   2
  14  -8  13 1361.51 255.294   2
  14  -8  14 259.883 200.436   2
 -14 -10  18 126.362 167.100   3
  14 -10 -17-323.711 183.222   4
 -14 -10  17 261.168 177.876   3
  14 -10 -16-5.99320 147.506   4
  14 -10 -15-72.8340 154.478   4
  14 -10 -14 123.362 144.370   4
  14 -10 -13 18.4322 153.638   4
  14 -10 -12 88.2619 132.695   4
  14 -10 -11 732.255 186.832   4
  14 -10 -10 226.144 137.493   4
  14 -10  -9 125.050 140.165   4
  14 -10  -8 1225.13 219.669   4
  14 -10  -7 1174.67 212.199   4
  14 -10  -6 222.668 129.649   4
  14 -10  -5 597.315 153.785   4
  14 -10  -4 45.0809 120.223   4
  14 -10  -3 7678.56 462.808   4
  14 -10  -2 957.163 191.462   4
  14 -10  -1 766.003 174.501   4
  14 -10   0 4164.25 334.469   4
  14 -10   1 554.355 143.428   4
  14 -10   2 1334.55 197.734   4
  14 -10   3 56.6436 95.1570   4
 -14 -10  -3 403.911 182.323   4
 -14 -10  -4 275.269 145.758   4
  14 -10   5-14.2966 129.185   2
 -14 -10  -5 235.278 152.419   4
  14 -10   6 362.718 165.053   2
 -14 -10  -6-27.1787 122.942   4
  14 -10   7 735.066 206.548   2
 -14 -10  -7 660.784 189.030   4
 -14 -10  -8 397.831 165.925   4
  14 -10   8 486.582 174.244   2
  14 -10   9 246.473 157.618   2
 -14 -10  -9 169.442 153.471   4
  14 -10  10 950.671 232.303   2
 -14 -10 -10 711.182 196.033   4
 -14 -10 -11 499.370 174.707   4
  14 -12 -11 1686.65 274.049   4
  14 -12 -10 0.55079 140.663   4
  14 -12  -9 1218.73 233.684   4
  14 -12  -8 2193.01 298.619   4
  14 -12  -7 0.86922 144.225   4
  14 -12  -6 294.445 149.486   4
  14 -12  -5 1658.09 254.971   4
  14 -12  -4 277.392 153.933   4
  14 -12  -3 536.376 167.823   4
  14 -12  -2-51.8686 138.006   4
 -14 -12   2 65.4372 145.269   4
  14 -12  -1-134.164 129.714   4
 -14 -12   1 109.033 151.823   4
  14 -12   0 169.191 132.012   4
 -14 -12   0 61.7760 147.683   4
  14 -12   1 1767.80 242.840   4
 -14 -12  -1 2019.00 303.550   4
 -14 -12  -2 67.0651 158.996   4
 -14 -12  -3 257.272 169.633   4
 -14 -12  -4 107.956 141.677   4
 -14 -12  -5-6.88839 134.029   4
  14 -12   6-129.819 149.307   2
 -14 -12  -6 22.8488 131.243   4
 -14 -12  -7 1012.37 242.350   4
 -15   1  24 2678.83 395.276   3
 -15  -1  24 3026.62 417.435   3
 -15   1  23 872.028 250.215   3
 -15  -1  23 1275.95 282.023   3
 -15   1  22 540.743 213.404   3
 -15  -1  22 1402.12 296.919   3
 -15   1  21 702.003 209.492   3
 -15  -1  21 414.873 175.240   3
 -15   1  20 179.417 154.377   3
 -15  -1  20-173.933 172.831   3
 -15   1  19 257.681 170.073   3
 -15  -1  19 19.5909 149.614   3
 -15   1  18 3399.26 359.980   3
 -15  -1  18 4313.27 408.819   3
 -15   1  17 2527.28 302.789   3
 -15  -1  17 2308.07 300.616   3
  15  -1 -17 2472.78 197.938   1
 -15   1  16 8195.18 513.163   3
 -15  -1  16 7946.01 520.385   3
  15   1 -16 7726.58 343.647   1
  15  -1 -16 7413.84 343.128   1
 -15   1  15-37.0798 133.987   3
  15   1 -15 26.3486 60.3844   1
  15  -1 -15-76.1848 78.3512   1
 -15  -1  15 23.5576 141.053   3
  15   1 -14 1008.94 130.921   1
 -15   1  14 1393.76 213.319   3
  15  -1 -14 988.484 134.403   1
  15  -1 -13 7259.11 340.103   1
 -15   1  13 6426.47 413.542   3
  15   1 -13 7237.45 336.752   1
  15   1 -12 41.9182 73.6000   1
  15  -1 -12 212.682 86.8599   1
  15  -1 -11 12255.8 459.919   1
  15   1 -11 13211.3 473.550   1
  15  -1 -10 5894.28 306.870   1
  15   1 -10 5462.85 298.798   1
  15  -1  -9 12489.1 462.181   1
  15   1  -9 12592.5 467.236   1
  15   1  -8 550.066 120.575   1
  15  -1  -8 409.515 107.330   1
  15  -1  -7 6425.67 325.320   1
  15   1  -7 5687.84 312.453   1
  15  -1  -6 9040.24 385.557   1
  15   1  -6 8991.47 391.253   1
  15  -1  -5 1316.64 123.803   2
  15   1  -5 1087.72 160.390   1
  15  -1  -5 1173.31 152.763   1
  15  -1  -4 33849.7 864.990   1
  15  -1  -4 36232.2 801.282   2
  15   1  -4 34668.5 892.068   1
  15   1  -3 1302.71 165.681   1
  15  -1  -3 1146.51 148.009   1
  15  -1  -3 1339.43 136.724   2
  15  -1  -2 13805.8 452.845   2
  15   1  -2 13401.9 507.323   1
  15  -1  -2 13380.1 483.214   1
  15  -1  -1 5008.64 269.543   2
  15   1  -1 5127.95 297.797   1
  15  -1  -1 5143.27 288.113   1
  15   1   0 10081.4 423.204   2
  15  -1   0 9938.17 406.095   2
  15   1   0 10309.7 440.286   1
  15  -1   0 10635.9 428.622   1
  15   1   1 2558.93 220.591   2
  15  -1   1 2453.13 199.059   2
  15   1   1 2358.20 209.506   1
  15  -1   1 2504.05 208.806   1
  15   1   2 3919.25 282.886   2
  15  -1   2 3757.38 266.966   2
  15   1   2 3916.83 279.269   1
  15  -1   2 3872.40 260.442   1
  15   1   3 28122.1 839.910   2
  15  -1   3 28917.8 819.680   2
  15   1   3 29241.0 837.957   1
  15  -1   3 29888.3 809.417   1
  15   1   4 5981.99 366.151   2
  15   1   4 6252.37 356.198   1
  15  -1   4 6643.83 367.487   2
  15  -1   4 6380.96 340.760   1
  15   1   5 23946.9 785.934   2
  15   1   5 23475.8 742.037   1
  15  -1   5 22860.2 747.378   2
  15  -1   5 23702.8 712.430   1
  15  -1   6 1030.28 152.570   1
  15   1   6 927.654 164.695   2
  15   1   6 966.623 155.441   1
  15  -1   6 1043.65 184.081   2
  15   1   7 9301.51 491.310   2
  15  -1   7 9298.40 477.758   2
  15  -1   7 9017.35 419.830   1
  15  -1   8 820.152 145.111   1
  15   1   8 545.038 159.326   2
  15  -1   8 751.841 167.000   2
  15   1   9-0.66685 120.183   2
  15  -1   9 132.830 93.7556   1
  15  -1   9 137.117 127.951   2
  15  -1  10 12906.3 518.900   1
  15   1  10 12450.3 621.078   2
  15  -1  10 13026.2 626.764   2
  15   1  11 9169.03 545.853   2
  15  -1  11 9051.16 534.514   2
  15   1  12-3.18115 134.953   2
  15  -1  12-11.1620 134.291   2
  15   1  13 341.023 179.229   2
  15  -1  13 223.580 138.822   2
  15   1  14 285.934 167.110   2
  15  -1  14 391.407 171.679   2
  15   1  15 1641.54 278.269   2
  15  -1  15 951.711 230.411   2
  15   1  16 397.166 198.701   2
  15  -1  16 198.446 159.936   2
  15   1  17 5.48850 167.891   2
  15  -1  17-17.6676 167.852   2
  15   1  18-224.563 187.106   2
  15  -1  18 219.569 161.008   2
 -15   3  24 103.880 163.075   3
 -15  -3  23-38.3686 155.064   3
 -15   3  23 275.118 187.027   3
 -15   3  22 161.817 171.084   3
 -15  -3  22 377.727 186.184   3
 -15   3  21 273.496 191.518   3
 -15  -3  21-37.7766 147.107   3
 -15   3  20 1033.22 239.841   3
 -15  -3  20 1039.59 250.596   3
 -15   3  19 322.456 158.722   3
 -15  -3  19 141.760 157.586   3
 -15   3  18-75.9781 139.537   3
  15  -3 -18 99.8102 86.3852   1
 -15  -3  18-35.4463 137.580   3
 -15   3  17 1474.73 237.672   3
 -15  -3  17 990.372 206.925   3
  15  -3 -17 1282.46 162.724   1
 -15  -3  16 153.599 148.191   3
 -15   3  16 351.694 145.385   3
  15  -3 -16 223.443 88.0346   1
 -15   3  15 2661.07 291.818   3
  15  -3 -15 2718.81 225.451   1
 -15   3  14 2463.39 258.159   3
  15  -3 -14 2393.71 214.092   1
 -15   3  13 2411.97 249.375   3
  15   3 -13 2082.78 194.752   1
  15  -3 -13 2266.65 208.910   1
 -15   3  12 368.170 122.206   3
  15   3 -12 456.911 115.831   1
  15  -3 -12 721.723 128.549   1
  15  -3 -11 388.500 110.909   1
 -15   3  11 414.961 123.546   3
  15   3 -11 302.262 98.2311   1
 -15   3  10 5588.41 328.329   3
  15   3 -10 5369.34 306.947   1
  15  -3 -10 5333.55 322.729   1
 -15   3   9 2750.21 219.349   3
  15   3  -9 2368.45 209.212   1
  15  -3  -9 2881.45 236.261   1
  15  -3  -8 4205.87 171.347   2
  15   3  -8 3747.40 263.882   1
  15  -3  -8 4168.70 279.940   1
  15   3  -7 14433.1 536.315   1
  15  -3  -7 14983.3 392.126   2
  15  -3  -7 14487.5 525.608   1
  15   3  -6 6638.45 353.263   1
  15  -3  -6 6682.58 253.866   2
  15  -3  -6 6899.97 352.344   1
  15   3  -5 7490.06 386.897   1
  15  -3  -5 7688.65 290.740   2
  15  -3  -5 7373.29 363.635   1
  15   3  -4 19914.0 658.916   1
  15  -3  -4 21132.8 556.349   2
  15  -3  -4 19703.5 631.226   1
  15   3  -3 5548.51 334.563   1
  15  -3  -3 6182.16 280.437   2
  15  -3  -3 5985.78 327.911   1
  15   3  -2 3301.22 263.775   1
  15  -3  -2 3375.58 247.311   1
  15  -3  -2 3674.50 226.282   2
  15   3  -1 4763.57 312.459   1
  15  -3  -1 5032.72 298.110   1
  15  -3  -1 4666.12 262.450   2
  15  -3   0 11440.0 456.743   1
  15   3   0 11166.2 488.760   1
  15  -3   0 11412.2 441.196   2
  15  -3   1 350.901 103.916   2
  15  -3   1 122.032 83.9478   1
  15  -3   2 230.583 107.667   2
  15  -3   2 56.4705 87.7043   1
  15  -3   3 18624.0 608.797   1
  15  -3   3 17195.9 614.840   2
  15  -3   4 301.321 124.932   2
  15  -3   4 110.390 89.1276   1
  15  -3   5 23285.1 774.162   2
  15  -3   5 23429.9 696.040   1
  15  -3   6 8286.25 450.872   2
  15  -3   6 8187.80 386.939   1
  15  -3   7 1648.33 217.034   2
  15  -3   7 2022.86 194.133   1
  15  -3   8-7.35297 109.177   2
  15  -3   8 103.850 80.5678   1
  15  -3   9 5052.79 389.324   2
  15  -3   9 4672.23 294.096   1
  15  -3  10-130.548 146.004   2
  15  -3  10-4.58072 86.3970   1
  15  -3  11 607.555 161.476   2
  15  -3  12 0.47051 146.101   2
  15  -3  13-114.451 144.172   2
  15  -3  14-152.447 136.326   2
  15  -3  15 4668.79 439.049   2
  15  -3  16 772.181 207.802   2
  15  -3  17 328.534 174.511   2
  15  -3  18-143.070 153.136   2
 -15   5  24-441.978 218.846   3
 -15   5  23-141.950 160.455   3
 -15   5  22 504.870 216.931   3
 -15  -5  22 800.399 241.462   3
 -15   5  21-16.3467 144.396   3
 -15  -5  21 14.9152 188.320   3
 -15   5  20 370.144 181.315   3
 -15  -5  20 573.566 209.741   3
 -15   5  19 1111.42 212.618   3
 -15  -5  19 900.746 227.530   3
 -15   5  18 1598.85 248.190   3
 -15  -5  18 1495.04 273.318   3
  15  -5 -18 1948.27 217.259   1
 -15   5  17-134.916 126.507   3
 -15  -5  17 185.523 133.106   3
 -15   5  16 1735.69 246.016   3
  15  -5 -16 1024.42 193.858   4
 -15   5  15 1366.47 205.928   3
  15  -5 -15 1615.13 231.536   4
  15  -5 -14 9607.17 520.486   4
 -15   5  14 9269.80 490.053   3
  15  -5 -13 81.0414 129.380   4
 -15   5  13 37.1513 82.2847   3
 -15   5  12-63.1480 90.2766   3
  15  -5 -12 93.7422 132.240   4
 -15   5  11 548.243 116.961   3
  15  -5 -11 737.486 179.375   4
  15  -5 -10 15539.8 635.691   4
 -15   5  10 15851.2 534.406   3
 -15   5   9 7115.56 325.494   3
  15  -5  -9 6661.03 405.730   4
  15  -5  -9 6820.32 231.961   2
 -15   5   8 5646.98 270.177   3
  15  -5  -8 5926.23 371.400   4
  15  -5  -8 5697.34 228.775   2
 -15   5   7 7024.43 278.974   3
  15  -5  -7 6649.18 393.752   4
  15  -5  -7 6980.34 275.924   2
 -15   5   6 29432.9 647.515   3
  15  -5  -6 30271.4 874.204   4
  15  -5  -6 29607.5 704.027   2
  15  -5  -5 198.253 70.7914   2
 -15   5   5-11.5485 55.4926   3
  15  -5  -5 261.323 124.830   4
 -15   5   4 19312.7 430.158   3
  15  -5  -4 19636.1 666.462   4
  15  -5  -4 19366.4 568.302   2
  15  -5  -3 6500.79 357.435   4
  15  -5  -3 6468.90 314.372   2
  15  -5  -2 108.411 93.9044   4
  15  -5  -2 206.498 77.4381   2
  15  -5  -1 482.194 112.441   2
  15  -5  -1 512.037 128.684   4
  15  -5   0 15071.8 531.176   4
  15  -5   0 13881.5 531.406   2
  15  -5   0 14260.0 550.701   1
  15  -5   1 2236.38 198.850   4
  15  -5   1 2084.07 207.172   2
  15  -5   1 2379.83 227.181   1
  15  -5   2 7469.76 384.803   1
  15  -5   2 6962.76 386.322   2
  15  -5   3 126.149 91.3930   1
  15  -5   3 133.163 111.010   2
  15  -5   4 14040.6 539.475   1
  15  -5   4 14118.6 594.782   2
  15  -5   5 2518.41 251.650   2
  15  -5   5 2418.29 220.363   1
  15  -5   6 737.389 139.040   1
  15  -5   6 999.668 184.626   2
  15  -5   7 484.928 141.565   2
  15  -5   7 667.144 132.572   1
  15  -5   8-99.2165 123.386   2
  15  -5   8-36.0419 80.8985   1
  15  -5   9 293.101 98.5882   1
  15  -5   9 138.720 132.528   2
 -15  -5  -9 167.743 101.689   4
  15  -5  10 49.9983 126.558   2
 -15  -5 -10 18.9055 91.6404   4
  15  -5  11 124.393 133.074   2
  15  -5  12 1101.22 227.954   2
  15  -5  13 375.534 169.753   2
  15  -5  14 48.3770 158.813   2
  15  -5  15 423.787 202.087   2
  15  -5  16 947.963 238.714   2
 -15  -7  21-34.9774 169.989   3
 -15  -7  20-23.6450 160.635   3
  15  -7 -20-62.0565 135.228   4
  15  -7 -19 687.411 196.466   4
 -15  -7  19 349.518 181.166   3
  15  -7 -18 432.865 172.034   4
 -15  -7  18 71.6991 141.081   3
  15  -7 -17 719.168 202.016   4
  15  -7 -16 1444.11 254.656   4
  15  -7 -15 5268.30 420.180   4
  15  -7 -14 1925.75 267.166   4
  15  -7 -13 4472.91 379.461   4
  15  -7 -12 1451.54 221.119   4
  15  -7 -11 121.359 130.931   4
  15  -7 -10 715.623 167.175   4
  15  -7  -9 11203.8 567.746   4
  15  -7  -8 209.185 75.4428   2
  15  -7  -8 240.375 153.410   4
  15  -7  -7 2495.97 188.269   2
  15  -7  -7 2755.40 270.455   4
  15  -7  -6 1275.79 199.377   4
  15  -7  -6 1348.28 149.165   2
  15  -7  -5 4151.90 260.903   2
  15  -7  -5 4883.89 338.157   4
  15  -7  -4 3539.50 248.096   2
  15  -7  -4 3091.78 264.978   4
  15  -7  -3 1866.38 192.242   2
  15  -7  -3 1970.28 222.809   4
  15  -7  -2-51.7620 98.5431   2
  15  -7  -2 50.9615 97.7161   4
  15  -7  -1 2464.20 232.176   2
  15  -7  -1 2449.49 235.193   4
  15  -7   0 680.662 132.989   2
  15  -7   0 714.971 137.572   4
  15  -7   1-42.2544 92.2550   4
  15  -7   1 6.13662 95.9992   2
  15  -7   2 1113.40 184.255   2
  15  -7   2 1192.51 155.645   4
  15  -7   3 2642.96 220.657   4
  15  -7   3 2454.52 266.004   2
  15  -7   4-74.6148 116.822   2
  15  -7   4-114.418 98.6994   4
  15  -7   4 170.627 114.914   1
  15  -7   5 826.346 178.179   2
  15  -7   5 773.024 151.954   1
  15  -7   6 29.2571 85.2200   1
  15  -7   6 319.955 156.116   2
  15  -7   7 972.502 159.632   1
 -15  -7  -7 986.806 180.217   4
  15  -7   7 939.321 193.860   2
  15  -7   8 378.706 118.609   1
  15  -7   8 705.779 186.019   2
 -15  -7  -8 428.701 135.071   4
  15  -7   9 2848.80 322.778   2
 -15  -7  -9 2531.52 264.815   4
  15  -7  10 63.2995 128.327   2
 -15  -7 -10-28.1570 101.406   4
  15  -7  11 907.603 209.002   2
  15  -7  12 747.045 198.595   2
  15  -7  13 868.900 226.308   2
  15  -7  14 601.402 209.585   2
 -15  -9  19 740.563 244.139   3
  15  -9 -18 202.413 144.932   4
 -15  -9  18-206.702 164.898   3
  15  -9 -17-86.4682 157.639   4
  15  -9 -16 404.387 186.900   4
  15  -9 -15 852.022 216.264   4
  15  -9 -14 3101.10 347.518   4
  15  -9 -13 571.099 191.543   4
  15  -9 -12 1039.25 225.466   4
  15  -9 -11 165.187 148.116   4
  15  -9 -10 286.522 143.840   4
  15  -9  -9 861.610 185.202   4
  15  -9  -8 857.613 184.636   4
  15  -9  -7 122.775 118.898   4
  15  -9  -6 258.470 121.767   4
  15  -9  -5 289.558 123.670   4
  15  -9  -4 3384.72 304.328   4
  15  -9  -3 389.762 143.710   4
  15  -9  -2 597.133 155.147   4
  15  -9  -1 2159.51 237.280   4
  15  -9   0 4500.65 340.316   4
  15  -9   1 749.777 158.471   4
  15  -9   2 6109.87 384.260   4
  15  -9   2 5579.06 407.716   2
  15  -9   3 896.221 155.885   4
  15  -9   3 581.374 164.941   2
  15  -9   4-39.5989 120.071   2
  15  -9   5 146.605 141.057   2
 -15  -9  -5 6.62939 144.175   4
  15  -9   6 89.2551 127.623   2
  15  -9   6 137.238 120.875   1
 -15  -9  -6-11.7815 137.052   4
  15  -9   7 407.952 159.713   2
 -15  -9  -7 212.499 141.609   4
  15  -9   7 498.431 140.418   1
  15  -9   8 629.917 214.939   2
 -15  -9  -8 637.427 181.744   4
  15  -9   9 174.435 151.832   2
 -15  -9  -9 457.183 163.956   4
  15  -9  10 99.0649 158.764   2
 -15  -9 -10 47.6742 139.055   4
  15  -9  11 411.314 186.502   2
  15 -11 -14 317.960 175.942   4
  15 -11 -13 1279.45 259.869   4
  15 -11 -12 644.277 210.444   4
  15 -11 -11 42.8051 141.045   4
  15 -11 -10 1383.23 264.989   4
  15 -11  -9 2352.92 300.352   4
  15 -11  -8 124.882 147.876   4
  15 -11  -7 1425.86 247.105   4
  15 -11  -6 80.4577 146.953   4
  15 -11  -5 147.255 138.041   4
  15 -11  -4 826.722 188.486   4
  15 -11  -3 271.495 135.725   4
  15 -11  -2 1075.47 214.066   4
  15 -11  -1 455.245 139.083   4
  15 -11   0 29.1260 117.289   4
  15 -11   1 2498.24 271.091   4
 -15 -11  -1 2965.37 349.690   4
  15 -11   2 3442.60 306.265   4
 -15 -11  -2 3315.37 378.400   4
 -15 -11  -3 255.204 164.760   4
  15 -11   4-138.724 145.346   2
 -15 -11  -4 15.9539 146.229   4
  15 -11   5-282.755 163.668   2
 -15 -11  -5 13.4098 132.803   4
  15 -11   6 210.291 143.712   2
 -15 -11  -6 328.135 168.801   4
 -15 -11  -7 1053.29 233.256   4
  15 -11   7 940.336 227.234   2
  15 -11   8-183.947 133.992   2
 -15 -11  -8 4.45600 151.278   4
 -15 -11  -9 539.261 192.175   4
 -15 -11 -10-154.715 153.515   4
  15 -13  -6 275.219 146.004   4
  15 -13  -5 423.091 180.013   4
  15 -13  -4 337.460 164.498   4
  15 -13  -3 398.743 167.513   4
  15 -13  -2 619.027 191.967   4
  15 -13  -1 1072.40 215.644   4
  15 -13   0 54.1858 114.103   4
 -16   0  24 298.511 211.071   3
 -16   0  23-41.8120 159.682   3
 -16   0  22 80.4781 163.057   3
 -16   0  21 82.0316 148.242   3
 -16   0  20 109.747 170.383   3
 -16   0  19 16.3340 139.196   3
 -16   0  18 2715.37 328.492   3
 -16   0  17 42.4922 130.467   3
  16   0 -17-56.6213 77.7392   1
 -16   0  16 7627.49 511.851   3
  16   0 -16 7739.83 358.440   1
 -16   0  15-39.8654 124.615   3
  16   0 -15-9.59281 71.7943   1
 -16   0  14 13489.0 641.031   3
  16   0 -14 13833.5 497.295   1
  16   0 -13 107.953 82.1799   1
  16   0 -12 10548.5 426.369   1
  16   0 -11-11.0310 79.0118   1
  16   0 -10 12674.9 473.381   1
  16   0  -9 63.3522 75.1157   1
  16   0  -8 17292.6 570.032   1
  16   0  -7 327.494 122.747   1
  16   0  -6 1070.05 151.026   1
  16   0  -5-11.8843 82.9131   1
  16   0  -4 12638.3 486.420   1
  16   0  -3-59.1837 74.1978   2
  16   0  -3 22.1802 89.7847   1
  16   0  -2 7147.84 337.172   2
  16   0  -2 7546.11 376.470   1
  16   0  -1 44.3528 86.6530   2
  16   0  -1-95.2246 103.298   1
  16   0   0 6260.92 332.322   2
  16   0   0 6007.43 341.825   1
  16   0   1-48.2785 105.166   1
  16   0   1-23.3910 99.1018   2
  16   0   2 8725.59 420.729   2
  16   0   2 8233.36 407.651   1
  16   0   3 89.8880 108.771   1
  16   0   3 68.0610 115.345   2
  16   0   4 23684.7 769.055   2
  16   0   4 23489.4 738.958   1
  16   0   5 43.5456 109.181   1
  16   0   5 161.322 135.462   2
  16   0   6 33270.6 1003.31   2
  16   0   6 33147.9 935.069   1
  16   0   7-12.5568 128.620   2
  16   0   7 154.998 111.220   1
  16   0   8 3927.45 290.384   1
  16   0   8 3901.74 334.898   2
  16   0   9 4.02172 133.678   2
  16   0  10 2208.80 294.839   2
  16   0  11-149.162 159.787   2
  16   0  12-45.3219 152.896   2
  16   0  13-245.802 183.734   2
  16   0  14 64.5508 157.333   2
  16   0  15 10.2251 144.922   2
  16   0  16 846.188 226.179   2
  16   0  17-48.7073 173.410   2
  16   0  18 1274.88 274.729   2
 -16   2  24 3361.67 442.851   3
 -16   2  23 518.662 218.074   3
 -16  -2  23 191.020 200.599   3
 -16   2  22 40.4966 148.562   3
 -16  -2  22 182.779 183.953   3
 -16   2  21 331.673 177.104   3
 -16  -2  21-15.5763 157.808   3
 -16   2  20 865.780 222.139   3
 -16  -2  20 980.751 240.611   3
 -16   2  19-63.2869 139.466   3
 -16  -2  19-562.874 199.321   3
 -16   2  18-15.2367 134.810   3
 -16  -2  18-94.0420 150.292   3
  16  -2 -18 89.5665 75.4451   1
 -16   2  17 5835.48 455.559   3
  16  -2 -17 5547.30 317.353   1
 -16  -2  17 6607.15 488.463   3
 -16   2  16 5570.71 420.622   3
  16  -2 -16 4958.48 300.124   1
 -16  -2  16 5220.15 428.367   3
  16   2 -16 4725.80 283.787   1
 -16   2  15 641.441 169.170   3
  16   2 -15 564.990 114.061   1
  16  -2 -15 733.390 131.141   1
  16   2 -14 9.63536 73.0061   1
  16  -2 -14-59.0629 88.6483   1
 -16   2  14-127.331 133.884   3
  16   2 -13 22.0269 83.8863   1
  16  -2 -13 117.123 92.4585   1
 -16   2  13 222.539 115.783   3
 -16   2  12 6258.38 385.360   3
  16  -2 -12 5640.58 317.907   1
  16   2 -12 5417.68 311.911   1
  16   2 -11 91.1729 101.336   1
  16  -2 -11 132.365 86.2790   1
  16  -2 -10 10326.0 435.144   1
  16   2 -10 9835.12 424.157   1
  16  -2  -9 6722.32 345.672   1
  16   2  -9 6397.24 348.230   1
  16   2  -8 996.809 148.712   1
  16  -2  -8 1177.83 158.987   1
  16  -2  -7 10617.5 443.886   1
  16  -2  -7 11166.7 344.069   2
  16   2  -7 9820.56 441.008   1
  16   2  -6 1769.82 188.272   1
  16  -2  -6 1459.08 172.699   1
  16  -2  -6 1871.90 140.990   2
  16  -2  -5 8650.64 401.967   1
  16  -2  -5 9256.73 334.657   2
  16   2  -5 8814.49 415.391   1
  16  -2  -4 6713.84 355.403   1
  16  -2  -4 7381.57 304.064   2
  16   2  -4 6588.26 361.363   1
  16  -2  -3 22210.5 684.134   1
  16  -2  -3 22767.8 610.613   2
  16   2  -3 21386.7 696.712   1
  16   2  -2 170.561 114.444   1
  16  -2  -2 30.2962 93.8914   1
  16  -2  -2 188.806 80.2903   2
  16  -2  -1 21063.6 671.299   1
  16   2  -1 21629.5 704.499   1
  16  -2  -1 20877.0 619.154   2
  16  -2   0 1462.48 169.837   1
  16  -2   0 1326.18 156.474   2
  16   2   0 1382.40 181.951   1
  16   2   1 3789.65 286.469   1
  16  -2   1 3724.59 261.426   2
  16  -2   1 3843.85 265.512   1
  16  -2   2 567.674 129.754   1
  16   2   2 608.001 132.057   1
  16  -2   2 556.387 127.245   2
  16   2   3 5621.47 352.403   1
  16  -2   3 5822.22 345.314   2
  16  -2   3 5578.01 322.002   1
  16   2   4 17747.4 658.068   1
  16  -2   4 17330.8 645.572   2
  16  -2   4 17791.2 609.382   1
  16   2   5 6743.54 414.388   2
  16  -2   5 7202.74 402.125   2
  16  -2   5 6936.92 368.072   1
  16   2   6-188.099 181.493   2
  16  -2   6-2.73072 88.8695   1
  16  -2   6-30.7030 112.287   2
  16  -2   7-53.8618 101.254   1
  16   2   7-19.1823 113.680   2
  16  -2   7-51.9872 123.460   2
  16  -2   8-53.0612 81.9231   1
  16   2   8-172.106 157.555   2
  16  -2   8 51.1424 120.956   2
  16  -2   9 248.929 95.5770   1
  16   2   9 76.5165 128.372   2
  16  -2   9-60.7401 137.658   2
  16   2  10 225.622 131.551   2
  16  -2  10 616.635 194.018   2
  16  -2  10 651.250 141.798   1
  16   2  11 6624.29 484.394   2
  16  -2  11 6493.12 466.263   2
  16   2  12-83.9909 151.600   2
  16  -2  12-163.442 154.896   2
  16  -2  13 96.3159 139.884   2
  16  -2  14 1174.73 262.657   2
  16  -2  15 3429.27 385.344   2
  16  -2  16-178.683 151.837   2
  16  -2  17 2043.73 323.564   2
 -16   4  24-73.1728 181.508   3
 -16   4  23 117.083 191.873   3
 -16  -4  23 168.041 181.731   3
 -16   4  22-536.583 222.477   3
 -16  -4  22-89.0524 167.799   3
 -16   4  21 47.3061 142.260   3
 -16  -4  21 252.996 190.180   3
 -16   4  20-159.640 163.422   3
 -16  -4  20-81.0635 175.755   3
 -16   4  19 351.288 183.085   3
 -16  -4  19 236.774 189.751   3
 -16   4  18 2407.00 304.288   3
 -16  -4  18 2472.78 325.671   3
  16  -4 -18 1971.85 210.485   1
  16  -4 -17 1189.87 175.048   1
 -16  -4  17 1393.50 257.280   3
 -16   4  16 1208.66 209.451   3
  16  -4 -16 1278.25 173.125   1
  16  -4 -15 130.699 99.6000   1
 -16   4  15-13.1651 128.422   3
  16  -4 -14 104.972 91.2387   1
 -16   4  14 18.7136 110.112   3
 -16   4  13 1811.30 217.631   3
  16  -4 -13 1775.79 195.343   1
 -16   4  12-13.3892 88.6510   3
  16  -4 -12-22.7449 95.9165   1
 -16   4  11 4742.79 308.461   3
  16  -4 -11 4581.39 336.341   4
  16  -4 -11 4912.30 321.614   1
 -16   4  10 3298.16 247.443   3
  16  -4 -10 2307.01 254.873   4
 -16   4   9 18125.0 583.429   3
  16  -4  -9 17094.4 654.107   4
  16  -4  -9 17532.7 409.702   2
 -16   4   8 47891.6 1072.40   3
  16  -4  -8 48330.2 1213.70   4
  16  -4  -8 48503.0 924.864   2
  16  -4  -8 49028.7 1184.06   1
  16  -4  -7 36.6837 57.7294   2
  16  -4  -7 206.942 137.571   1
  16  -4  -6 1963.62 214.980   4
  16  -4  -6 2531.88 170.567   2
  16  -4  -6 2087.01 234.918   1
  16  -4  -5 54647.3 1304.67   4
  16  -4  -5 56749.3 1134.66   2
  16  -4  -5 56600.3 1299.44   1
  16  -4  -4 6792.13 368.784   4
  16  -4  -4 6990.05 308.908   2
  16  -4  -4 6864.56 374.765   1
  16  -4  -3 756.957 143.617   1
  16  -4  -3 605.065 103.445   2
  16  -4  -2 72.8972 81.8312   2
  16  -4  -2-7.55935 100.209   1
  16  -4  -1 5737.55 334.426   1
  16  -4  -1 5029.31 290.317   2
  16  -4   0 7532.21 392.831   1
  16  -4   0 7876.13 376.636   2
  16  -4   1 2717.60 231.844   1
  16  -4   1 2889.49 235.044   2
  16  -4   2 10363.4 463.799   1
  16  -4   2 9775.23 456.106   2
  16  -4   3 2548.54 228.949   1
  16  -4   3 2464.60 249.547   2
  16  -4   4 20286.0 672.059   1
  16  -4   4 20500.5 722.012   2
  16  -4   5 5490.06 325.541   1
  16  -4   5 5359.73 367.935   2
  16  -4   6 6175.82 409.608   2
  16  -4   6 6415.67 350.429   1
  16  -4   7 343.821 153.071   2
  16  -4   7 314.154 108.243   1
  16  -4   8 852.027 172.441   2
  16  -4   8 916.712 148.831   1
  16  -4   9 667.698 166.670   2
  16  -4   9 819.650 149.442   1
 -16  -4  -9 654.855 124.658   4
  16  -4  10-2.62521 149.965   2
  16  -4  11 1238.04 236.248   2
  16  -4  12 297.121 163.896   2
  16  -4  13 44.2764 145.586   2
  16  -4  14 4804.10 446.520   2
  16  -4  15 1537.27 282.958   2
  16  -4  16 713.270 200.246   2
 -16  -6  21 61.3501 149.891   3
 -16  -6  20 1079.29 266.069   3
 -16  -6  19 1673.52 297.683   3
  16  -6 -19 1355.70 202.605   1
 -16  -6  18 65.9523 141.566   3
  16  -6 -17 601.168 183.599   4
  16  -6 -16 1775.82 258.392   4
  16  -6 -15 603.579 163.110   4
  16  -6 -14 341.917 140.834   4
  16  -6 -13 2329.95 281.675   4
  16  -6 -12 1369.93 225.903   4
  16  -6 -11 2212.60 266.594   4
  16  -6 -10 1035.87 202.261   4
  16  -6  -9 4021.09 336.457   4
  16  -6  -8 967.188 110.960   2
  16  -6  -8 1100.23 202.678   4
  16  -6  -7 3903.91 314.025   4
  16  -6  -7 3796.46 219.816   2
  16  -6  -6 1537.05 211.499   4
  16  -6  -6 1531.40 148.489   2
  16  -6  -5 97.6446 64.3124   2
  16  -6  -5 142.861 120.216   4
  16  -6  -4 3182.81 271.568   4
  16  -6  -4 3177.36 230.954   2
  16  -6  -3 13149.2 552.857   4
  16  -6  -3 12388.6 483.768   2
  16  -6  -2 3440.55 270.459   4
  16  -6  -2 2672.77 230.606   2
  16  -6  -1 120.720 78.4848   2
  16  -6  -1 109.216 91.5180   4
  16  -6   0 5973.55 344.228   4
  16  -6   0 5928.85 353.384   2
  16  -6   1 1293.28 184.497   2
  16  -6   1 1116.75 177.156   1
  16  -6   1 1208.66 171.371   4
  16  -6   2 340.577 126.410   2
  16  -6   2 371.213 127.581   1
  16  -6   2 253.775 84.9058   4
  16  -6   3 1061.48 176.870   2
  16  -6   3 1671.65 204.280   1
  16  -6   4-78.0593 122.436   2
  16  -6   4 244.411 111.445   1
  16  -6   5 655.286 168.139   2
  16  -6   5 451.172 141.925   1
  16  -6   6 749.279 147.571   1
  16  -6   6 820.055 182.160   2
  16  -6   7 1311.25 218.635   2
  16  -6   7 1246.70 164.201   1
  16  -6   8-105.684 135.117   2
  16  -6   8-91.3111 110.686   1
 -16  -6  -8-77.1660 110.257   4
  16  -6   9 439.906 150.701   2
 -16  -6  -9 367.500 109.680   4
  16  -6  10 347.274 167.471   2
  16  -6  11-61.5425 142.980   2
  16  -6  12 3945.85 400.866   2
  16  -6  13 1267.45 264.383   2
  16  -6  14 3301.59 379.547   2
  16  -6  15 971.520 252.012   2
  16  -8 -20 79.1444 139.201   4
  16  -8 -19 870.096 222.047   4
 -16  -8  19 827.179 229.867   3
  16  -8 -18-77.2537 152.362   4
 -16  -8  18 361.609 191.221   3
  16  -8 -17 1508.00 266.014   4
  16  -8 -16 823.289 221.594   4
  16  -8 -15 2805.45 340.307   4
  16  -8 -14 11251.4 635.540   4
  16  -8 -13 329.812 193.081   4
  16  -8 -12 669.948 182.275   4
  16  -8 -11 160.643 133.476   4
  16  -8 -10 425.648 158.432   4
  16  -8  -9 121.226 138.697   4
  16  -8  -8 762.276 171.211   4
  16  -8  -7 1444.90 163.685   2
  16  -8  -7 2016.93 247.655   4
  16  -8  -6 530.171 162.680   4
  16  -8  -6 429.040 112.190   2
  16  -8  -5 1237.88 199.286   4
  16  -8  -5 760.947 136.480   2
  16  -8  -4 516.376 143.697   4
  16  -8  -4 486.834 123.394   2
  16  -8  -3 409.371 138.046   4
  16  -8  -3 255.219 97.3425   2
  16  -8  -2 875.265 155.111   2
  16  -8  -2 877.540 167.324   4
  16  -8  -1 1878.84 231.320   2
  16  -8  -1 1975.66 224.224   4
  16  -8   0 1167.89 187.544   2
  16  -8   0 1357.67 181.272   4
  16  -8   1 4653.69 349.902   2
  16  -8   1 4582.99 318.591   4
  16  -8   2 1978.94 243.122   2
  16  -8   2 1699.54 201.175   4
  16  -8   3 786.643 167.214   2
  16  -8   3 752.064 135.394   4
  16  -8   4 685.704 147.625   1
  16  -8   4 426.256 151.566   2
  16  -8   5 785.744 152.501   1
  16  -8   5 925.697 188.224   2
  16  -8   6 295.854 126.037   1
  16  -8   6 507.620 175.112   2
 -16  -8  -6-4.58998 134.734   4
  16  -8   7 1058.58 183.455   1
 -16  -8  -7 835.908 177.006   4
  16  -8   7 792.170 199.907   2
 -16  -8  -8 3002.24 310.738   4
  16  -8   8 3364.65 362.887   2
  16  -8   9 1874.82 287.407   2
 -16  -8  -9 1308.35 219.893   4
  16  -8  10 871.172 226.277   2
 -16  -8 -10 425.821 161.929   4
  16  -8  11 613.689 210.919   2
  16  -8  12 73.4687 152.927   2
  16 -10 -16 918.264 226.793   4
  16 -10 -15 433.001 193.176   4
  16 -10 -14 1274.91 251.929   4
  16 -10 -13 976.412 223.197   4
  16 -10 -12 305.011 190.520   4
  16 -10 -11 30.6210 137.730   4
  16 -10 -10 131.025 127.064   4
  16 -10  -9 294.159 138.397   4
  16 -10  -8 2037.60 269.570   4
  16 -10  -7 2454.81 293.965   4
  16 -10  -6 1444.84 231.912   4
  16 -10  -5 59.0824 116.418   4
  16 -10  -4 168.400 125.693   4
  16 -10  -3 654.760 168.339   4
  16 -10  -2 1348.93 211.843   4
  16 -10  -1 1690.47 232.275   4
  16 -10   0 347.532 133.770   4
  16 -10   1-6.20628 97.9059   4
  16 -10   1 251.778 111.872   2
  16 -10   2 219.076 122.214   4
  16 -10   2 241.371 129.672   2
  16 -10   3-15.9047 124.516   2
 -16 -10  -4-63.3816 136.732   4
  16 -10   4 219.385 138.561   2
  16 -10   5 190.025 141.504   2
 -16 -10  -5-50.8589 137.761   4
  16 -10   6 390.479 173.764   2
 -16 -10  -6 58.3004 135.478   4
  16 -10   6 72.4101 108.056   1
  16 -10   7 86.1062 150.592   2
 -16 -10  -7 175.365 142.338   4
  16 -10   8 1858.00 307.789   2
 -16 -10  -8 1567.12 253.218   4
  16 -10   9 154.616 162.369   2
 -16 -10  -9 105.132 141.226   4
 -16 -10 -10 174.099 139.143   4
  16 -12 -10 918.738 225.784   4
  16 -12  -9-18.2600 132.995   4
  16 -12  -8 199.478 145.279   4
  16 -12  -7 1178.35 231.977   4
  16 -12  -6 207.921 162.830   4
  16 -12  -5 87.6165 129.793   4
  16 -12  -4 1706.28 261.072   4
  16 -12  -3 258.758 162.207   4
  16 -12  -2 457.397 160.106   4
  16 -12  -1 452.299 160.030   4
 -16 -12   1 613.813 204.612   4
  16 -12   0 1334.74 223.540   4
 -16 -12   0 1446.89 267.639   4
 -16 -12  -1 1353.82 279.000   4
  16 -12   2 1201.03 233.091   2
 -16 -12  -2 1460.95 279.081   4
  16 -12   3 329.174 161.026   2
 -16 -12  -3 422.692 192.622   4
  16 -12   4 321.088 163.176   2
 -16 -12  -4 529.909 191.051   4
 -17   1  24-165.707 186.875   3
 -17  -1  24 4.31192 159.787   3
 -17   1  23-144.048 168.515   3
 -17  -1  23 121.659 186.843   3
 -17   1  22 372.363 191.799   3
 -17  -1  22 166.260 158.449   3
 -17   1  21-263.284 197.514   3
 -17  -1  21-203.205 174.002   3
 -17   1  20 69.4247 144.644   3
 -17  -1  20-35.0413 175.038   3
 -17   1  19 1137.64 231.017   3
 -17  -1  19 715.011 224.777   3
 -17   1  18 61.1108 142.002   3
 -17  -1  18 136.344 136.133   3
 -17   1  17 5018.65 423.515   3
 -17  -1  17 4601.70 417.777   3
  17   1 -17 4598.48 284.020   1
  17  -1 -17 4908.29 297.625   1
  17  -1 -16 368.887 95.9530   1
  17   1 -16 362.272 109.150   1
 -17   1  16 590.824 189.417   3
 -17  -1  16 514.767 148.280   3
 -17   1  15 3382.86 331.113   3
  17   1 -15 3108.56 238.161   1
  17  -1 -15 3558.81 252.813   1
  17  -1 -14 1378.78 162.334   1
 -17   1  14 1645.54 228.852   3
  17   1 -14 1439.64 165.851   1
 -17   1  13 2276.68 258.432   3
  17   1 -13 2228.07 204.627   1
  17  -1 -13 2607.63 220.671   1
  17  -1 -12-3.51708 80.3194   1
  17   1 -12 147.149 84.3093   1
  17  -1 -11 338.064 104.770   1
  17   1 -11 392.223 110.976   1
  17  -1 -10 1374.93 166.815   1
  17   1 -10 1886.66 190.310   1
  17  -1  -9-81.2697 105.582   1
  17   1  -9 82.4071 94.7864   1
  17  -1  -8 140.490 86.0649   1
  17   1  -8 212.308 96.2119   1
  17  -1  -7 1116.26 152.038   1
  17   1  -7 1408.33 175.922   1
  17   1  -6 20216.4 661.057   1
  17  -1  -6 19193.6 633.488   1
  17  -1  -5 376.964 105.841   1
  17   1  -5 502.040 128.256   1
  17  -1  -5 588.371 90.7359   2
  17   1  -4 526.249 124.658   1
  17  -1  -4 458.098 90.8748   2
  17  -1  -4 416.334 105.789   1
  17  -1  -3 599.305 124.837   1
  17   1  -3 390.767 117.282   1
  17  -1  -3 493.969 93.4280   2
  17  -1  -2 4090.83 253.500   2
  17   1  -2 4163.35 296.194   1
  17  -1  -2 4038.91 286.540   1
  17  -1  -1 26709.5 754.109   2
  17   1  -1 27117.3 812.957   1
  17  -1  -1 28412.2 804.916   1
  17  -1   0 479.981 137.662   1
  17   1   0 259.853 116.735   1
  17   1   0 254.729 101.216   2
  17  -1   0 242.054 109.062   2
  17   1   1-128.205 129.584   1
  17   1   1-114.523 125.360   2
  17  -1   1 41.9322 91.1776   2
  17  -1   1 125.115 106.756   1
  17   1   2 4014.86 298.186   2
  17  -1   2 3633.88 271.996   2
  17   1   2 4236.54 303.786   1
  17  -1   2 4183.59 294.067   1
  17   1   3 810.913 178.726   1
  17  -1   3 434.346 124.962   1
  17   1   3 603.027 161.646   2
  17  -1   3 769.548 168.187   2
  17   1   4 54799.9 1370.37   2
  17   1   4 57304.4 1360.57   1
  17  -1   4 54575.7 1339.47   2
  17  -1   4 54794.7 1301.11   1
  17   1   5 10405.8 523.023   2
  17   1   5 10349.4 504.838   1
  17  -1   5 11250.0 529.409   2
  17  -1   5 10826.1 483.290   1
  17  -1   6 2111.79 225.538   1
  17  -1   6 2592.80 273.919   2
  17   1   6 2082.48 253.669   2
  17   1   6 1905.31 223.671   1
  17   1   7 11927.2 588.145   2
  17  -1   7 11361.0 569.438   2
  17  -1   7 12001.0 530.556   1
  17   1   8 7350.24 471.170   2
  17  -1   8 6997.25 459.873   2
  17  -1   8 7498.79 411.819   1
  17   1   9 750.160 194.993   2
  17  -1   9 1289.77 221.169   2
  17  -1   9 1117.34 173.936   1
  17  -1  10 2623.36 251.284   1
  17   1  10 3198.15 341.592   2
  17  -1  10 3374.63 351.032   2
  17   1  11 8136.46 540.176   2
  17  -1  11 7800.89 524.424   2
  17   1  12 4939.69 442.313   2
  17  -1  12 5623.84 456.909   2
  17   1  13 206.949 157.150   2
  17  -1  13 188.186 156.352   2
  17   1  14 524.200 197.315   2
  17  -1  14 995.729 243.169   2
  17   1  15 1047.07 248.991   2
  17  -1  15 1426.05 269.427   2
  17   1  16-73.1000 150.851   2
  17  -1  16 280.092 185.539   2
  17   1  17 1492.96 298.242   2
  17  -1  17 1415.27 300.305   2
 -17   3  24 438.882 221.040   3
 -17   3  23 93.2845 161.967   3
 -17  -3  23 49.6087 160.496   3
 -17   3  22 176.383 158.336   3
 -17  -3  22 300.739 198.123   3
 -17   3  21 684.729 223.206   3
 -17  -3  21 382.159 205.119   3
 -17   3  20 1633.67 292.797   3
 -17  -3  20 1295.10 246.577   3
 -17   3  19-177.730 150.394   3
 -17  -3  19 62.4270 151.817   3
 -17   3  18 675.343 200.459   3
 -17  -3  18 639.686 203.664   3
  17  -3 -18 541.652 128.804   1
  17  -3 -17 2045.71 213.168   1
 -17  -3  17 2059.23 300.850   3
 -17   3  17 2661.88 312.835   3
 -17   3  16 4.16680 114.767   3
  17  -3 -16 136.166 101.080   1
 -17   3  15 2887.47 297.842   3
  17  -3 -15 2913.33 243.433   1
 -17   3  14-8.84334 126.197   3
  17   3 -14 99.1475 76.1292   1
  17  -3 -14 216.746 99.2554   1
  17   3 -13 6039.07 349.213   1
  17  -3 -13 6535.85 366.753   1
 -17   3  12 1398.98 193.090   3
  17   3 -12 1134.59 160.194   1
  17  -3 -12 1273.86 177.792   1
 -17   3  11 7681.31 411.869   3
  17   3 -11 7583.56 395.819   1
  17  -3 -11 7797.68 401.264   1
 -17   3  10 1451.19 183.635   3
  17   3 -10 1084.39 165.237   1
  17  -3 -10 1545.32 190.609   1
  17   3  -9 8079.83 417.536   1
  17  -3  -9 7925.88 401.440   1
  17  -3  -8 2814.32 158.041   2
  17   3  -8 2932.01 257.046   1
  17  -3  -8 2867.19 251.576   1
  17  -3  -7 11277.1 358.465   2
  17   3  -7 10117.7 477.531   1
  17  -3  -7 10539.0 473.527   1
  17  -3  -6 420.525 136.028   1
  17  -3  -6 296.338 67.2998   2
  17   3  -6 266.484 126.827   1
  17  -3  -5 5671.41 334.522   1
  17   3  -5 5994.78 364.017   1
  17  -3  -5 6129.12 275.057   2
  17  -3  -4 2759.86 242.357   1
  17   3  -4 2664.11 253.765   1
  17  -3  -4 2607.43 189.217   2
  17  -3  -3 4727.57 306.390   1
  17   3  -3 5104.28 342.425   1
  17  -3  -3 4804.99 264.040   2
  17  -3  -2 2116.08 216.524   1
  17  -3  -2 1928.98 182.633   2
  17   3  -2 1944.97 226.250   1
  17  -3  -1 7800.18 402.311   1
  17   3  -1 8445.65 441.193   1
  17  -3  -1 7730.70 369.053   2
  17  -3   0 418.489 110.854   2
  17   3   0 207.393 113.143   1
  17  -3   0 198.453 95.0999   1
  17  -3   1 12940.5 527.388   1
  17  -3   1 14151.9 540.600   2
  17  -3   2 758.697 146.614   2
  17  -3   2 790.933 145.169   1
  17  -3   3 11390.2 509.609   2
  17  -3   3 10632.3 469.653   1
  17  -3   4 3589.84 301.055   2
  17  -3   4 3615.33 268.526   1
  17  -3   5 836.776 173.977   2
  17  -3   5 818.608 146.480   1
  17  -3   6 479.072 146.638   2
  17  -3   6 335.744 96.0885   1
  17  -3   7-21.8484 120.044   2
  17  -3   7 42.4869 94.0446   1
  17  -3   8 2764.76 290.487   2
  17  -3   8 3053.86 258.499   1
  17  -3   9-7.52850 127.879   2
  17  -3   9 47.2551 82.6803   1
  17  -3  10-31.6808 136.381   2
  17  -3  11 277.172 157.077   2
  17  -3  12 1027.79 223.836   2
  17  -3  13-14.3604 133.920   2
  17  -3  14 1285.60 266.622   2
  17  -3  15 643.544 234.877   2
  17  -3  16 37.0793 162.141   2
 -17   5  22 148.601 159.989   3
 -17  -5  22 747.577 248.791   3
 -17   5  21 285.363 161.939   3
 -17  -5  21 214.517 181.757   3
 -17   5  20 1249.78 255.114   3
 -17  -5  20 973.955 241.252   3
 -17   5  19 101.093 160.836   3
 -17  -5  19 393.497 197.708   3
 -17   5  18-28.1581 114.476   3
 -17  -5  18-104.604 167.213   3
  17  -5 -18-71.2998 91.5762   1
  17  -5 -17-32.1180 82.9273   1
 -17   5  17-83.6361 154.145   3
 -17   5  16-18.4091 113.816   3
  17  -5 -16 198.378 117.300   1
  17  -5 -15 1241.37 195.788   1
 -17   5  15 1306.94 200.483   3
 -17   5  14-13.3781 98.1451   3
 -17   5  13 1735.40 211.952   3
  17  -5 -13 1567.87 248.894   4
 -17   5  12 3232.47 262.252   3
  17  -5 -12 2567.59 284.939   4
 -17   5  11 412.203 120.179   3
  17  -5 -11 510.054 164.563   4
 -17   5  10 1218.64 149.294   3
  17  -5 -10 1047.08 183.004   4
 -17   5   9 8091.59 353.769   3
  17  -5  -9 8188.38 456.962   4
  17  -5  -8 412.995 70.7314   2
 -17   5   8 409.801 85.2045   3
  17  -5  -8 239.503 133.049   4
 -17   5   7 7977.47 311.085   3
  17  -5  -7 8385.17 450.626   4
  17  -5  -7 7654.08 305.874   2
  17  -5  -6 492.257 99.3460   2
  17  -5  -6 673.281 167.263   4
 -17   5   6 306.382 73.9028   3
  17  -5  -5 280.542 86.0484   2
  17  -5  -5 326.062 146.640   4
  17  -5  -4 2615.85 251.725   4
  17  -5  -4 2376.30 242.842   1
  17  -5  -4 2139.45 184.399   2
  17  -5  -3 1357.32 154.185   2
  17  -5  -3 1764.13 217.823   1
  17  -5  -3 1702.42 205.260   4
  17  -5  -2 29649.6 860.677   4
  17  -5  -2 28937.4 806.230   2
  17  -5  -2 29295.5 887.273   1
  17  -5  -1 1773.44 195.817   2
  17  -5  -1 2038.39 232.125   1
  17  -5   0-63.2804 106.033   2
  17  -5   0-112.012 120.938   1
  17  -5   1 217.828 108.575   2
  17  -5   1 85.6518 98.8222   1
  17  -5   2 39.8881 93.4850   2
  17  -5   2-61.6803 104.279   1
  17  -5   3 88.9969 112.976   2
  17  -5   3-52.1375 99.1023   1
  17  -5   4 360.701 124.762   1
  17  -5   4 184.104 117.983   2
  17  -5   5 462.624 156.076   2
  17  -5   5 527.555 130.497   1
  17  -5   6 451.934 144.948   2
  17  -5   6 360.906 105.508   1
  17  -5   7 333.843 162.346   2
  17  -5   7 86.0238 76.7416   1
  17  -5   8 2814.73 307.366   2
  17  -5   8 2797.55 247.212   1
  17  -5   9 2462.49 288.522   2
 -17  -5  -9 2139.11 232.082   4
  17  -5   9 2122.39 214.275   1
  17  -5  10 925.587 216.729   2
  17  -5  11 205.280 164.309   2
  17  -5  12 2488.88 320.043   2
  17  -5  13 1416.37 283.522   2
  17  -5  14 5516.57 485.237   2
  17  -5  15 575.803 215.209   2
 -17  -7  20 657.386 222.624   3
 -17  -7  19 307.595 187.260   3
  17  -7 -18 108.644 144.712   4
 -17  -7  18 330.523 175.648   3
  17  -7 -17 2386.59 309.167   4
  17  -7 -16 178.575 164.298   4
  17  -7 -15 3174.28 347.141   4
  17  -7 -14 1742.57 275.177   4
  17  -7 -13 1169.19 237.119   4
  17  -7 -12 101.703 140.656   4
  17  -7 -11 4913.74 381.980   4
  17  -7 -10 2187.84 270.375   4
  17  -7  -9 413.096 175.587   4
  17  -7  -8 5351.66 397.532   4
  17  -7  -7 36.0335 71.0421   2
  17  -7  -7-11.0717 121.163   4
  17  -7  -6 4549.61 345.126   4
  17  -7  -6 3979.25 256.043   2
  17  -7  -5 1574.70 170.228   2
  17  -7  -5 1925.10 239.690   4
  17  -7  -4 14.2613 69.3451   2
  17  -7  -4 4.41279 111.893   4
  17  -7  -3 403.920 132.061   4
  17  -7  -3 93.7085 76.5420   2
  17  -7  -2 469.202 125.912   2
  17  -7  -2 181.518 98.0609   4
  17  -7  -1 627.303 143.035   2
  17  -7  -1 574.186 134.594   4
  17  -7   0-32.5701 100.409   2
  17  -7   0-120.313 105.054   4
  17  -7   1 1761.83 201.180   4
  17  -7   1 1567.33 208.156   2
  17  -7   1 1617.75 211.328   1
  17  -7   2 2264.64 251.202   2
  17  -7   2 2334.65 227.384   4
  17  -7   2 2548.15 257.147   1
  17  -7   3 314.055 125.891   2
  17  -7   3 204.414 81.3830   4
  17  -7   4 264.980 105.015   1
  17  -7   4 436.480 157.079   2
  17  -7   5 6920.33 411.445   1
  17  -7   5 6969.32 465.158   2
  17  -7   6 765.117 179.966   2
  17  -7   6 1113.69 178.512   1
  17  -7   7 993.901 171.008   1
  17  -7   7 918.459 189.496   2
  17  -7   8 245.409 147.656   2
  17  -7   8 18.5381 85.8760   1
 -17  -7  -8 71.5003 103.644   4
  17  -7   9 388.956 172.804   2
 -17  -7  -9 674.798 175.178   4
  17  -7  10 969.247 232.261   2
  17  -7  11 194.343 147.146   2
  17  -7  12 1.96517 146.127   2
  17  -7  13 153.946 168.152   2
 -17  -9  18 1488.04 302.045   3
  17  -9 -17 474.879 193.815   4
  17  -9 -16 210.259 148.564   4
  17  -9 -15 424.247 165.506   4
  17  -9 -14 2365.37 319.464   4
  17  -9 -13 526.205 198.131   4
  17  -9 -12 4106.30 386.339   4
  17  -9 -11 786.372 208.164   4
  17  -9 -10-12.8149 136.843   4
  17  -9  -9 451.640 166.359   4
  17  -9  -8 1152.58 202.713   4
  17  -9  -7 1383.02 219.525   4
  17  -9  -6 4290.74 300.050   2
  17  -9  -6 4581.50 373.044   4
  17  -9  -5 381.209 116.946   2
  17  -9  -5-42.4873 119.091   4
  17  -9  -4 2940.39 264.401   2
  17  -9  -4 2993.57 297.161   4
  17  -9  -3 195.114 111.935   2
  17  -9  -3 190.569 132.332   4
  17  -9  -2 679.520 152.695   2
  17  -9  -2 728.206 169.468   4
  17  -9  -1 262.121 107.477   2
  17  -9  -1 349.491 133.060   4
  17  -9   0 200.654 114.932   2
  17  -9   0-41.4659 113.071   4
  17  -9   1 197.347 137.412   2
  17  -9   1 100.611 95.1529   4
  17  -9   2 512.693 155.386   2
  17  -9   2 490.634 130.731   4
  17  -9   3 2202.03 279.863   2
  17  -9   4 324.338 161.798   2
  17  -9   4 89.7249 114.545   1
  17  -9   5 144.037 114.480   1
  17  -9   5 268.515 141.555   2
 -17  -9  -5-151.686 159.425   4
  17  -9   6 462.208 145.105   1
  17  -9   6 389.234 165.899   2
 -17  -9  -6 126.621 131.022   4
  17  -9   7-128.297 137.677   2
 -17  -9  -7-40.0236 125.712   4
  17  -9   8 1598.19 274.637   2
 -17  -9  -8 1261.29 233.810   4
  17  -9   9 248.756 163.552   2
 -17  -9  -9 129.262 122.622   4
  17  -9  10 3977.69 418.740   2
  17 -11 -12 3780.97 400.487   4
  17 -11 -11 921.102 238.883   4
  17 -11 -10 493.814 184.104   4
  17 -11  -9 770.004 209.309   4
  17 -11  -8-32.6013 149.875   4
  17 -11  -7 94.6205 126.430   4
  17 -11  -6 241.202 146.107   4
  17 -11  -5 113.018 126.329   4
  17 -11  -4 1599.18 243.794   4
  17 -11  -3 25.0991 146.319   4
  17 -11  -2 200.168 142.111   4
  17 -11  -2 169.533 117.660   2
  17 -11  -1 840.253 190.438   4
  17 -11  -1 836.609 185.620   2
  17 -11   0 96.0155 105.290   4
  17 -11   0 236.719 139.965   2
  17 -11   1 439.377 144.708   4
  17 -11   1 642.967 173.437   2
  17 -11   2-17.1329 119.963   2
 -17 -11  -2 276.394 176.360   4
  17 -11   3 2446.70 310.144   2
 -17 -11  -3 2520.53 337.889   4
  17 -11   4 1197.09 245.354   2
 -17 -11  -4 1131.69 251.554   4
  17 -11   5 2557.17 333.738   2
 -17 -11  -5 2596.19 339.813   4
  17 -11   5 3030.40 321.063   1
  17 -11   6 1455.89 255.487   2
 -17 -11  -6 1071.03 238.598   4
 -17 -11  -7 414.164 208.183   4
 -17 -11  -8 1320.78 252.425   4
  17 -13  -4 390.332 165.277   4
  17 -13  -3 263.041 139.608   4
  17 -13  -2 342.426 153.387   4
  17 -13  -1 132.896 141.693   4
  17 -13  -1-79.4338 124.608   2
  17 -13   0-46.2263 115.195   2
 -18   0  24 517.670 229.588   3
 -18   0  23-75.0934 157.562   3
 -18   0  22 534.417 212.277   3
 -18   0  21-223.303 171.222   3
 -18   0  20 513.131 190.043   3
 -18   0  19 46.0694 150.712   3
 -18   0  18 3876.86 399.004   3
 -18   0  17 165.790 129.854   3
  18   0 -17-9.56295 71.4509   1
 -18   0  16 459.184 163.537   3
  18   0 -16 522.451 121.199   1
 -18   0  15-169.043 145.792   3
  18   0 -15-75.2172 86.8506   1
  18   0 -14 2130.10 211.163   1
  18   0 -13-12.5637 85.5594   1
  18   0 -12 284.719 106.294   1
  18   0 -11-26.6917 90.8657   1
  18   0 -10 176.820 93.5406   1
  18   0  -9 48.1137 92.8135   1
  18   0  -8 35622.7 947.422   1
  18   0  -7 49.7589 98.9308   1
  18   0  -6 282.033 110.854   1
  18   0  -5 35.8259 96.8569   1
  18   0  -4 0.46729 100.486   1
  18   0  -3 21.9290 112.151   1
  18   0  -2 29271.1 817.382   2
  18   0  -2 28947.0 860.869   1
  18   0  -1 473.359 161.244   1
  18   0  -1 90.2846 126.404   2
  18   0   0 120848. 2301.32   2
  18   0   0 118370. 2343.04   1
  18   0   1 158.452 142.727   1
  18   0   1 17.8989 123.871   2
  18   0   2 3756.54 306.259   2
  18   0   2 4325.44 314.059   1
  18   0   3-45.7940 122.175   1
  18   0   3-68.8186 118.970   2
  18   0   4 4160.96 329.561   2
  18   0   4 4016.85 313.294   1
  18   0   5 59.7698 108.192   1
  18   0   5-96.1672 125.689   2
  18   0   6 5094.68 380.698   2
  18   0   6 4116.38 314.021   1
  18   0   7-84.2683 126.890   2
  18   0   7-108.860 117.146   1
  18   0   8 59.9082 125.364   2
  18   0   8 7.78642 102.738   1
  18   0   9 44.7401 130.082   2
  18   0  10 699.331 194.376   2
  18   0  11 65.0839 153.284   2
  18   0  12 1835.53 294.507   2
  18   0  13 124.383 142.806   2
  18   0  14 210.524 173.380   2
  18   0  15-56.3160 154.355   2
  18   0  16 2563.93 373.822   2
 -18   2  24 1801.84 338.338   3
 -18   2  23 128.783 173.417   3
 -18  -2  23 225.269 203.984   3
 -18   2  22 582.020 226.593   3
 -18  -2  22 302.741 184.857   3
 -18   2  21 1878.75 313.621   3
 -18  -2  21 1759.59 319.559   3
 -18   2  20 165.654 150.955   3
 -18  -2  20 368.326 181.831   3
 -18   2  19-127.324 149.054   3
 -18  -2  19-36.5954 138.132   3
 -18   2  18 264.518 158.196   3
  18  -2 -18 167.229 92.6892   1
 -18  -2  18 326.067 185.890   3
 -18   2  17 2511.23 307.254   3
 -18  -2  17 1901.27 283.843   3
  18  -2 -17 1968.93 202.724   1
 -18   2  16 32.1315 127.157   3
  18  -2 -16 9.92229 74.5230   1
  18   2 -16 0.83209 85.1610   1
 -18   2  15 1635.78 240.499   3
  18  -2 -15 1531.30 188.908   1
  18   2 -15 1379.92 175.975   1
  18   2 -14 953.553 160.038   1
 -18   2  14 1131.01 205.964   3
  18  -2 -14 1042.85 159.185   1
  18   2 -13 802.516 145.159   1
 -18   2  13 630.044 168.713   3
  18  -2 -13 397.511 118.011   1
  18  -2 -12 5849.74 350.342   1
 -18   2  12 5987.26 391.510   3
  18   2 -12 6049.12 359.167   1
  18  -2 -11 14366.1 554.239   1
  18   2 -11 14519.8 571.918   1
  18  -2 -10 62.5983 106.102   1
  18   2 -10 122.016 97.2311   1
  18  -2  -9 456.798 110.407   1
  18   2  -9 436.912 130.617   1
  18  -2  -8 4054.16 286.026   1
  18   2  -8 4093.00 290.500   1
  18   2  -7 224.964 101.489   1
  18  -2  -7 284.168 72.9715   2
  18  -2  -7 134.660 98.0405   1
  18   2  -6 108.650 111.625   1
  18  -2  -6 79.0403 66.7330   2
  18  -2  -6-96.1691 123.453   1
  18  -2  -5 13004.5 536.908   1
  18  -2  -5 14317.0 471.652   2
  18   2  -5 13651.7 560.367   1
  18  -2  -4 5680.12 347.023   1
  18  -2  -4 5758.31 296.614   2
  18   2  -4 6026.15 375.530   1
  18  -2  -3 2260.19 192.313   2
  18   2  -3 2473.26 248.464   1
  18  -2  -3 2037.65 214.526   1
  18   2  -2 431.602 126.329   1
  18  -2  -2 516.735 141.388   1
  18  -2  -2 294.181 88.5157   2
  18   2  -1 3792.73 297.357   1
  18  -2  -1 3424.39 247.781   2
  18  -2  -1 3233.57 256.637   1
  18  -2   0 420.126 136.341   1
  18  -2   0 189.095 88.8438   2
  18   2   0 130.708 125.275   1
  18  -2   1 450.756 112.274   1
  18   2   1 353.979 116.533   1
  18  -2   1 464.253 120.559   2
  18  -2   2 1490.54 190.747   1
  18   2   2 1145.33 188.128   1
  18  -2   2 1499.20 185.270   2
  18   2   3 25.8527 132.699   1
  18  -2   3 219.395 112.141   2
  18  -2   3-102.488 119.932   1
  18   2   4 2575.71 264.475   1
  18  -2   4 2447.21 249.884   2
  18  -2   4 2102.58 222.414   1
  18  -2   5 9880.35 508.504   2
  18  -2   5 10112.2 477.981   1
  18  -2   6 1610.92 210.294   1
  18  -2   6 1866.26 252.172   2
  18  -2   7 9252.23 519.484   2
  18  -2   7 9992.96 479.927   1
  18  -2   8 157.071 100.206   1
  18  -2   8 47.1255 116.603   2
  18  -2   9 1599.63 206.666   1
  18  -2   9 1471.68 238.605   2
  18  -2  10 1683.74 263.375   2
  18  -2  10 1309.42 190.401   1
  18  -2  11 1358.72 236.345   2
  18  -2  12 121.515 139.347   2
  18  -2  13 268.041 178.027   2
  18  -2  14 123.664 191.747   2
  18  -2  15 696.777 205.913   2
  18  -2  16 385.955 205.343   2
 -18   4  24 37.0883 161.172   3
 -18   4  23-239.506 172.092   3
 -18   4  22 289.805 174.114   3
 -18  -4  22 104.376 158.439   3
 -18   4  21-63.7283 156.995   3
 -18  -4  21 67.9351 178.933   3
 -18   4  20 449.156 186.110   3
 -18  -4  20-40.8227 148.909   3
 -18   4  19 77.9617 139.185   3
 -18  -4  19 153.689 174.986   3
 -18   4  18-21.9356 115.305   3
 -18  -4  18-90.0155 153.109   3
  18  -4 -18 129.526 89.5419   1
 -18   4  17 78.6130 108.070   3
  18  -4 -17 165.820 100.165   1
 -18   4  16 589.659 158.412   3
  18  -4 -16 484.163 131.709   1
 -18   4  15 449.674 148.670   3
  18  -4 -15 218.467 115.779   1
 -18   4  14 16278.6 673.198   3
  18  -4 -14 15801.6 615.233   1
 -18   4  13 436.039 135.656   3
  18  -4 -13 330.371 134.581   1
 -18   4  12 146.170 108.307   3
  18  -4 -12 145.576 107.024   1
 -18   4  11 12961.3 534.460   3
  18  -4 -11 12426.6 545.997   1
 -18   4  10 2121.98 205.839   3
  18  -4 -10 2042.56 223.127   1
 -18   4   9 621.488 118.968   3
  18  -4  -9 576.004 142.720   1
  18  -4  -8 2863.43 172.609   2
  18  -4  -8 2779.56 265.102   1
  18  -4  -7 1311.70 195.096   1
  18  -4  -7 1370.81 129.740   2
  18  -4  -6 919.938 176.340   1
  18  -4  -6 886.843 111.361   2
  18  -4  -5 5598.82 283.047   2
  18  -4  -5 6058.14 368.898   1
  18  -4  -4 1456.94 198.889   1
  18  -4  -4 1727.80 168.323   2
  18  -4  -3 1677.46 176.994   2
  18  -4  -3 1859.21 217.044   1
  18  -4  -2 15526.3 600.859   1
  18  -4  -2 14897.9 535.452   2
  18  -4  -1 5821.37 364.521   1
  18  -4  -1 6488.67 351.332   2
  18  -4   0 21565.5 725.300   1
  18  -4   0 20425.4 682.632   2
  18  -4   1 3744.10 290.754   1
  18  -4   1 3639.72 279.193   2
  18  -4   2 2474.27 245.080   1
  18  -4   2 2192.79 231.532   2
  18  -4   3 2401.07 237.464   1
  18  -4   3 3061.89 279.201   2
  18  -4   4-34.5260 104.773   2
  18  -4   4-51.3356 92.4836   1
  18  -4   5-89.6194 124.402   2
  18  -4   5 175.994 107.297   1
  18  -4   6 3129.98 305.343   2
  18  -4   6 3364.50 276.041   1
  18  -4   7 272.013 135.617   2
  18  -4   7 347.923 116.362   1
  18  -4   8 205.619 131.700   2
  18  -4   8 424.728 129.993   1
  18  -4   9 260.204 165.005   2
  18  -4   9 172.090 118.949   1
  18  -4  10-16.9734 139.143   2
  18  -4  11 90.3794 151.349   2
  18  -4  12 1294.05 256.908   2
  18  -4  13 93.1057 154.664   2
  18  -4  14 3274.41 385.589   2
  18  -4  15 1435.75 277.157   2
 -18  -6  21 289.287 204.133   3
 -18  -6  20 176.605 180.970   3
 -18  -6  19 426.424 203.742   3
  18  -6 -19 474.463 141.888   1
  18  -6 -18 101.289 120.693   1
  18  -6 -17 889.110 177.052   1
  18  -6 -16 209.475 135.718   1
  18  -6 -15 574.907 178.494   4
  18  -6 -14-195.157 177.157   4
  18  -6 -13 684.464 183.858   4
  18  -6 -12 178.465 142.190   4
  18  -6 -11 3292.11 330.982   4
  18  -6 -10 227.178 152.330   4
  18  -6  -9 12285.0 591.079   4
  18  -6  -8 235.578 140.516   4
  18  -6  -7 4541.77 355.772   4
  18  -6  -7 4613.97 252.194   2
  18  -6  -6 4293.69 339.138   4
  18  -6  -6 4082.15 248.494   2
  18  -6  -5 14.5723 71.4417   2
  18  -6  -5 281.678 145.621   4
  18  -6  -4 1279.69 149.886   2
  18  -6  -4 938.452 174.563   4
  18  -6  -3 4836.99 346.549   4
  18  -6  -3 5358.82 316.498   2
  18  -6  -3 4801.17 345.840   1
  18  -6  -2 2167.22 245.274   1
  18  -6  -2 2234.57 245.762   4
  18  -6  -2 1957.92 203.343   2
  18  -6  -1-16.1679 87.0861   2
  18  -6  -1 155.397 106.925   4
  18  -6   0 2897.05 270.426   1
  18  -6   0 2679.16 249.826   2
  18  -6   1-32.1226 101.622   2
  18  -6   1 120.470 107.783   1
  18  -6   2 3944.94 318.478   1
  18  -6   2 4262.05 332.273   2
  18  -6   3 68.1766 114.557   2
  18  -6   3 323.831 131.445   1
  18  -6   4 2965.74 266.584   1
  18  -6   4 3059.77 293.617   2
  18  -6   5 1564.44 206.692   1
  18  -6   5 1650.31 231.938   2
  18  -6   6 1857.41 257.046   2
  18  -6   6 1700.66 208.110   1
  18  -6   7 1023.26 203.085   2
  18  -6   7 1120.48 173.719   1
  18  -6   8 417.502 161.986   2
  18  -6   8 196.564 103.742   1
  18  -6   9 2194.59 303.243   2
  18  -6  10 1737.13 280.283   2
  18  -6  11-110.223 151.479   2
  18  -6  12 1679.09 299.462   2
  18  -6  13 263.142 200.318   2
  18  -8 -19 98.1793 153.212   4
  18  -8 -18 1718.54 285.418   4
  18  -8 -17 191.788 158.617   4
  18  -8 -16 185.422 152.330   4
  18  -8 -15 7.41713 145.370   4
  18  -8 -14-62.7540 143.907   4
  18  -8 -13 211.575 151.310   4
  18  -8 -12 134.472 154.188   4
  18  -8 -11 1649.84 257.459   4
  18  -8 -10-80.9281 122.998   4
  18  -8  -9 95.0507 130.611   4
  18  -8  -8 1227.02 211.139   4
  18  -8  -7 2466.00 286.359   4
  18  -8  -6 1817.34 241.797   4
  18  -8  -6 1707.43 188.756   2
  18  -8  -5 1070.23 156.406   2
  18  -8  -5 1062.13 202.683   4
  18  -8  -4 1139.09 165.604   2
  18  -8  -4 1208.27 202.958   4
  18  -8  -3 3753.81 318.067   4
  18  -8  -3 3667.98 290.607   2
  18  -8  -2 3214.94 298.642   4
  18  -8  -2 3160.71 280.155   2
  18  -8  -1 74.9346 104.511   2
  18  -8  -1-85.3424 120.004   4
  18  -8   0 161.057 114.542   2
  18  -8   0-159.357 125.851   4
  18  -8   1 108.181 106.056   2
  18  -8   1-45.8838 100.367   4
  18  -8   1 18.5574 111.610   1
  18  -8   2 98.2122 105.925   2
  18  -8   2 48.1077 88.3893   4
  18  -8   2 144.395 116.432   1
  18  -8   3 1492.81 219.389   2
  18  -8   3 1768.13 227.515   1
  18  -8   4 1273.21 207.664   1
  18  -8   4 1089.66 223.047   2
  18  -8   5 201.502 126.249   2
  18  -8   5 225.871 121.328   1
  18  -8   6 985.390 220.781   2
  18  -8   6 692.956 159.757   1
  18  -8   7 2210.42 251.080   1
  18  -8   7 1818.72 273.514   2
 -18  -8  -7 1948.39 262.489   4
  18  -8   8 475.354 154.759   2
 -18  -8  -8 158.666 114.292   4
  18  -8   9 817.658 220.971   2
 -18  -8  -9 319.786 138.691   4
  18  -8  10 210.840 154.637   2
  18  -8  11 1513.72 269.021   2
  18 -10 -14 351.549 186.265   4
  18 -10 -13 2814.47 347.146   4
  18 -10 -12 546.369 177.222   4
  18 -10 -11 179.489 150.134   4
  18 -10 -10 131.572 137.710   4
  18 -10  -9 162.660 138.641   4
  18 -10  -8 309.717 170.419   4
  18 -10  -7 132.220 144.318   4
  18 -10  -6-247.746 152.343   4
  18 -10  -5 416.219 153.862   4
  18 -10  -4 1659.45 229.359   2
  18 -10  -4 1585.86 244.234   4
  18 -10  -3 180.120 130.513   2
  18 -10  -3 148.058 117.527   4
  18 -10  -2 6979.68 461.138   4
  18 -10  -2 6599.22 437.670   2
  18 -10  -1 144.813 134.534   2
  18 -10  -1 261.850 149.521   4
  18 -10   0 537.118 142.046   4
  18 -10   0 445.494 148.257   2
  18 -10   1 38.1061 116.722   2
  18 -10   1 130.794 116.249   4
  18 -10   2 132.344 138.705   2
  18 -10   3 863.097 188.528   1
  18 -10   3 957.473 207.073   2
  18 -10   4 360.294 176.681   2
  18 -10   4 398.732 154.188   1
 -18 -10  -4 395.666 191.917   4
  18 -10   5 1611.77 269.984   2
  18 -10   5 1285.21 210.588   1
 -18 -10  -5 1586.48 279.711   4
  18 -10   6 88.6097 139.019   2
 -18 -10  -6 483.368 184.401   4
  18 -10   7 2065.61 303.207   2
 -18 -10  -7 1657.67 280.390   4
 -18 -10  -8 76.5541 136.539   4
 -18 -10  -9 164.771 142.737   4
  18 -12  -8 231.067 165.936   4
  18 -12  -7 365.319 170.367   4
  18 -12  -6-82.1420 159.105   4
  18 -12  -5 360.095 174.937   4
  18 -12  -4 366.505 165.602   4
  18 -12  -3 270.777 143.362   4
  18 -12  -2 145.142 148.277   2
  18 -12  -2 289.018 164.744   4
  18 -12  -1 349.081 133.759   2
  18 -12  -1 209.995 140.010   4
  18 -12   0 218.928 136.086   2
  18 -12   1 547.230 176.178   2
  18 -12   2 332.370 160.887   2
  18 -12   4 1012.28 208.612   1
 -19   1  24 40.7683 162.494   3
 -19   1  23 355.159 209.110   3
 -19  -1  23 190.389 177.929   3
 -19   1  22-139.212 181.963   3
 -19  -1  22 271.539 201.033   3
 -19   1  21-115.667 176.739   3
 -19  -1  21 57.2973 170.830   3
 -19   1  20 433.958 178.366   3
 -19  -1  20 432.234 160.201   3
 -19   1  19 503.986 206.345   3
 -19  -1  19 1122.93 257.053   3
 -19  -1  18 1629.51 280.762   3
  19  -1 -18 1426.00 175.604   1
 -19   1  18 1423.46 257.098   3
  19   1 -17 136.523 100.655   1
 -19   1  17 1.73754 130.014   3
 -19  -1  17-64.9211 156.041   3
  19  -1 -17 105.401 92.8284   1
  19  -1 -16 1150.85 172.914   1
  19   1 -16 1168.99 154.704   1
 -19   1  16 932.332 213.837   3
 -19  -1  16 1342.42 255.581   3
  19  -1 -15 97.8892 99.3525   1
  19   1 -15 122.689 90.2734   1
 -19   1  15-15.3436 125.556   3
  19  -1 -14 815.232 139.102   1
  19   1 -14 682.436 139.513   1
 -19   1  14 800.996 179.198   3
  19  -1 -13 223.530 96.2983   1
  19   1 -13 372.322 115.190   1
  19   1 -12 5837.83 348.037   1
  19  -1 -12 5308.95 326.661   1
  19  -1 -11 409.173 106.431   1
  19   1 -11 476.878 137.692   1
  19  -1 -10 887.663 151.827   1
  19   1 -10 979.953 162.886   1
  19  -1  -9 980.388 145.189   1
  19   1  -9 1035.04 161.547   1
  19   1  -8 16546.6 621.122   1
  19  -1  -8 16556.8 606.219   1
  19   1  -7 4693.45 329.522   1
  19  -1  -7 4472.79 309.030   1
  19   1  -6 3697.68 287.704   1
  19  -1  -6 3569.91 273.324   1
  19  -1  -5 4501.68 263.942   2
  19   1  -5 4321.07 319.655   1
  19  -1  -5 4400.35 306.155   1
  19  -1  -4 755.556 148.873   1
  19   1  -4 1100.83 181.659   1
  19  -1  -4 688.341 124.009   2
  19  -1  -3 4645.88 284.247   2
  19   1  -3 4645.37 329.456   1
  19  -1  -3 4636.08 323.188   1
  19  -1  -2 589.488 143.265   1
  19   1  -2 557.844 160.865   1
  19  -1  -2 514.664 132.854   2
  19  -1  -1 3425.58 271.078   2
  19   1  -1 3515.88 303.909   1
  19  -1  -1 3533.84 285.926   1
  19  -1   0 4789.99 329.119   2
  19   1   0 4762.61 340.648   1
  19  -1   0 4892.69 336.355   1
  19   1   1 2072.73 238.571   1
  19   1   1 2223.01 243.395   2
  19  -1   1 2589.27 255.625   2
  19  -1   1 2277.26 238.984   1
  19   1   2 6055.02 393.755   2
  19  -1   2 6013.21 376.034   2
  19   1   2 6181.63 394.600   1
  19  -1   2 6485.17 391.237   1
  19  -1   3 2231.52 242.238   1
  19   1   3 2153.75 253.620   2
  19  -1   3 2104.98 239.377   2
  19   1   3 2313.23 251.631   1
  19  -1   4 446.470 139.316   1
  19   1   4 171.564 119.737   2
  19  -1   4 409.099 138.866   2
  19   1   4 181.762 125.536   1
  19  -1   5 1693.15 213.519   1
  19   1   5 1538.44 236.783   2
  19  -1   5 1398.24 208.678   2
  19   1   5 1784.82 231.015   1
  19  -1   6-49.9007 104.482   1
  19   1   6-17.2649 136.428   2
  19   1   6 165.773 132.449   1
  19  -1   6-53.5979 128.452   2
  19   1   7 5525.68 428.115   2
  19  -1   7 5124.58 395.438   2
  19  -1   7 5199.63 359.683   1
  19   1   8 1422.27 250.601   2
  19  -1   8 1468.89 248.739   2
  19  -1   8 1312.22 197.390   1
  19   1   9 93.3100 135.262   2
  19  -1   9 310.795 165.242   2
  19  -1   9 239.569 113.539   1
  19  -1  10 455.051 131.601   1
  19   1  10 783.535 190.828   2
  19  -1  10 471.723 185.023   2
  19   1  11-44.7236 146.624   2
  19  -1  11 302.003 191.216   2
  19   1  12 3495.90 393.820   2
  19  -1  12 3475.36 388.572   2
  19   1  13 240.470 177.503   2
  19  -1  13 129.742 160.077   2
  19   1  14-155.318 221.962   2
  19  -1  14-6.49473 153.762   2
  19   1  15 79.1677 151.523   2
  19  -1  15 676.044 216.589   2
 -19   3  24 548.937 224.697   3
 -19   3  23 107.361 179.997   3
 -19   3  22 698.607 237.205   3
 -19  -3  22 266.540 192.273   3
 -19  -3  21 3562.75 426.982   3
 -19   3  21 3287.99 402.501   3
 -19   3  20 318.216 192.153   3
 -19  -3  20 209.639 170.236   3
 -19   3  19 1196.61 236.057   3
 -19  -3  19 1701.44 283.113   3
 -19   3  18 296.201 152.888   3
 -19  -3  18-36.4147 156.502   3
  19  -3 -18 272.124 109.673   1
 -19   3  17 164.862 128.353   3
  19  -3 -17 467.112 132.968   1
 -19   3  16-99.4057 113.031   3
  19  -3 -16 174.681 102.766   1
  19  -3 -15 1696.11 213.269   1
 -19   3  15 2223.35 266.531   3
  19   3 -15 2279.69 236.160   1
 -19   3  14 3573.14 324.621   3
  19  -3 -14 2976.81 269.343   1
  19   3 -14 3521.64 282.117   1
 -19   3  13 12804.5 593.522   3
  19  -3 -13 12108.0 530.705   1
  19   3 -13 12174.9 533.451   1
 -19   3  12 10962.3 530.527   3
  19  -3 -12 10262.7 494.107   1
  19   3 -12 10233.0 489.355   1
  19  -3 -11 2518.49 243.834   1
 -19   3  11 2871.36 264.446   3
  19   3 -11 2977.34 266.365   1
  19  -3 -10 4445.49 319.622   1
  19   3 -10 4101.85 315.949   1
  19  -3  -9 44100.3 1137.70   1
  19   3  -9 43982.0 1166.32   1
  19  -3  -8 11957.1 535.247   1
  19  -3  -8 13370.0 413.070   2
  19   3  -8 12149.1 553.413   1
  19  -3  -7 479.279 137.664   1
  19  -3  -7 568.843 101.894   2
  19   3  -7 590.210 169.970   1
  19  -3  -6 10562.7 491.721   1
  19  -3  -6 10446.1 390.438   2
  19   3  -6 10042.4 511.096   1
  19  -3  -5 5574.42 356.329   1
  19   3  -5 5869.25 385.373   1
  19  -3  -5 5635.70 289.108   2
  19  -3  -4 764.407 161.299   1
  19   3  -4 545.009 176.327   1
  19  -3  -4 729.710 121.908   2
  19  -3  -3 18917.4 675.863   1
  19   3  -3 18312.6 711.149   1
  19  -3  -3 17854.4 585.868   2
  19   3  -2 436.975 136.980   1
  19  -3  -2 628.630 147.083   1
  19  -3  -2 582.093 119.623   2
  19  -3  -1-6.59054 129.539   1
  19   3  -1-80.3498 143.677   1
  19  -3  -1 124.701 95.6245   2
  19  -3   0 7159.64 398.918   1
  19   3   0 6544.46 425.715   1
  19  -3   0 6274.46 362.070   2
  19  -3   1 1117.23 174.821   1
  19  -3   1 918.405 151.900   2
  19  -3   2 5410.46 347.942   2
  19  -3   2 4936.44 331.662   1
  19  -3   3 231.224 112.254   1
  19  -3   3 220.473 103.333   2
  19  -3   4 122.466 98.7558   1
  19  -3   4 235.858 135.316   2
  19  -3   5 3586.52 321.560   2
  19  -3   5 3931.57 306.123   1
  19  -3   6 4497.25 372.338   2
  19  -3   6 5029.24 347.108   1
  19  -3   7 2688.82 261.284   1
  19  -3   7 2581.49 287.696   2
  19  -3   8-37.5166 106.075   1
  19  -3   8 15.7530 126.081   2
  19  -3   9-143.683 110.221   1
  19  -3   9-7.54396 132.331   2
  19  -3  10 1114.51 232.982   2
  19  -3  11 1341.00 262.644   2
  19  -3  12 986.436 232.515   2
  19  -3  13 1207.72 261.467   2
  19  -3  14 610.797 214.149   2
 -19  -5  21 234.487 191.486   3
 -19  -5  20 342.485 198.342   3
 -19  -5  19-232.899 198.587   3
  19  -5 -19 52.5665 93.9923   1
  19  -5 -18 127.372 108.991   1
  19  -5 -17 36.0616 103.823   1
  19  -5 -16 12.9812 110.207   1
  19  -5 -15 470.344 150.552   1
  19  -5 -14 2036.85 236.001   1
  19  -5 -13 298.544 130.246   1
  19  -5 -12 8756.50 470.837   1
  19  -5 -11 848.113 182.674   1
  19  -5 -10 683.110 158.410   1
  19  -5  -9 130.318 110.271   1
  19  -5  -8 121.604 116.577   1
  19  -5  -7 10835.0 392.675   2
  19  -5  -7 10662.2 519.159   1
  19  -5  -6 13.5833 71.5884   2
  19  -5  -6-43.4570 142.686   1
  19  -5  -5 5877.86 306.796   2
  19  -5  -5 5851.03 378.346   1
  19  -5  -4 75.5705 78.6687   2
  19  -5  -4 222.480 120.811   1
  19  -5  -3 17.2012 78.3805   2
  19  -5  -3-65.1968 116.108   1
  19  -5  -2 426.546 116.684   2
  19  -5  -2 227.149 112.004   1
  19  -5  -1 6038.28 396.845   1
  19  -5  -1 5947.19 354.954   2
  19  -5   0 8724.76 462.545   1
  19  -5   0 8349.99 440.422   2
  19  -5   1 681.143 160.294   2
  19  -5   1 686.302 153.269   1
  19  -5   2 3546.65 297.999   1
  19  -5   2 3213.60 284.955   2
  19  -5   3 345.860 134.838   2
  19  -5   3 651.951 157.759   1
  19  -5   4-3.79189 115.398   2
  19  -5   4 214.526 121.513   1
  19  -5   5 279.271 138.376   2
  19  -5   5 352.932 125.140   1
  19  -5   6 2384.44 284.812   2
  19  -5   6 2191.97 233.062   1
  19  -5   7 572.568 176.310   2
  19  -5   7 696.215 152.706   1
  19  -5   8 3531.93 363.517   2
  19  -5   8 3766.97 300.362   1
  19  -5   9 1186.61 233.960   2
  19  -5  10 4891.21 444.143   2
  19  -5  11 462.001 182.232   2
  19  -5  12 351.447 185.791   2
  19  -5  13 278.570 189.054   2
  19  -7 -19 1113.41 208.480   1
 -19  -7  19 1024.35 278.335   3
  19  -7 -18 2942.67 316.865   1
  19  -7 -17 270.478 143.804   1
  19  -7 -16 275.530 181.052   4
  19  -7 -15-285.554 181.602   4
  19  -7 -14 769.369 200.981   4
  19  -7 -13 1388.96 239.594   4
  19  -7 -12 1256.45 215.143   4
  19  -7 -11-111.948 136.313   4
  19  -7 -10 499.251 165.296   4
  19  -7  -9 33.0800 133.335   4
  19  -7  -8 588.789 165.411   4
  19  -7  -7 2181.61 271.630   4
  19  -7  -6-34.1895 67.3963   2
  19  -7  -6 207.085 144.097   4
  19  -7  -5 6862.33 451.973   4
  19  -7  -5 6637.21 354.102   2
  19  -7  -4 1374.68 180.059   2
  19  -7  -4 1569.36 226.246   4
  19  -7  -3 7654.55 452.048   4
  19  -7  -3 7281.00 395.581   2
  19  -7  -2 177.848 121.479   1
  19  -7  -2-13.5556 92.5331   2
  19  -7  -2 75.3017 127.513   4
  19  -7  -1 1866.62 221.059   2
  19  -7  -1 2016.65 230.358   4
  19  -7  -1 1734.04 229.678   1
  19  -7   0 3.35134 99.0948   2
  19  -7   0 123.523 119.268   1
  19  -7   1 4364.59 344.238   1
  19  -7   1 4003.96 332.047   2
  19  -7   2 161.802 112.144   1
  19  -7   2 218.819 134.956   2
  19  -7   3 644.826 158.448   2
  19  -7   3 1024.08 174.762   1
  19  -7   4-16.3352 112.749   2
  19  -7   4 104.103 108.340   1
  19  -7   5 233.010 127.134   1
  19  -7   5 293.909 160.836   2
  19  -7   6 326.365 166.393   2
  19  -7   6-5.22939 100.638   1
  19  -7   7-8.08053 131.295   2
  19  -7   7 136.719 110.509   1
  19  -7   8 314.840 171.165   2
 -19  -7  -8 441.646 145.824   4
  19  -7   9 1312.09 247.255   2
  19  -7  10 18.7437 137.526   2
  19  -7  11-15.3689 151.647   2
  19  -9 -16-29.7466 148.479   4
  19  -9 -15 384.495 177.667   4
  19  -9 -14-171.780 146.607   4
  19  -9 -13 683.997 210.002   4
  19  -9 -12 2275.93 303.585   4
  19  -9 -11 124.801 150.071   4
  19  -9 -10 2750.04 336.953   4
  19  -9  -9 298.441 137.481   4
  19  -9  -8 45.4856 125.648   4
  19  -9  -7-165.062 141.222   4
  19  -9  -6 144.024 145.842   4
  19  -9  -5 488.102 129.378   2
  19  -9  -5 533.081 162.711   4
  19  -9  -4 308.556 129.939   2
  19  -9  -4 157.435 123.460   4
  19  -9  -3 705.522 166.254   2
  19  -9  -3 614.880 175.556   4
  19  -9  -2 2103.14 250.569   2
  19  -9  -2 2415.39 281.494   4
  19  -9  -1 125.824 102.742   2
  19  -9  -1-4.07481 112.416   4
  19  -9   0 949.605 200.976   2
  19  -9   0 936.359 189.059   4
  19  -9   1 175.821 128.776   2
  19  -9   1-210.653 128.342   4
  19  -9   1-127.125 121.348   1
  19  -9   2 41.9430 119.342   2
  19  -9   2 136.248 117.646   1
  19  -9   3 106.959 126.493   2
  19  -9   3 338.443 150.712   1
  19  -9   4 1721.31 231.270   1
  19  -9   4 2685.76 313.083   2
  19  -9   5 46.8238 143.550   2
  19  -9   5 165.421 122.630   1
  19  -9   6 1519.38 263.715   2
  19  -9   6 1596.53 235.086   1
 -19  -9  -6 1361.44 259.078   4
  19  -9   7-25.9580 134.041   2
 -19  -9  -7 221.207 129.631   4
  19  -9   8 211.168 160.622   2
 -19  -9  -8 94.6633 129.553   4
  19 -11 -11 1336.26 263.616   4
  19 -11 -10 684.600 234.468   4
  19 -11  -9 612.908 201.307   4
  19 -11  -8 2311.68 315.813   4
  19 -11  -7-37.9964 138.824   4
  19 -11  -6 332.166 167.936   4
  19 -11  -5 2399.86 315.327   4
  19 -11  -4 916.113 209.466   4
  19 -11  -3 192.185 137.193   2
  19 -11  -3 462.303 168.326   4
  19 -11  -2 51.3720 105.558   2
  19 -11  -2 80.0009 126.221   4
  19 -11  -1 450.239 153.261   2
  19 -11  -1 463.095 163.444   4
  19 -11   0-138.372 129.286   2
  19 -11   1 8.90754 129.330   2
  19 -11   2 330.610 158.081   2
  19 -11   3-38.7364 137.739   1
  19 -11   3-14.2142 132.365   2
 -19 -11  -3-193.284 140.377   4
  19 -11   4-164.648 145.838   1
  19 -11   4-33.6923 139.358   2
 -19 -11  -4 149.674 167.355   4
 -19 -11  -5 450.931 216.593   4
 -20   0  23-87.9323 172.004   3
 -20   0  22 159.219 163.976   3
 -20   0  21 108.548 177.104   3
 -20   0  20 385.317 185.999   3
 -20   0  19 142.299 144.708   3
 -20   0  18 831.843 223.866   3
 -20   0  17-49.1530 136.643   3
  20   0 -17-19.7054 88.4358   1
 -20   0  16 816.550 203.318   3
  20   0 -16 795.910 153.912   1
  20   0 -15-2.81138 89.3928   1
  20   0 -14 252.353 107.357   1
  20   0 -13-2.58033 94.7112   1
  20   0 -12 622.170 142.777   1
  20   0 -11-75.1834 111.479   1
  20   0 -10 4593.05 319.949   1
  20   0  -9 167.044 114.917   1
  20   0  -8 16480.9 633.216   1
  20   0  -7 68.3696 116.023   1
  20   0  -6 20169.1 711.747   1
  20   0  -5 28.8520 129.324   1
  20   0  -4 5142.51 350.426   1
  20   0  -3-40.3567 126.973   1
  20   0  -2 7674.64 405.684   2
  20   0  -2 7672.28 435.500   1
  20   0  -1-90.2706 115.417   1
  20   0  -1 174.374 110.664   2
  20   0   0 46270.2 1200.00   2
  20   0   0 46636.7 1230.34   1
  20   0   1-56.3207 124.473   1
  20   0   1 85.6157 140.247   2
  20   0   2-267.573 138.958   1
  20   0   2 192.086 124.945   2
  20   0   3-246.579 135.067   1
  20   0   3 2.51361 115.190   2
  20   0   4 850.507 174.515   1
  20   0   4 626.743 165.185   2
  20   0   5-67.5298 122.561   1
  20   0   5 69.9247 116.231   2
  20   0   6 15287.4 696.605   2
  20   0   6 13761.0 634.101   1
  20   0   7 115.076 150.934   2
  20   0   7 107.618 125.669   1
  20   0   8 8565.98 492.574   1
  20   0   8 8908.68 567.618   2
  20   0   9 225.912 175.501   2
  20   0  10 5298.47 455.332   2
  20   0  11-57.6199 150.982   2
  20   0  12 1898.60 307.889   2
  20   0  13-118.933 169.501   2
  20   0  14 3247.39 406.714   2
 -20   2  24 177.801 192.156   3
 -20   2  23 181.183 193.618   3
 -20   2  22 572.940 206.734   3
 -20  -2  22 610.658 236.541   3
 -20   2  21 2302.93 346.550   3
 -20  -2  21 2997.44 392.485   3
 -20   2  20-86.9945 152.300   3
 -20  -2  20 250.696 181.434   3
 -20   2  19 1369.79 256.825   3
 -20  -2  19 1367.26 266.940   3
  20  -2 -18 232.003 122.339   1
 -20   2  18-258.070 159.966   3
 -20  -2  18 114.705 157.502   3
  20  -2 -17 1368.49 183.898   1
 -20   2  17 1919.61 278.334   3
  20  -2 -16 293.378 124.348   1
 -20   2  16 413.262 146.252   3
  20   2 -16 406.985 120.415   1
 -20   2  15 416.180 162.860   3
  20  -2 -15 299.166 106.416   1
  20   2 -15 222.460 104.213   1
  20   2 -14 1226.54 189.613   1
 -20   2  14 1153.39 211.999   3
  20  -2 -14 890.752 158.660   1
  20  -2 -13 8018.33 425.083   1
 -20   2  13 8722.50 500.204   3
  20   2 -13 8688.51 451.043   1
  20   2 -12 350.722 144.909   1
  20  -2 -12 38.8041 97.0712   1
  20  -2 -11 4879.85 329.595   1
  20   2 -11 5501.97 362.511   1
  20  -2 -10 4654.38 327.220   1
  20   2 -10 4522.53 330.932   1
  20  -2  -9 5620.47 353.965   1
  20   2  -9 5367.06 375.443   1
  20   2  -8 83.7111 112.425   1
  20  -2  -8 148.299 112.900   1
  20   2  -7 35.2884 102.909   1
  20  -2  -7 32.8408 102.202   1
  20  -2  -6 2542.48 246.872   1
  20  -2  -6 2623.57 201.972   2
  20   2  -6 2595.83 268.195   1
  20  -2  -5 7374.74 354.224   2
  20   2  -5 7595.91 441.935   1
  20  -2  -5 7411.15 409.230   1
  20   2  -4 157.381 118.392   1
  20  -2  -4 142.016 107.582   1
  20  -2  -4 144.092 80.5613   2
  20   2  -3 2584.47 270.199   1
  20  -2  -3 2550.54 243.007   1
  20  -2  -3 2616.61 222.895   2
  20  -2  -2 7276.56 381.073   2
  20   2  -2 6955.20 429.299   1
  20  -2  -2 7115.87 405.054   1
  20  -2  -1 212.686 121.464   1
  20  -2  -1 302.768 111.823   2
  20   2  -1 226.576 135.755   1
  20   2   0 20019.2 776.329   1
  20  -2   0 20141.5 698.619   2
  20  -2   0 20800.9 734.052   1
  20  -2   1 1821.79 224.463   1
  20  -2   1 1442.36 202.474   2
  20   2   1 1142.15 191.393   1
  20   2   2 961.591 196.846   1
  20  -2   2 793.433 156.374   2
  20  -2   2 991.541 183.974   1
  20   2   3 10535.2 554.565   1
  20  -2   3 10501.8 529.991   2
  20  -2   3 11388.3 533.439   1
  20  -2   4-24.6855 100.932   1
  20  -2   4 80.4081 147.953   2
  20  -2   5 2298.88 255.933   1
  20  -2   5 2025.35 262.330   2
  20  -2   6-85.5800 103.257   1
  20  -2   6 222.793 129.919   2
  20  -2   7-60.0089 118.671   1
  20  -2   7 122.612 145.320   2
  20  -2   8 549.022 148.357   1
  20  -2   8 768.743 190.547   2
  20  -2   9 3429.92 362.509   2
  20  -2   9 3519.59 302.794   1
  20  -2  10-201.954 174.161   2
  20  -2  11 1678.99 269.716   2
  20  -2  12-139.171 155.514   2
  20  -2  13 566.404 219.421   2
  20  -2  14-144.723 171.330   2
 -20   4  21 209.646 160.604   3
 -20  -4  21 44.8159 158.669   3
 -20   4  20 1980.94 299.735   3
 -20  -4  20 1972.62 335.363   3
 -20   4  19 779.215 210.787   3
 -20  -4  19 461.851 214.749   3
  20  -4 -18 494.763 134.112   1
 -20   4  18 559.223 168.185   3
  20  -4 -17 1628.50 216.842   1
 -20   4  17 1504.69 233.461   3
 -20   4  16 900.309 203.649   3
  20  -4 -16 501.407 137.558   1
 -20   4  15-4.32649 101.409   3
  20  -4 -15-120.943 118.081   1
 -20   4  14 67.6578 119.961   3
  20  -4 -14-46.3350 107.623   1
 -20   4  13 437.185 137.913   3
  20  -4 -13 538.262 145.804   1
 -20   4  12 2646.37 254.602   3
  20  -4 -12 2895.21 272.105   1
 -20   4  11 794.262 149.523   3
  20  -4 -11 250.683 114.993   1
 -20   4  10 1231.28 171.977   3
  20  -4 -10 1517.97 208.526   1
  20  -4  -9 2407.32 248.661   1
  20  -4  -8 674.138 155.483   1
  20  -4  -8 978.917 119.154   2
  20  -4  -7 527.557 131.953   1
  20  -4  -7 574.299 101.809   2
  20  -4  -6 2370.52 249.445   1
  20  -4  -6 2475.72 189.653   2
  20  -4  -5 1185.00 195.596   1
  20  -4  -5 1567.88 165.861   2
  20  -4  -4 490.535 148.417   1
  20  -4  -4 179.730 82.3891   2
  20  -4  -3 1261.17 204.616   1
  20  -4  -3 1176.27 159.953   2
  20  -4  -2 3497.10 308.930   1
  20  -4  -2 3249.55 254.803   2
  20  -4  -1 461.551 127.284   2
  20  -4  -1 387.055 137.114   1
  20  -4   0 30.2111 93.9958   2
  20  -4   0-84.6658 117.338   1
  20  -4   1 6014.16 381.066   1
  20  -4   1 6204.48 386.467   2
  20  -4   2 1243.49 189.553   2
  20  -4   2 1365.02 194.642   1
  20  -4   3 148.434 129.662   2
  20  -4   3 312.603 120.506   1
  20  -4   4 1303.55 212.637   2
  20  -4   4 1242.58 194.161   1
  20  -4   5 1802.04 249.472   2
  20  -4   5 2094.58 244.807   1
  20  -4   6-68.1528 122.314   2
  20  -4   6 3.46175 99.5151   1
  20  -4   7 104.928 130.513   2
  20  -4   7 204.687 106.365   1
  20  -4   8 5919.89 450.634   2
  20  -4   8 5436.12 378.267   1
  20  -4   9 3020.30 340.206   2
  20  -4  10 7624.34 539.594   2
  20  -4  11 327.030 200.651   2
  20  -4  12 3030.67 368.824   2
  20  -4  13 406.788 187.919   2
 -20  -6  20-225.251 190.627   3
 -20  -6  19 2099.65 349.618   3
  20  -6 -19 1697.21 236.706   1
  20  -6 -18 461.132 156.071   1
  20  -6 -17 370.829 134.048   1
  20  -6 -16 1280.54 206.186   1
  20  -6 -15 3244.15 308.245   1
  20  -6 -14 581.374 165.317   1
  20  -6 -13 2463.77 275.888   1
  20  -6 -12 3.95484 115.001   1
  20  -6 -11 3.14155 128.480   1
  20  -6 -10-113.419 106.001   1
  20  -6  -9 831.947 173.513   1
  20  -6  -8-54.8389 114.423   1
  20  -6  -7 341.705 138.413   1
  20  -6  -6 2547.71 275.038   1
  20  -6  -6 2646.60 208.888   2
  20  -6  -5 390.815 102.328   2
  20  -6  -5 474.881 155.488   1
  20  -6  -4 1701.20 194.450   2
  20  -6  -4 1882.60 245.477   1
  20  -6  -3 4333.69 297.965   2
  20  -6  -3 4772.65 361.111   1
  20  -6  -2 1669.78 198.666   2
  20  -6  -2 1020.20 191.370   1
  20  -6  -1 1631.99 197.105   2
  20  -6  -1 1571.49 223.760   1
  20  -6   0 587.891 150.364   2
  20  -6   0 574.317 156.853   1
  20  -6   1 2000.40 238.598   2
  20  -6   1 1995.58 248.207   1
  20  -6   2 299.414 122.005   2
  20  -6   2 57.9292 107.619   1
  20  -6   3 3913.59 326.202   1
  20  -6   3 3609.62 324.752   2
  20  -6   4 286.492 143.821   2
  20  -6   4 338.631 134.318   1
  20  -6   5 187.230 149.530   2
  20  -6   5 174.013 120.454   1
  20  -6   6 471.932 164.026   2
  20  -6   6 125.214 102.415   1
  20  -6   7 2153.21 280.929   2
  20  -6   7 2372.32 250.171   1
  20  -6   8-5.67462 145.509   2
  20  -6   9 28.2564 136.685   2
  20  -6  10 2936.49 371.247   2
  20  -6  11 65.5366 144.217   2
  20  -8 -19 2826.35 320.977   1
  20  -8 -18 886.666 198.091   1
  20  -8 -17 1252.33 223.418   1
  20  -8 -16 408.173 173.260   4
  20  -8 -15 42.9924 146.903   4
  20  -8 -14 349.781 162.022   4
  20  -8 -13-161.678 154.269   4
  20  -8 -12 892.527 209.935   4
  20  -8 -11 1618.24 261.160   4
  20  -8 -10 3439.18 346.940   4
  20  -8  -9 2843.41 319.056   4
  20  -8  -8-64.4371 145.905   4
  20  -8  -7 117.761 132.263   4
  20  -8  -6 1660.08 244.507   4
  20  -8  -5 140.110 103.474   2
  20  -8  -5-34.0327 118.678   4
  20  -8  -4 1713.71 238.337   4
  20  -8  -4 2306.48 233.846   2
  20  -8  -3 656.850 185.796   1
  20  -8  -3 615.575 134.239   2
  20  -8  -3 613.096 165.385   4
  20  -8  -2 154.779 112.290   2
  20  -8  -2-109.882 118.883   4
  20  -8  -2-287.326 158.101   1
  20  -8  -1-67.4881 106.127   2
  20  -8  -1-82.7558 111.226   4
  20  -8  -1-183.608 144.033   1
  20  -8   0 437.644 153.818   1
  20  -8   0 317.792 126.494   2
  20  -8   0 280.872 119.095   4
  20  -8   1 170.527 125.794   2
  20  -8   1 120.355 117.349   1
  20  -8   2 41.1528 134.128   1
  20  -8   2 55.5070 111.963   2
  20  -8   3 620.134 167.666   2
  20  -8   3 371.906 147.023   1
  20  -8   4 1491.61 242.351   2
  20  -8   4 1445.68 216.015   1
  20  -8   5 283.932 150.493   2
  20  -8   5 527.230 160.062   1
  20  -8   6 378.418 168.224   2
  20  -8   6 473.425 141.251   1
  20  -8   7 550.717 178.840   2
 -20  -8  -7 82.6133 121.678   4
  20  -8   8 386.838 199.122   2
 -20  -8  -8 54.8050 127.639   4
  20  -8   9 6.40948 143.917   2
  20 -10 -13-196.657 173.142   4
  20 -10 -12 866.578 233.650   4
  20 -10 -11 924.419 231.888   4
  20 -10 -10 125.898 152.140   4
  20 -10  -9 1433.97 258.901   4
  20 -10  -8 139.059 147.916   4
  20 -10  -7 1.90800 128.634   4
  20 -10  -6 720.877 188.019   4
  20 -10  -5 327.671 157.049   4
  20 -10  -4 651.463 187.113   4
  20 -10  -3 876.759 182.139   2
  20 -10  -3 659.099 178.394   4
  20 -10  -2 729.828 171.071   2
  20 -10  -2 976.892 181.591   4
  20 -10  -1 3075.84 317.000   4
  20 -10  -1 3018.56 307.634   2
  20 -10   0 1080.59 215.941   2
  20 -10   0 920.654 213.039   1
  20 -10   1 2497.98 304.774   2
  20 -10   1 2763.83 330.921   1
  20 -10   2 2007.60 274.427   1
  20 -10   2 2239.17 292.259   2
  20 -10   3 285.925 164.229   2
  20 -10   3 82.9877 135.010   1
  20 -10   4 2030.82 276.906   1
  20 -10   4 2701.98 338.007   2
 -20 -10  -4 2442.83 330.155   4
  20 -10   5 183.313 161.999   2
  20 -10   5 82.7429 132.030   1
 -20 -10  -5 196.107 167.920   4
 -20 -10  -6 125.283 154.333   4
 -20 -10  -7 1437.01 266.178   4
 -20 -10  -8 1657.79 278.373   4
  20 -12  -5 160.383 144.518   4
  20 -12  -4 285.802 173.932   4
  20 -12  -3 319.513 158.738   4
  20 -12  -2 330.791 162.061   4
  20 -12  -1 266.334 140.623   2
  20 -12   0-61.6380 116.676   2
 -21   1  23 110.735 190.399   3
 -21  -1  23-216.383 191.983   3
 -21   1  22 149.372 173.764   3
 -21  -1  22 193.540 186.990   3
 -21   1  21-57.7345 143.253   3
 -21  -1  21 630.935 223.316   3
 -21   1  20 1231.67 270.689   3
 -21  -1  20 2244.25 334.530   3
 -21   1  19 198.711 169.483   3
 -21  -1  19 46.5826 172.246   3
 -21   1  18 312.036 194.080   3
 -21  -1  18 286.360 184.102   3
  21  -1 -18 300.748 106.351   1
  21   1 -17 120.340 87.4698   1
 -21   1  17 215.914 159.595   3
 -21  -1  17 455.683 201.079   3
  21  -1 -17 181.110 105.200   1
  21   1 -16 1829.37 212.222   1
 -21   1  16 2123.28 300.798   3
  21  -1 -16 1642.70 205.450   1
  21  -1 -15-36.3449 94.3438   1
  21   1 -15-13.5562 90.8543   1
 -21   1  15-45.1523 124.375   3
  21  -1 -14 705.829 143.655   1
  21   1 -14 796.510 159.233   1
  21  -1 -13-49.1423 95.8218   1
  21   1 -13 39.6305 86.0402   1
  21   1 -12 4191.71 317.607   1
  21  -1 -12 4190.25 315.628   1
  21  -1 -11 1504.49 204.465   1
  21   1 -11 1570.46 213.943   1
  21  -1 -10 1034.77 185.390   1
  21   1 -10 960.010 180.604   1
  21   1  -9 4762.70 349.468   1
  21  -1  -9 5211.91 360.332   1
  21  -1  -8 698.258 159.104   1
  21   1  -8 1018.42 181.084   1
  21  -1  -7 455.665 140.933   1
  21   1  -7 473.704 145.129   1
  21  -1  -6 1918.31 232.778   1
  21   1  -6 1882.16 228.515   1
  21   1  -5 6306.98 400.159   1
  21  -1  -5 5250.74 363.055   1
  21  -1  -4 8874.07 418.425   2
  21   1  -4 9266.25 491.286   1
  21  -1  -4 8928.92 471.435   1
  21   1  -3-67.4727 144.728   1
  21  -1  -3-52.8750 95.1526   2
  21  -1  -3 42.7864 111.010   1
  21   1  -2 101.489 115.424   1
  21  -1  -2 3.31309 94.2111   2
  21  -1  -2-68.6155 136.335   1
  21   1  -1 2367.80 277.592   1
  21  -1  -1 2345.89 240.493   2
  21  -1  -1 2269.23 266.459   1
  21  -1   0 28878.3 908.192   2
  21   1   0 30244.1 976.132   1
  21  -1   0 28984.3 927.653   1
  21   1   1 945.021 193.399   1
  21  -1   1 956.870 186.676   1
  21  -1   1 1064.06 202.012   2
  21  -1   2 11859.8 569.088   2
  21   1   2 11091.3 571.716   1
  21  -1   2 11751.2 574.049   1
  21  -1   3 125.223 124.943   1
  21   1   3 313.092 133.537   2
  21  -1   3 239.780 129.020   2
  21   1   3 400.774 149.656   1
  21  -1   4 206.102 116.629   1
  21   1   4 102.896 119.177   2
  21  -1   4 142.864 118.353   2
  21   1   4 149.888 118.865   1
  21  -1   5 2690.57 276.510   1
  21   1   5 2557.25 289.990   2
  21  -1   5 2696.00 296.323   2
  21   1   5 2320.46 281.568   1
  21  -1   6 218.571 126.737   1
  21   1   6 326.652 135.539   1
  21   1   6 219.374 158.945   2
  21  -1   6 453.151 168.186   2
  21   1   7 454.234 193.859   2
  21  -1   7 473.895 181.864   2
  21  -1   7 613.790 172.792   1
  21   1   8 3564.56 371.901   2
  21  -1   8 3536.14 374.704   2
  21  -1   8 3785.34 342.260   1
  21   1   9 813.635 223.686   2
  21  -1   9 1083.90 241.862   2
  21  -1   9 660.377 174.922   1
  21   1  10 781.518 223.157   2
  21  -1  10 830.227 227.716   2
  21   1  11 1761.00 304.371   2
  21  -1  11 1555.53 280.666   2
  21   1  12-143.255 185.669   2
  21  -1  12-44.7364 164.611   2
  21   1  13 728.662 227.237   2
  21  -1  13 446.819 206.320   2
 -21   3  23 503.937 232.607   3
 -21   3  22 766.359 245.362   3
 -21  -3  22 684.988 233.767   3
 -21   3  21 523.198 206.270   3
 -21  -3  21 391.174 213.468   3
 -21   3  20 4.24564 140.386   3
 -21  -3  20-192.895 195.405   3
 -21   3  19 44.4369 134.531   3
 -21  -3  19-296.082 189.434   3
 -21   3  18 575.932 186.205   3
  21  -3 -18 771.439 152.509   1
 -21   3  17 249.923 135.356   3
  21  -3 -17 337.205 128.074   1
 -21   3  16 291.824 144.285   3
  21  -3 -16 701.580 165.582   1
  21  -3 -15 6157.87 389.383   1
 -21   3  15 6330.88 448.219   3
  21   3 -15 5631.62 377.444   1
 -21   3  14 152.398 119.778   3
  21   3 -14 3.60063 96.6206   1
  21  -3 -14 51.3798 99.8909   1
 -21   3  13-48.9966 106.599   3
  21   3 -13 63.8078 115.174   1
  21  -3 -13 96.6275 121.974   1
 -21   3  12 1241.43 190.780   3
  21   3 -12 852.175 174.885   1
  21  -3 -12 1240.48 189.936   1
  21   3 -11 2788.22 274.525   1
  21  -3 -11 2333.97 249.371   1
  21   3 -10 1725.57 224.575   1
  21  -3 -10 1812.14 229.872   1
  21   3  -9 379.922 134.170   1
  21  -3  -9 365.297 146.813   1
  21  -3  -8 2056.06 170.135   2
  21   3  -8 1833.23 243.396   1
  21  -3  -8 2240.61 247.250   1
  21  -3  -7 3413.19 312.121   1
  21  -3  -7 3537.16 228.580   2
  21   3  -7 3818.22 340.576   1
  21  -3  -6 22467.3 785.360   1
  21  -3  -6 22159.3 661.847   2
  21   3  -6 23433.2 837.903   1
  21  -3  -5 14686.2 625.163   1
  21   3  -5 15293.3 673.040   1
  21  -3  -5 15155.7 537.946   2
  21  -3  -4 5230.18 366.085   1
  21   3  -4 4471.19 360.326   1
  21  -3  -4 4872.41 299.011   2
  21  -3  -3 950.934 176.551   1
  21   3  -3 888.512 190.109   1
  21  -3  -3 771.735 136.236   2
  21   3  -2 4019.52 351.451   1
  21  -3  -2 3812.45 280.239   2
  21  -3  -2 4192.86 325.170   1
  21  -3  -1 1568.04 203.936   1
  21   3  -1 1297.06 219.177   1
  21  -3  -1 1800.32 207.213   2
  21  -3   0 119.258 114.462   1
  21   3   0 127.220 140.609   1
  21  -3   0 89.6638 106.986   2
  21  -3   1 3426.40 292.967   2
  21  -3   1 3682.98 316.354   1
  21  -3   2 4130.57 334.150   2
  21  -3   2 3990.90 328.670   1
  21  -3   3 3500.77 315.756   2
  21  -3   3 3517.57 318.762   1
  21  -3   4 670.135 175.573   1
  21  -3   4 663.279 167.406   2
  21  -3   5 3679.76 342.200   2
  21  -3   5 3380.61 305.228   1
  21  -3   6 27.1716 105.420   1
  21  -3   6-32.1042 137.282   2
  21  -3   7 1034.56 178.351   1
  21  -3   7 1022.00 214.219   2
  21  -3   8-100.821 107.749   1
  21  -3   8-45.4451 138.442   2
  21  -3   9 4412.13 408.888   2
  21  -3  10 1408.34 255.365   2
  21  -3  11 5347.72 484.174   2
  21  -3  12-172.958 181.776   2
  21  -3  13-18.7667 148.256   2
 -21  -5  20 574.357 224.067   3
  21  -5 -19 83.2308 108.384   1
 -21  -5  19 172.840 170.288   3
  21  -5 -18 1104.39 192.880   1
  21  -5 -17 172.629 116.172   1
  21  -5 -16 1085.97 190.376   1
  21  -5 -15 761.757 191.544   1
  21  -5 -14 2189.65 257.769   1
  21  -5 -13 1298.71 208.698   1
  21  -5 -12 76.5589 121.342   1
  21  -5 -11 1789.89 245.059   1
  21  -5 -10 70.9972 120.710   1
  21  -5  -9 1207.24 192.999   1
  21  -5  -8 501.862 154.878   1
  21  -5  -7 110.561 73.9177   2
  21  -5  -7-140.910 124.871   1
  21  -5  -6 508.760 157.002   1
  21  -5  -6 877.961 130.723   2
  21  -5  -5 51.1380 127.289   1
  21  -5  -5 71.2831 82.8931   2
  21  -5  -4 3807.14 329.303   1
  21  -5  -4 3266.86 250.033   2
  21  -5  -3 2347.56 271.517   1
  21  -5  -3 2250.62 223.492   2
  21  -5  -2 8966.14 494.500   1
  21  -5  -2 8872.38 450.938   2
  21  -5  -1 288.648 116.756   2
  21  -5  -1 400.443 146.899   1
  21  -5   0 763.708 183.027   1
  21  -5   0 828.551 160.496   2
  21  -5   1 495.648 142.448   2
  21  -5   1 181.138 111.935   1
  21  -5   2 3810.14 322.899   1
  21  -5   2 3094.67 300.417   2
  21  -5   3-42.4894 114.148   2
  21  -5   3 38.0084 122.835   1
  21  -5   4 888.525 197.302   2
  21  -5   4 1119.35 186.476   1
  21  -5   5 283.519 154.082   2
  21  -5   5 74.1786 104.908   1
  21  -5   6-220.674 156.810   2
  21  -5   6 39.2051 105.086   1
  21  -5   7 661.509 181.355   2
  21  -5   7 327.927 133.363   1
  21  -5   8 510.503 169.234   2
  21  -5   8 523.724 149.435   1
  21  -5   9 1080.14 243.973   2
  21  -5  10 58.3941 139.475   2
  21  -5  11 447.311 200.919   2
  21  -7 -19 174.275 129.286   1
  21  -7 -18 139.953 123.709   1
  21  -7 -17 354.368 143.552   1
  21  -7 -16 428.912 160.455   1
  21  -7 -15 183.316 145.383   1
  21  -7 -14 211.970 129.394   1
  21  -7 -13 988.158 200.083   1
  21  -7 -12 1154.03 220.561   1
  21  -7 -11 5784.80 450.867   4
  21  -7 -11 5720.47 421.250   1
  21  -7 -10 2220.86 275.538   1
  21  -7 -10 2310.06 284.835   4
  21  -7  -9 2608.66 302.176   4
  21  -7  -9 2713.12 298.919   1
  21  -7  -8-15.1735 127.948   4
  21  -7  -8 211.821 146.125   1
  21  -7  -7 5005.34 401.759   4
  21  -7  -7 4576.41 385.208   1
  21  -7  -6 103.777 137.494   4
  21  -7  -6 349.660 164.903   1
  21  -7  -5 1675.74 194.894   2
  21  -7  -5 2159.22 270.361   1
  21  -7  -4 33.8005 96.1166   2
  21  -7  -4 89.3790 122.187   1
  21  -7  -3 106.666 92.3861   2
  21  -7  -3 55.2655 124.230   1
  21  -7  -2 325.652 117.419   2
  21  -7  -2 224.645 119.946   1
  21  -7  -1 3132.71 307.011   1
  21  -7  -1 3048.18 288.520   2
  21  -7   0 528.416 143.668   2
  21  -7   0 397.224 146.559   1
  21  -7   1 87.4142 108.258   2
  21  -7   1 18.1208 116.379   1
  21  -7   2 308.552 136.611   2
  21  -7   2-114.013 119.006   1
  21  -7   3 1061.55 190.288   1
  21  -7   3 1388.64 227.834   2
  21  -7   4 15.4503 119.859   2
  21  -7   4-28.7121 110.469   1
  21  -7   5 1152.92 224.723   2
  21  -7   5 874.709 200.625   1
  21  -7   6 659.625 189.484   2
[truncated: 67,982 more chars]
