# Supplementary material for: Crystal structure of 2-benzoyl­amino-N′-(4-hy­droxy­benzyl­idene)-3-(thio­phen-2-yl)prop-2-eno­hydrazide
Source: Acta Crystallogr E Crystallogr Commun. 2016 Jul 12;72(Pt 8):1099–102. doi: 10.1107/S2056989016010975 (PMC4971849; doi:10.1107/S2056989016010975)
Supplement: Supplementary file 2 [file e-72-01099-Isup2.hkl]

data_I                                                                          
_shelx_title ' jg06cg'                                                          
_shelx_refln_list_code          4                                               
_shelx_F_calc_maximum      402.36                                               
_exptl_crystal_F_000      1632.00                                               
_reflns_d_resolution_high  0.7683                                               
                                                                                
loop_                                                                           
 _space_group_symop_operation_xyz                                               
 'x, y, z'                                                                      
 '-x, y, -z+1/2'                                                                
 'x+1/2, y+1/2, z'                                                              
 '-x+1/2, y+1/2, -z+1/2'                                                        
 '-x, -y, -z'                                                                   
 'x, -y, z-1/2'                                                                 
 '-x+1/2, -y+1/2, -z'                                                           
 'x+1/2, -y+1/2, z-1/2'                                                         
                                                                                
_cell_length_a    22.5212                                                       
_cell_length_b    10.1879                                                       
_cell_length_c    17.3592                                                       
_cell_angle_alpha  90.000                                                       
_cell_angle_beta  105.801                                                       
_cell_angle_gamma  90.000                                                       
                                                                                
_shelx_F_squared_multiplier     1.000                                           
                                                                                
loop_                                                                           
 _refln_index_h                                                                 
 _refln_index_k                                                                 
 _refln_index_l                                                                 
 _refln_F_squared_calc                                                          
 _refln_F_squared_meas                                                          
 _refln_F_squared_sigma                                                         
 _refln_observed_status                                                         
   4   0   0        819.21       1092.14        50.43 o                         
   6   0   0         32.91         90.45        16.23 o                         
   8   0   0       6199.38       6269.84       142.48 o                         
  10   0   0      16587.52      17646.78       215.23 o                         
  12   0   0        140.75        192.46        14.49 o                         
  14   0   0       4191.12       4384.08        91.50 o                         
  16   0   0        962.37        947.16        36.75 o                         
  18   0   0      18637.98      18455.25       253.25 o                         
  20   0   0       7185.88       7164.91       132.51 o                         
  22   0   0          0.09         13.63        15.21 o                         
  24   0   0         71.25         63.36        20.65 o                         
  26   0   0          0.05        -12.94        22.69 o                         
  28   0   0         29.49         68.92        30.19 o                         
   5   1   0      26139.79      26365.45       184.37 o                         
   7   1   0       1235.36       1180.02        24.41 o                         
   9   1   0      11165.30      10946.10       138.58 o                         
  11   1   0       5795.04       6761.91        72.31 o                         
  13   1   0       5154.52       5356.77        77.23 o                         
  15   1   0       1671.74       1579.20        32.70 o                         
  17   1   0         44.91         47.12         8.79 o                         
  19   1   0        652.80        742.84        29.86 o                         
  21   1   0       4690.57       4526.58        83.36 o                         
  23   1   0        216.18        225.19        19.76 o                         
  25   1   0         27.39         13.86        11.59 o                         
  27   1   0         43.30         62.40        14.04 o                         
   0   2   0      83009.88      81981.94      1232.21 o                         
   2   2   0      14903.11      14014.82       227.45 o                         
   4   2   0       1539.19       1588.90       105.37 o                         
   6   2   0       1709.29       1956.02       112.34 o                         
   8   2   0       8304.85       8816.53        96.30 o                         
  10   2   0       4779.62       4880.34        65.22 o                         
  12   2   0        557.47        546.98        19.30 o                         
  14   2   0        519.20        550.18        22.32 o                         
  16   2   0        213.62        214.30        15.00 o                         
  18   2   0         45.87         36.51        12.25 o                         
  20   2   0       3132.90       3136.03        65.39 o                         
  22   2   0         38.11         37.65        11.19 o                         
  24   2   0         31.14         26.83        11.57 o                         
  26   2   0          2.32        -14.34        14.34 o                         
   1   3   0         12.33          3.05         6.55 o                         
   3   3   0        903.68        844.92        31.76 o                         
   5   3   0       3309.01       3040.65        71.59 o                         
   7   3   0      13312.31      13215.74       347.24 o                         
   9   3   0      18866.07      19955.66       219.41 o                         
  11   3   0       5299.10       5661.92        62.07 o                         
  13   3   0       1177.45       1312.09        38.97 o                         
  15   3   0       1894.27       1750.74        41.05 o                         
  17   3   0         64.61         43.56        10.73 o                         
  19   3   0       1065.08       1027.14        36.34 o                         
  21   3   0         12.94         17.05        10.54 o                         
  23   3   0         32.55         37.47        15.15 o                         
  25   3   0        420.51        436.74        33.37 o                         
  27   3   0         28.87         68.27        18.45 o                         
   0   4   0       5436.15       4882.45       108.27 o                         
   2   4   0      19648.63      19530.06       329.41 o                         
   4   4   0       2563.00       2634.52        70.19 o                         
   6   4   0       1532.76       1257.95        45.46 o                         
   8   4   0       8697.54       8999.96       174.30 o                         
  10   4   0      11577.31      10766.54       393.66 o                         
  12   4   0       4614.55       4655.44        61.92 o                         
  14   4   0        828.97        739.95        19.54 o                         
  16   4   0       1288.14       1190.08        41.94 o                         
  18   4   0       3343.93       3235.63        87.93 o                         
  20   4   0          1.38         -3.22        11.32 o                         
  22   4   0         51.08         31.73        14.41 o                         
  24   4   0        674.27        693.07        46.47 o                         
  26   4   0         45.28         30.32        22.90 o                         
   1   5   0         31.06         12.02         7.86 o                         
   3   5   0       5779.31       5347.55       123.26 o                         
   5   5   0        890.61        832.67        39.49 o                         
   7   5   0        571.81        429.16        28.70 o                         
   9   5   0       8209.39       8112.01       168.56 o                         
  11   5   0        612.76        623.19        36.47 o                         
  13   5   0        102.40         66.10         7.33 o                         
  15   5   0       2194.64       2225.15        49.29 o                         
  17   5   0          0.37        -12.30        12.30 o                         
  19   5   0       1172.47       1316.12        49.20 o                         
  21   5   0        121.40        123.66        18.61 o                         
  23   5   0        392.21        362.92        28.78 o                         
  25   5   0        309.93        339.79        37.30 o                         
   0   6   0       4713.83       4768.19       121.27 o                         
   2   6   0        510.22        593.66        53.56 o                         
   4   6   0       1342.45       1327.57        55.45 o                         
   6   6   0        781.77        830.12        43.44 o                         
   8   6   0        376.56        366.81        29.32 o                         
  10   6   0          1.49          4.17        12.52 o                         
  12   6   0        559.23        463.55        34.18 o                         
  14   6   0        121.87         85.43        13.19 o                         
  16   6   0       1074.76        918.08        38.04 o                         
  18   6   0        482.38        429.39        28.31 o                         
  20   6   0        118.49         89.69        16.74 o                         
  22   6   0          0.98        -12.20        13.15 o                         
  24   6   0        166.93        193.29        23.35 o                         
   1   7   0        100.54        143.01        15.95 o                         
   3   7   0        613.45        509.63        29.14 o                         
   5   7   0       1298.32        972.82        50.52 o                         
   7   7   0       1061.34       1056.04        53.00 o                         
   9   7   0        947.26        838.14        47.76 o                         
  11   7   0        477.36        563.95        40.23 o                         
  13   7   0         78.66         94.48        19.56 o                         
  15   7   0        105.85        107.61        14.75 o                         
  17   7   0          0.00        -11.20        11.20 o                         
  19   7   0          1.67          8.93        11.76 o                         
  21   7   0         72.77         72.52        15.83 o                         
  23   7   0         38.44         18.10        14.80 o                         
   0   8   0          0.23         -5.37        16.35 o                         
   2   8   0        305.19        301.77        56.05 o                         
   4   8   0         38.43         17.81        11.77 o                         
   6   8   0       6393.00       6302.48       159.53 o                         
   8   8   0         10.55         47.42        20.76 o                         
  10   8   0          5.76        -11.36        22.88 o                         
  12   8   0       2011.06       2062.45        83.53 o                         
  14   8   0        251.00        253.91        29.86 o                         
  16   8   0        161.61        196.38        20.11 o                         
  18   8   0          1.08          1.29        24.71 o                         
  20   8   0         63.03         52.19        11.65 o                         
  22   8   0         44.56         26.28        12.96 o                         
   1   9   0       3324.61       3321.92        81.61 o                         
   3   9   0          2.82        -15.51        15.51 o                         
   5   9   0        705.55        689.05        36.33 o                         
   7   9   0       2423.23       2574.93        71.64 o                         
   9   9   0         65.19         53.71        16.80 o                         
  11   9   0        219.67        239.16        30.77 o                         
  13   9   0        303.02        286.44        33.36 o                         
  15   9   0        647.12        694.23        52.49 o                         
  17   9   0         15.52         12.13        18.67 o                         
  19   9   0        168.66        145.40        21.24 o                         
   0  10   0         12.37         -2.64        19.15 o                         
   2  10   0        470.24        506.80        33.18 o                         
   4  10   0         69.82        100.08        18.76 o                         
   6  10   0       1087.65       1029.64        46.57 o                         
   8  10   0          7.95         14.04        12.47 o                         
  10  10   0         58.75         85.43        23.56 o                         
  12  10   0        241.03        258.87        33.74 o                         
  14  10   0        557.98        642.34        51.59 o                         
  16  10   0         44.48         53.61        20.63 o                         
  18  10   0         98.29         76.74        15.82 o                         
   1  11   0        151.70        178.93        28.83 o                         
   3  11   0        224.15        229.33        25.39 o                         
   5  11   0          2.08         -4.18        12.77 o                         
   7  11   0          0.01         -7.25        14.37 o                         
   9  11   0        124.90        132.19        21.17 o                         
  11  11   0         59.73         73.07        24.35 o                         
  13  11   0         19.53         21.98        13.76 o                         
  15  11   0         17.08          4.49        18.09 o                         
   0  12   0        133.08        126.07        29.10 o                         
   2  12   0        183.77        193.99        25.22 o                         
   4  12   0         25.64         16.12        15.80 o                         
   6  12   0         42.47         72.47        16.11 o                         
   8  12   0         29.47         23.92        15.19 o                         
  10  12   0          1.41         23.72        16.46 o                         
   1  13   0         86.60         85.89        27.45 o                         
   3  13   0        180.58        257.29        29.37 o                         
   5  13   0          8.46         27.47        15.78 o                         
 -27   1   1          2.22         -6.07        25.16 o                         
 -25   1   1        162.54        118.61        15.94 o                         
 -23   1   1          9.05          5.82        10.14 o                         
 -21   1   1        391.83        359.20        23.16 o                         
 -19   1   1        512.41        538.19        25.47 o                         
 -17   1   1       4159.56       4226.90        72.28 o                         
 -15   1   1        748.00        785.05        25.33 o                         
 -13   1   1       1019.37        939.30        25.99 o                         
 -11   1   1       1363.79       1577.30        38.27 o                         
  -9   1   1       3173.85       3090.22        44.36 o                         
  -7   1   1       8841.61       8770.48        94.16 o                         
  -5   1   1       4716.27       4607.07        50.78 o                         
  -3   1   1      54802.79      54932.89       827.99 o                         
   3   1   1        444.25        358.80         9.96 o                         
   5   1   1        123.97        144.05         5.50 o                         
   7   1   1       1596.76       1492.02        20.15 o                         
   9   1   1       2379.09       2497.82        36.67 o                         
  11   1   1        858.10       1036.63        22.61 o                         
  13   1   1        712.68        638.66        19.17 o                         
  15   1   1        342.10        380.71        16.13 o                         
  17   1   1          2.26         -1.16         9.12 o                         
  19   1   1        373.48        354.16        18.81 o                         
  21   1   1        149.79        152.48        17.25 o                         
  23   1   1        130.32        123.22        15.28 o                         
  25   1   1         14.92         17.76        12.01 o                         
  27   1   1        130.63        162.61        20.24 o                         
 -28   2   1          5.84         13.93        13.47 o                         
 -26   2   1        612.51        743.15        36.22 o                         
 -24   2   1         18.67         34.44        12.98 o                         
 -22   2   1          1.18          6.83         9.72 o                         
 -20   2   1         33.19         38.51        10.85 o                         
 -18   2   1        507.24        534.93        23.58 o                         
 -16   2   1       3379.99       3264.54        58.97 o                         
 -14   2   1       1299.44       1327.79        33.07 o                         
 -12   2   1        245.97        206.79        12.24 o                         
 -10   2   1        556.09        794.88        24.03 o                         
  -8   2   1       5926.60       5844.09        69.27 o                         
  -6   2   1       8903.13       8722.63       156.62 o                         
  -4   2   1        874.08        920.52        30.39 o                         
  -2   2   1       1407.18       1598.63        41.28 o                         
   0   2   1       2398.05       2345.53        53.73 o                         
   2   2   1       4199.16       4146.25        78.40 o                         
   4   2   1        454.66        443.98        11.89 o                         
   6   2   1       1299.13       1134.40        18.76 o                         
   8   2   1       1032.97        890.02        15.78 o                         
  10   2   1        700.08        566.82        18.76 o                         
  12   2   1        160.01        183.30        15.15 o                         
  14   2   1       2186.32       2129.70        44.48 o                         
  16   2   1        641.04        583.97        24.09 o                         
  18   2   1         82.48         66.09        10.36 o                         
  20   2   1        216.25        229.04        26.26 o                         
  22   2   1        150.58        150.41        16.59 o                         
  24   2   1        254.51        228.19        21.00 o                         
  26   2   1         25.63         15.11        12.15 o                         
 -27   3   1          0.00          1.58        14.22 o                         
 -25   3   1        752.61        804.01        41.36 o                         
 -23   3   1         22.69         31.75        11.52 o                         
 -21   3   1        230.46        245.38        19.12 o                         
 -19   3   1         27.63          4.26        10.46 o                         
 -17   3   1       1236.50       1228.21        35.71 o                         
 -15   3   1        771.94        742.48        25.70 o                         
 -13   3   1         18.70         47.85         7.63 o                         
 -11   3   1       5555.72       5463.64       107.88 o                         
  -9   3   1        319.99        290.74        16.35 o                         
  -7   3   1      13904.02      14290.10       248.16 o                         
  -5   3   1       2617.11       2501.06        63.96 o                         
  -3   3   1      10159.59      10373.94       184.98 o                         
  -1   3   1       3659.60       3708.66        82.61 o                         
   1   3   1       2646.61       2390.79        42.91 o                         
   3   3   1         15.42          8.74         2.66 o                         
   5   3   1        398.89        316.28        18.69 o                         
   7   3   1       1497.18       1418.97        29.45 o                         
   9   3   1        599.52        904.36        20.52 o                         
  11   3   1        210.30        188.94         9.19 o                         
  13   3   1       2533.53       2577.86        58.38 o                         
  15   3   1         45.88         35.64        17.65 o                         
  17   3   1       2188.78       2091.39        93.43 o                         
  19   3   1        183.27        156.35        17.69 o                         
  21   3   1        546.66        547.51        33.16 o                         
  23   3   1        163.65        212.29        29.39 o                         
  25   3   1          3.05         22.46        13.64 o                         
  27   3   1         80.19         98.72        20.62 o                         
 -26   4   1         39.50         62.15        17.24 o                         
 -24   4   1         34.85         40.54        22.23 o                         
 -22   4   1         36.24         27.55        12.57 o                         
 -20   4   1         32.87         66.20        14.39 o                         
 -18   4   1       1022.41        954.10        51.47 o                         
 -16   4   1        880.92        826.28        54.62 o                         
 -14   4   1          2.69         -5.10         5.10 o                         
 -12   4   1        997.73       1049.40        24.45 o                         
 -10   4   1        113.53         67.84         9.10 o                         
  -8   4   1       3633.86       4233.92       101.07 o                         
  -6   4   1        744.06        723.40        34.46 o                         
  -4   4   1       6153.89       5939.49       125.10 o                         
  -2   4   1         53.70         53.56        12.13 o                         
   0   4   1        520.32        527.58        20.24 o                         
   2   4   1        516.36        488.90        26.75 o                         
   4   4   1        308.88        332.05        10.48 o                         
   6   4   1          0.84          9.45         8.23 o                         
   8   4   1        698.27        725.68        63.14 o                         
  10   4   1        647.04        552.17        45.67 o                         
  12   4   1       1030.18       1100.34        25.30 o                         
  14   4   1       1296.48       1284.08        42.28 o                         
  16   4   1        413.58        432.68        25.46 o                         
  18   4   1        565.16        569.27        31.06 o                         
  20   4   1       1069.62        942.39        41.86 o                         
  22   4   1         85.43         90.76        17.95 o                         
  24   4   1          6.59         58.77        18.54 o                         
  26   4   1        549.56        554.15        38.02 o                         
 -25   5   1         13.58         27.87        16.79 o                         
 -23   5   1        305.73        310.59        26.50 o                         
 -21   5   1         54.39         52.16        14.10 o                         
 -19   5   1        911.33        923.66        40.81 o                         
 -17   5   1        355.01        291.94        23.09 o                         
 -15   5   1         75.54         76.44        13.06 o                         
 -13   5   1       1389.15       1368.14        41.85 o                         
 -11   5   1        940.30        864.14        44.01 o                         
  -9   5   1        889.28        925.11        44.08 o                         
  -7   5   1       2734.30       2886.01        82.69 o                         
  -5   5   1       7047.52       7020.08       149.30 o                         
  -3   5   1       3249.70       3690.11        57.72 o                         
  -1   5   1       5627.53       5874.44        93.61 o                         
   1   5   1       1629.93       1579.21        40.66 o                         
   3   5   1        270.90        247.75        21.58 o                         
   5   5   1       4065.75       4168.18       101.12 o                         
   7   5   1       1123.02       1110.56        45.82 o                         
   9   5   1        152.40        178.75        19.89 o                         
  11   5   1       2549.53       2567.60        77.79 o                         
  13   5   1        534.30        558.48        26.53 o                         
  15   5   1        349.48        344.17        18.71 o                         
  17   5   1         84.90         22.93        11.27 o                         
  19   5   1        117.57        105.48        17.09 o                         
  21   5   1         35.51         51.07        24.26 o                         
  23   5   1        210.75        192.73        22.83 o                         
  25   5   1        105.90         87.23        27.23 o                         
 -24   6   1          5.05         -9.04        12.26 o                         
 -22   6   1        356.48        318.14        48.30 o                         
 -20   6   1        242.55        247.75        22.81 o                         
 -18   6   1          9.41          9.39        13.23 o                         
 -16   6   1         17.63         17.80         9.19 o                         
 -14   6   1          0.85         -7.69         9.60 o                         
 -12   6   1       1695.20       1536.01        64.43 o                         
 -10   6   1        331.31        297.31        27.58 o                         
  -8   6   1         13.41          9.20        11.21 o                         
  -6   6   1        287.89        262.31        25.18 o                         
  -4   6   1        338.19        236.77        15.59 o                         
  -2   6   1       3892.55       3910.54        75.96 o                         
   0   6   1       1975.44       2201.75        53.06 o                         
   2   6   1          5.11         -5.03         9.41 o                         
   4   6   1        439.71        448.09        32.05 o                         
   6   6   1        158.25        152.69        19.60 o                         
   8   6   1       1953.00       1676.36        62.39 o                         
  10   6   1          5.45         -5.89        11.22 o                         
  12   6   1        109.63         80.89        16.15 o                         
  14   6   1        547.69        484.20        26.93 o                         
  16   6   1        160.18        186.36        15.80 o                         
  18   6   1         24.12          6.47        11.77 o                         
  20   6   1        399.94        308.21        26.53 o                         
  22   6   1        184.22        233.04        24.86 o                         
  24   6   1          4.56         -0.76        27.62 o                         
 -23   7   1        226.66        230.91        25.04 o                         
 -21   7   1        475.61        476.39        32.43 o                         
 -19   7   1        290.92        289.83        20.21 o                         
 -17   7   1         97.41         92.60        15.12 o                         
 -15   7   1        383.45        378.99        25.49 o                         
 -13   7   1       1381.05       1284.95        62.09 o                         
 -11   7   1        233.47        238.34        28.33 o                         
  -9   7   1        189.17        206.26        25.63 o                         
  -7   7   1       2914.21       2824.16        93.32 o                         
  -5   7   1       2069.11       1657.00       159.39 o                         
  -3   7   1        190.28        217.43        11.71 o                         
  -1   7   1       6246.50       6391.45       111.03 o                         
   1   7   1        393.03        373.33        22.70 o                         
   3   7   1       1368.72       1506.67        46.51 o                         
   5   7   1       2019.25       1740.21       115.40 o                         
   7   7   1       1161.88       1140.07        54.19 o                         
   9   7   1        576.96        488.65        35.86 o                         
  11   7   1         50.15         48.13        15.76 o                         
  13   7   1       1884.56       1826.17        73.12 o                         
  15   7   1          3.99         -2.86        10.26 o                         
  17   7   1        216.94        255.46        18.41 o                         
  19   7   1        610.51        645.63        36.86 o                         
  21   7   1          2.38          8.33        12.23 o                         
  23   7   1         55.64         42.25        30.55 o                         
 -22   8   1        190.45        146.77        21.37 o                         
 -20   8   1          3.75        -10.45        10.45 o                         
 -18   8   1          0.33          0.05        12.36 o                         
 -16   8   1        275.08        297.70        24.83 o                         
 -14   8   1         11.03          2.70        13.97 o                         
 -12   8   1        268.39        323.99        34.18 o                         
 -10   8   1         98.82         37.88        18.16 o                         
  -8   8   1       2143.20       2276.89        87.37 o                         
  -6   8   1       1320.84       1301.23        64.50 o                         
  -4   8   1        256.72        239.95        20.29 o                         
  -2   8   1       7990.89       8132.88       137.64 o                         
   0   8   1       3104.79       3046.02        73.24 o                         
   2   8   1         52.60         43.12        11.11 o                         
   4   8   1          5.80         -6.42        11.71 o                         
   6   8   1         60.53         82.24        16.63 o                         
   8   8   1       5959.98       5977.81       155.16 o                         
  10   8   1       4165.88       4175.81       122.30 o                         
  12   8   1         52.26        108.27        21.65 o                         
  14   8   1        759.55        853.81        51.90 o                         
  16   8   1        646.21        711.92        36.34 o                         
  18   8   1          0.01          3.97         9.41 o                         
  20   8   1          6.91         22.30        13.24 o                         
  22   8   1        207.11        204.39        50.90 o                         
 -21   9   1        579.31        638.82        32.54 o                         
 -19   9   1          0.46          9.84        11.70 o                         
 -17   9   1         55.29         46.45        12.90 o                         
 -15   9   1        358.72        333.11        36.60 o                         
 -13   9   1        111.27        114.55        23.80 o                         
 -11   9   1        360.36        324.01        35.81 o                         
  -9   9   1         18.63          1.54        17.36 o                         
  -7   9   1         34.43         53.32        24.44 o                         
  -5   9   1        958.72        989.64        43.41 o                         
  -3   9   1        213.30        226.64        22.39 o                         
  -1   9   1        142.47        107.91        22.26 o                         
   1   9   1          3.28          2.27        12.25 o                         
   3   9   1        145.43        126.48        17.93 o                         
   5   9   1        111.15        121.76        20.06 o                         
   7   9   1         53.67         57.41        16.92 o                         
   9   9   1         55.22         43.86        15.95 o                         
  11   9   1        246.90        212.43        28.15 o                         
  13   9   1         22.72         84.12        22.43 o                         
  15   9   1         84.45        115.65        24.44 o                         
  17   9   1         13.14         21.62        12.07 o                         
  19   9   1          2.87         -8.58        16.65 o                         
 -18  10   1          8.29         30.89        15.43 o                         
 -16  10   1        223.32        260.76        35.83 o                         
 -14  10   1         73.62        118.16        26.92 o                         
 -12  10   1          1.99         28.88        16.48 o                         
 -10  10   1        681.23        797.79        56.69 o                         
  -8  10   1        288.72        282.48        26.39 o                         
  -6  10   1        213.09        177.15        21.00 o                         
  -4  10   1         82.48         76.66        16.62 o                         
  -2  10   1        271.87        256.09        24.54 o                         
   0  10   1        108.79         72.04        15.52 o                         
   2  10   1        690.76        803.53        40.92 o                         
   4  10   1       1131.76       1240.82        51.04 o                         
   6  10   1         44.87         85.53        17.19 o                         
   8  10   1         19.65          6.75        13.08 o                         
  10  10   1        277.07        246.34        25.29 o                         
  12  10   1        310.94        299.54        35.72 o                         
  14  10   1         60.39         85.51        22.12 o                         
  16  10   1         44.63         17.62        19.90 o                         
  18  10   1          0.27         13.04        12.71 o                         
 -15  11   1         70.69         70.22        21.45 o                         
 -13  11   1         19.97        -14.60        20.70 o                         
 -11  11   1        732.71        730.60        42.98 o                         
  -9  11   1        355.94        388.40        32.51 o                         
  -7  11   1         43.74         44.92        15.99 o                         
  -5  11   1         40.88         29.58        22.56 o                         
  -3  11   1          1.19        -11.91        19.91 o                         
  -1  11   1        401.18        525.72        35.64 o                         
   1  11   1         10.50         11.23        14.08 o                         
   3  11   1          3.51          0.66        13.83 o                         
   5  11   1        363.01        393.61        31.15 o                         
   7  11   1        398.34        504.60        35.33 o                         
   9  11   1          7.14         20.06        13.94 o                         
  11  11   1        304.52        327.91        35.68 o                         
  13  11   1        193.76        230.19        26.08 o                         
  15  11   1        282.79        415.36        36.03 o                         
 -12  12   1        421.14        503.90        54.48 o                         
 -10  12   1        703.51        886.29        66.88 o                         
  -8  12   1          5.67         25.06        16.68 o                         
  -6  12   1        332.41        343.93        31.11 o                         
  -4  12   1        551.03        611.33        40.26 o                         
  -2  12   1         10.45          2.10        16.37 o                         
   0  12   1         19.21         -0.79        25.19 o                         
   2  12   1         58.06         48.30        20.54 o                         
   4  12   1         65.80         70.84        18.46 o                         
   6  12   1          1.20        -16.11        16.89 o                         
   8  12   1         21.10         18.52        14.97 o                         
  10  12   1        275.05        321.23        31.30 o                         
  -5  13   1          2.91        -17.37        17.37 o                         
  -3  13   1         29.64         40.08        17.10 o                         
  -1  13   1         72.76         74.54        25.66 o                         
   1  13   1         26.46         29.92        22.44 o                         
   3  13   1        157.37        167.42        24.91 o                         
   5  13   1          0.57        -18.00        18.00 o                         
 -28   0   2         14.37         10.95        22.38 o                         
 -26   0   2        183.35        187.07        35.65 o                         
 -24   0   2        523.12        510.60        49.65 o                         
 -22   0   2         46.38         20.20        18.48 o                         
 -20   0   2       1226.22       1183.65        45.79 o                         
 -18   0   2       4467.05       4491.54        91.43 o                         
 -16   0   2       1145.35       1130.73        38.74 o                         
 -14   0   2       1326.38       1262.13        60.91 o                         
 -12   0   2       2353.39       2255.70        48.52 o                         
 -10   0   2       2305.08       2518.66        52.82 o                         
  -8   0   2      16096.98      15338.04       147.28 o                         
  -6   0   2      12590.42      13658.07       158.13 o                         
  -4   0   2      27035.31      29038.73       445.80 o                         
   2   0   2       1649.61       1693.71        41.13 o                         
   4   0   2      42405.86      44351.49       463.07 o                         
   6   0   2      76731.05      81204.11       878.26 o                         
   8   0   2      19129.77      20505.12       241.99 o                         
  10   0   2       2803.13       3162.35       120.18 o                         
  12   0   2      11826.24      11855.42       163.35 o                         
  14   0   2        180.26        255.57        19.30 o                         
  16   0   2       1400.97       1307.87        45.16 o                         
  18   0   2        648.00        625.32        43.88 o                         
  20   0   2          2.25         -3.94        35.45 o                         
  22   0   2        648.42        763.51        41.35 o                         
  24   0   2        621.89        548.18        42.52 o                         
  26   0   2          1.78        -16.05        21.99 o                         
 -27   1   2        317.48        349.56        32.88 o                         
 -25   1   2        132.30        129.92        17.15 o                         
 -23   1   2         68.70         57.41        13.02 o                         
 -21   1   2         19.04          2.38         9.93 o                         
 -19   1   2         72.33         85.37        12.85 o                         
 -17   1   2        709.09        631.87        24.66 o                         
 -15   1   2       2148.23       2089.91        42.71 o                         
 -13   1   2       2049.30       2173.84        40.79 o                         
 -11   1   2        720.00        860.38        22.07 o                         
  -9   1   2          9.98         15.80         4.55 o                         
  -7   1   2        266.43        274.23         8.02 o                         
  -5   1   2        883.67       1038.91        34.77 o                         
  -3   1   2       1981.30       2429.78        41.96 o                         
   1   1   2      42650.07      42481.77       454.34 o                         
   3   1   2      60069.05      62485.52       474.17 o                         
   5   1   2      24041.24      24993.36       218.07 o                         
   7   1   2      16113.09      16509.52       113.37 o                         
   9   1   2         91.85        118.69         7.74 o                         
  11   1   2        105.52        109.54         8.69 o                         
  13   1   2       4043.72       4037.44        55.11 o                         
  15   1   2        667.52        596.19        20.97 o                         
  17   1   2        665.92        618.99        22.46 o                         
  19   1   2        920.59        954.23        29.98 o                         
  21   1   2       1829.07       1785.89        50.91 o                         
  23   1   2          0.72        -11.67        11.85 o                         
  25   1   2        237.45        261.15        22.89 o                         
  27   1   2        883.51        990.78        44.68 o                         
 -28   2   2        136.66        147.04        19.27 o                         
 -26   2   2        121.51        104.99        18.34 o                         
 -24   2   2         63.30         82.46        15.10 o                         
 -22   2   2         90.32        121.00        17.35 o                         
 -20   2   2       1180.25       1099.97        35.95 o                         
 -18   2   2         66.01         61.53         9.95 o                         
 -16   2   2          2.69         20.17         8.31 o                         
 -14   2   2         18.83         30.61         7.91 o                         
 -12   2   2        248.45        227.30        12.12 o                         
 -10   2   2       5436.47       6098.25        64.95 o                         
  -8   2   2        405.85        423.53        14.47 o                         
  -6   2   2       8176.24       8111.49       174.92 o                         
  -4   2   2      21754.16      22628.73       250.27 o                         
  -2   2   2      20523.03      20781.70       187.49 o                         
   0   2   2        421.45        429.08        19.85 o                         
   2   2   2       2650.44       3037.60        59.56 o                         
   4   2   2        690.70        715.72        12.04 o                         
   6   2   2        541.83        476.30        10.67 o                         
   8   2   2       1104.23       1108.14        19.82 o                         
  10   2   2        917.35       1065.54        26.48 o                         
  12   2   2        302.26        232.32        13.63 o                         
  14   2   2       4163.62       4089.25        66.67 o                         
  16   2   2         86.40         89.09        11.55 o                         
  18   2   2        213.19        215.69        16.74 o                         
  20   2   2        153.11        140.17        15.72 o                         
  22   2   2         42.03         28.33        14.17 o                         
  24   2   2         19.12         29.84        12.41 o                         
  26   2   2          8.93         24.43        13.18 o                         
 -27   3   2        149.11        163.32        30.83 o                         
 -25   3   2         20.00         25.35        15.04 o                         
 -23   3   2        484.40        449.03        25.99 o                         
 -21   3   2        750.58        615.96        28.03 o                         
 -19   3   2        103.87         86.43        11.85 o                         
 -17   3   2        318.53        307.45        18.33 o                         
 -15   3   2        578.15        536.54        21.76 o                         
 -13   3   2        715.77        724.45        20.42 o                         
 -11   3   2        393.26        360.48        18.04 o                         
  -9   3   2       7782.94       7708.19       179.21 o                         
  -7   3   2       3490.77       3625.20        86.94 o                         
  -5   3   2       5500.34       5400.41       112.01 o                         
  -3   3   2       2288.53       2610.26        40.07 o                         
  -1   3   2        123.26         73.63         6.69 o                         
   1   3   2       9173.69       9232.24       181.05 o                         
   3   3   2       1134.76       1176.43        40.54 o                         
   5   3   2        226.09        203.00         6.52 o                         
   7   3   2       3850.87       4172.92        60.27 o                         
   9   3   2        274.05        325.03        12.34 o                         
  11   3   2         88.68         95.87        11.73 o                         
  13   3   2       3581.40       3631.55        73.33 o                         
  15   3   2         17.40         20.77        13.43 o                         
  17   3   2        126.64        119.59        15.91 o                         
  19   3   2        771.32        797.94        37.03 o                         
  21   3   2        667.63        626.38        36.14 o                         
  23   3   2        606.52        606.44        38.14 o                         
  25   3   2         88.63        118.40        21.47 o                         
 -26   4   2         54.79         93.77        21.62 o                         
 -24   4   2         72.43         62.78        28.78 o                         
 -22   4   2        606.13        594.60        44.33 o                         
 -20   4   2        483.73        517.39        30.32 o                         
 -18   4   2       2516.93       2341.92        61.66 o                         
 -16   4   2          2.58          5.67         9.78 o                         
 -14   4   2        163.05        190.23        15.91 o                         
 -12   4   2       2878.47       2759.24        76.61 o                         
 -10   4   2       1271.52       1330.64        52.50 o                         
  -8   4   2       2585.51       2542.01        73.53 o                         
  -6   4   2       1031.42        808.41        37.73 o                         
  -4   4   2        620.62        686.18        16.89 o                         
  -2   4   2       7345.75       7347.30        98.26 o                         
   0   4   2         66.31         10.82         8.84 o                         
   2   4   2        113.43         96.29        10.86 o                         
   4   4   2       3655.40       3285.84        89.69 o                         
   6   4   2       2621.79       3003.08        46.84 o                         
   8   4   2       3110.12       3261.91        51.97 o                         
  10   4   2      10199.02      10034.84       109.56 o                         
  12   4   2       1166.51       1109.38        29.18 o                         
  14   4   2        571.46        546.66        28.13 o                         
  16   4   2       1613.43       1553.77        50.16 o                         
  18   4   2        266.46        360.03        25.96 o                         
  20   4   2        174.13        201.37        20.95 o                         
  22   4   2        983.20       1088.62        48.53 o                         
  24   4   2        110.63        112.15        19.50 o                         
  26   4   2         21.00         19.27        20.48 o                         
 -25   5   2          0.00         35.70        15.87 o                         
 -23   5   2        124.07        153.21        20.27 o                         
 -21   5   2       1302.84       1375.18        51.40 o                         
 -19   5   2         80.19         51.62        15.38 o                         
 -17   5   2       4516.70       4516.63        75.64 o                         
 -15   5   2         47.53         25.01         9.22 o                         
 -13   5   2       2490.98       2284.54        55.15 o                         
 -11   5   2       4361.37       4198.04       111.05 o                         
  -9   5   2       1915.17       1728.83        62.81 o                         
  -7   5   2         11.71         31.92        13.26 o                         
  -5   5   2        115.48        122.52        20.41 o                         
  -3   5   2       6838.88       7253.91       104.06 o                         
  -1   5   2        918.14       1110.77        30.21 o                         
   1   5   2       7202.15       7438.77       111.00 o                         
   3   5   2       6437.00       6607.24       214.11 o                         
   5   5   2       1228.23       1385.19        28.16 o                         
   7   5   2          3.85         27.38        10.53 o                         
   9   5   2       6022.19       5675.52       126.46 o                         
  11   5   2         95.96        117.48         8.93 o                         
  13   5   2        367.65        352.16        21.69 o                         
  15   5   2       1258.95       1114.64        42.05 o                         
  17   5   2         37.30         -1.25        10.74 o                         
  19   5   2        538.36        521.51        31.77 o                         
  21   5   2        501.59        534.29        55.18 o                         
  23   5   2         99.98        111.87        19.58 o                         
  25   5   2        122.08        119.72        21.15 o                         
 -24   6   2         45.34         78.92        17.20 o                         
 -22   6   2          2.97         -1.54        11.24 o                         
 -20   6   2        233.40        217.78        50.10 o                         
 -18   6   2        316.41        324.79        20.37 o                         
 -16   6   2        482.59        469.53        59.22 o                         
 -14   6   2       1054.56       1031.22        37.97 o                         
 -12   6   2       8294.48       7993.07       181.03 o                         
 -10   6   2        132.67         85.99        16.36 o                         
  -8   6   2        451.12        492.53        34.56 o                         
  -6   6   2         38.69         53.87        15.26 o                         
  -4   6   2        142.92        153.32         9.71 o                         
  -2   6   2        403.01        395.10        18.13 o                         
   0   6   2        810.98        800.21        30.99 o                         
   2   6   2        100.51         74.53        12.85 o                         
   4   6   2       1928.66       1963.54        50.88 o                         
   6   6   2       1438.82       1249.86        94.42 o                         
   8   6   2       1249.14       1246.61        52.68 o                         
  10   6   2        116.29         87.46        15.31 o                         
  12   6   2       1616.04       1506.54        60.20 o                         
  14   6   2        547.78        489.89        27.45 o                         
  16   6   2         70.45         48.15         9.52 o                         
  18   6   2        620.47        632.88        35.47 o                         
  20   6   2         36.72         26.39        18.62 o                         
  22   6   2        114.25        145.47        21.20 o                         
  24   6   2         46.82         55.39        17.44 o                         
 -23   7   2        312.71        345.77        44.77 o                         
 -21   7   2         41.56         42.52        12.94 o                         
 -19   7   2         26.43         10.95         9.83 o                         
 -17   7   2         54.94         49.82        22.19 o                         
 -15   7   2          0.02         -0.03        10.70 o                         
 -13   7   2       1442.61       1401.22        67.03 o                         
 -11   7   2       1806.15       1785.54        73.58 o                         
  -9   7   2         64.39         57.11        17.19 o                         
  -7   7   2         12.77         27.17        16.72 o                         
  -5   7   2       2582.24       2275.31       195.10 o                         
  -3   7   2        112.88         87.36        11.27 o                         
  -1   7   2       1774.24       1681.70        51.78 o                         
   1   7   2          9.81         -7.42        10.81 o                         
   3   7   2        242.14        291.57        20.98 o                         
   5   7   2        645.58        697.05        18.49 o                         
   7   7   2          1.33         18.16        13.61 o                         
   9   7   2        513.98        527.78        36.27 o                         
  11   7   2        276.32        266.85        27.59 o                         
  13   7   2        993.52        986.25        52.24 o                         
  15   7   2        232.40        179.07        18.34 o                         
  17   7   2        361.61        367.49        21.75 o                         
  19   7   2         23.75         28.95        13.30 o                         
  21   7   2          0.72         12.76        32.59 o                         
  23   7   2         27.68         -3.58        14.36 o                         
 -22   8   2         83.89         81.98        22.90 o                         
 -20   8   2         14.19         -8.89        17.97 o                         
 -18   8   2        446.61        491.49        31.52 o                         
 -16   8   2        147.81        135.17        17.55 o                         
 -14   8   2        460.99        506.34        42.03 o                         
 -12   8   2         84.90         96.03        22.61 o                         
 -10   8   2          6.38        -12.36        18.47 o                         
  -8   8   2       3511.07       3692.73       118.00 o                         
  -6   8   2        870.44        804.51        51.05 o                         
  -4   8   2        352.12        308.47        22.60 o                         
  -2   8   2          1.41         16.81        12.90 o                         
   0   8   2       2526.87       2510.81        65.79 o                         
   2   8   2         37.28         32.56        14.39 o                         
   4   8   2         88.17         68.51        10.03 o                         
   6   8   2        501.27        474.96        28.68 o                         
   8   8   2       4387.71       4401.58       125.14 o                         
  10   8   2        652.07        581.43        41.29 o                         
  12   8   2        568.41        569.78        40.70 o                         
  14   8   2          0.11          2.09        14.32 o                         
  16   8   2        225.26        281.27        23.91 o                         
  18   8   2         31.46         14.25         9.04 o                         
  20   8   2         27.54          7.55        13.26 o                         
 -21   9   2         90.04        112.59        16.38 o                         
 -19   9   2        270.68        347.36        28.87 o                         
 -17   9   2        120.05        108.31        17.50 o                         
 -15   9   2         87.39         92.11        23.93 o                         
 -13   9   2          2.64          9.68        19.33 o                         
 -11   9   2        127.18        121.93        25.91 o                         
  -9   9   2        979.06        993.74        60.44 o                         
  -7   9   2       1376.25       1414.50        72.30 o                         
  -5   9   2          7.86        -14.52        14.52 o                         
  -3   9   2       3467.14       3344.58        82.51 o                         
  -1   9   2        526.68        521.38        49.61 o                         
   1   9   2        461.96        425.02        29.18 o                         
   3   9   2         11.20         14.79        14.64 o                         
   5   9   2       6053.42       6373.90       122.21 o                         
   7   9   2       6155.34       6248.77       121.31 o                         
   9   9   2        178.73        151.59        19.70 o                         
  11   9   2         37.76         21.54        16.10 o                         
  13   9   2       1044.74       1139.97        62.60 o                         
  15   9   2        803.73        905.79        43.13 o                         
  17   9   2         63.61         77.13        15.43 o                         
  19   9   2         37.96         13.80        12.92 o                         
 -18  10   2        925.84       1046.57        48.97 o                         
 -16  10   2        239.98        208.07        32.68 o                         
 -14  10   2        148.70        147.64        29.53 o                         
 -12  10   2         13.96         16.40        16.06 o                         
 -10  10   2         85.03        114.60        26.91 o                         
  -8  10   2        593.02        601.66        50.38 o                         
  -6  10   2        262.20        239.82        23.73 o                         
  -4  10   2        995.45        972.42        45.15 o                         
  -2  10   2        184.81        184.12        21.32 o                         
   0  10   2       1316.60       1385.65        79.63 o                         
   2  10   2       1526.59       1588.53        57.73 o                         
   4  10   2        126.02        179.25        22.17 o                         
   6  10   2         80.65         77.43        16.53 o                         
   8  10   2         40.85         42.29        16.09 o                         
  10  10   2          1.31          2.05        12.91 o                         
  12  10   2        205.05        183.25        21.76 o                         
  14  10   2        142.38        205.86        30.50 o                         
  16  10   2         36.47         35.46        13.72 o                         
 -15  11   2        165.38        165.89        33.02 o                         
 -13  11   2          3.26         49.54        23.68 o                         
 -11  11   2         26.23         82.22        25.43 o                         
  -9  11   2        148.70        166.40        23.41 o                         
  -7  11   2          0.21        -14.84        14.84 o                         
  -5  11   2         15.32          2.47        24.38 o                         
  -3  11   2        301.32        329.56        28.78 o                         
  -1  11   2         29.46         21.29        23.33 o                         
   1  11   2         57.89         44.07        24.34 o                         
   3  11   2          1.38        -14.60        14.60 o                         
   5  11   2          6.40          5.13        19.09 o                         
   7  11   2         57.08         44.73        29.50 o                         
   9  11   2         16.29         29.47        14.72 o                         
  11  11   2        151.28        117.18        20.13 o                         
  13  11   2         68.97         80.62        26.31 o                         
 -12  12   2         12.87         22.47        16.86 o                         
 -10  12   2         40.90         76.75        19.10 o                         
  -8  12   2        182.81        191.85        24.87 o                         
  -6  12   2         18.89         17.81        15.24 o                         
  -4  12   2          9.75         34.21        16.03 o                         
  -2  12   2         20.07         16.96        14.91 o                         
   0  12   2         42.77         45.59        23.96 o                         
   2  12   2         98.72         88.58        18.92 o                         
   4  12   2        298.46        329.22        30.39 o                         
   6  12   2         56.64         37.86        15.09 o                         
   8  12   2         12.53         12.39        14.05 o                         
  10  12   2          8.59         25.92        15.76 o                         
  -5  13   2         39.53         96.43        21.53 o                         
  -3  13   2        490.33        582.63        41.92 o                         
  -1  13   2         60.80         31.57        16.56 o                         
   1  13   2         14.32         -5.89        23.79 o                         
   3  13   2         67.50        125.72        27.69 o                         
 -27   1   3          0.84         -8.50        15.94 o                         
 -25   1   3       1044.47       1097.07        52.68 o                         
 -23   1   3         87.58         81.22        14.78 o                         
 -21   1   3          0.07         -3.71         9.97 o                         
 -19   1   3        704.72        716.15        27.63 o                         
 -17   1   3         81.69         77.59         9.73 o                         
 -15   1   3        172.25        195.96        13.25 o                         
 -13   1   3      13013.35      14155.84       150.73 o                         
 -11   1   3       2395.15       2552.32        40.98 o                         
  -9   1   3       2270.82       2322.47        29.63 o                         
  -7   1   3      11592.50      12217.36        92.11 o                         
  -5   1   3        325.65        430.03        10.16 o                         
  -3   1   3      10907.67      10552.96       100.53 o                         
  -1   1   3         44.80         57.61         3.71 o                         
   1   1   3        783.64       1104.79        15.69 o                         
   3   1   3      28531.83      30032.72       209.20 o                         
   5   1   3      71692.90      72962.88       476.25 o                         
   7   1   3        412.13        495.42        10.85 o                         
   9   1   3          0.95         -0.55         3.40 o                         
  11   1   3       6186.65       6072.02        96.46 o                         
  13   1   3          5.60          2.18         7.18 o                         
  15   1   3       4437.99       4484.19        63.74 o                         
  17   1   3         63.15        100.64        12.09 o                         
  19   1   3        352.86        339.67        19.01 o                         
  21   1   3         52.67         40.64        10.29 o                         
  23   1   3        277.82        243.27        20.97 o                         
  25   1   3         50.44         31.47        13.14 o                         
 -28   2   3        126.85        171.68        25.86 o                         
 -26   2   3         80.18         99.01        16.08 o                         
 -24   2   3       3245.16       3175.61        71.14 o                         
 -22   2   3       1382.77       1364.32        42.53 o                         
 -20   2   3        414.53        398.92        21.65 o                         
 -18   2   3        404.39        347.24        19.14 o                         
 -16   2   3       3292.09       3423.71        58.81 o                         
 -14   2   3       2484.79       2264.78        42.98 o                         
 -12   2   3       2693.09       2804.88        45.88 o                         
 -10   2   3       2189.02       2001.62        34.60 o                         
  -8   2   3        210.11        171.59         8.56 o                         
  -6   2   3      18023.73      17971.61       211.02 o                         
  -4   2   3     161893.44     153101.80      2301.34 o                         
  -2   2   3       4874.73       4390.90        75.71 o                         
   0   2   3       1122.84       1003.30        31.72 o                         
   2   2   3       5736.93       5584.21        57.67 o                         
   4   2   3       4539.27       4365.49        51.73 o                         
   6   2   3      23762.95      24515.64       160.06 o                         
   8   2   3        941.75        894.13        24.05 o                         
  10   2   3       3816.82       4070.37        72.88 o                         
  12   2   3       2281.03       2266.69        44.25 o                         
  14   2   3       9690.75       9397.82       118.59 o                         
  16   2   3       1026.87        874.90        30.20 o                         
  18   2   3         16.74          8.07        12.66 o                         
  20   2   3       1661.43       1670.51        48.00 o                         
  22   2   3          0.14         11.83        15.58 o                         
  24   2   3        244.67        242.33        21.98 o                         
  26   2   3        415.89        431.00        35.20 o                         
 -27   3   3        229.33        238.97        22.52 o                         
 -25   3   3        288.54        316.82        24.33 o                         
 -23   3   3        294.32        320.45        22.05 o                         
 -21   3   3        135.62        132.35        14.47 o                         
 -19   3   3       2858.14       2826.19        57.97 o                         
 -17   3   3        718.60        749.83        26.64 o                         
 -15   3   3        956.95        918.08        27.73 o                         
 -13   3   3       3880.95       3791.79        54.20 o                         
 -11   3   3        567.64        604.40        19.35 o                         
  -9   3   3       6257.61       6136.23       148.40 o                         
  -7   3   3       4175.83       4148.44        66.93 o                         
  -5   3   3      20926.35      19341.97       221.27 o                         
  -3   3   3      20536.96      20091.27       226.44 o                         
  -1   3   3       3313.80       3070.15        94.46 o                         
   1   3   3       6830.64       6982.94       156.80 o                         
   3   3   3       4197.03       4308.24        60.87 o                         
   5   3   3       2092.21       1852.83        24.03 o                         
   7   3   3       1702.60       1992.96        55.58 o                         
   9   3   3        231.71        203.68        10.55 o                         
  11   3   3        547.88        484.34        23.22 o                         
  13   3   3       1409.05       1300.93        70.40 o                         
  15   3   3       2771.39       2768.11       110.14 o                         
  17   3   3       1841.76       1695.74        58.45 o                         
  19   3   3         24.64         34.80        11.73 o                         
  21   3   3        447.79        541.28        34.60 o                         
  23   3   3        150.58        148.97        43.33 o                         
  25   3   3         33.77         40.87        26.71 o                         
 -26   4   3        101.54         99.63        18.69 o                         
 -24   4   3        119.45        103.76        17.09 o                         
 -22   4   3        366.25        281.71        23.52 o                         
 -20   4   3        217.42        186.63        19.44 o                         
 -18   4   3        282.70        270.65        21.16 o                         
 -16   4   3        124.01        102.55        12.95 o                         
 -14   4   3        521.87        505.02        34.45 o                         
 -12   4   3       1129.92       1163.73        73.18 o                         
 -10   4   3        197.64        125.67         8.06 o                         
  -8   4   3       1657.14       1478.24       101.65 o                         
  -6   4   3         17.63          9.87         5.84 o                         
  -4   4   3      17883.07      19809.29       622.48 o                         
  -2   4   3       4641.17       5160.42       130.97 o                         
   0   4   3       1598.48       1691.61        57.00 o                         
   2   4   3       2424.93       2359.96        84.17 o                         
   4   4   3       2224.22       2386.81        41.42 o                         
   6   4   3       1336.49       1427.05        30.11 o                         
   8   4   3       2571.46       2698.92        47.20 o                         
  10   4   3       2193.30       2293.23        49.59 o                         
  12   4   3         30.43          2.36         9.77 o                         
  14   4   3         71.85         73.82        13.73 o                         
  16   4   3        393.64        387.31        26.02 o                         
  18   4   3        494.62        419.28        50.97 o                         
  20   4   3         25.33         36.02        13.62 o                         
  22   4   3          0.98         36.48        16.94 o                         
  24   4   3         22.50         10.27        13.48 o                         
 -25   5   3          2.10          1.08        11.90 o                         
 -23   5   3       1171.91       1058.50        46.09 o                         
 -21   5   3        366.06        353.35        26.62 o                         
 -19   5   3          0.35         -2.47        10.02 o                         
 -17   5   3        242.59        242.66        19.49 o                         
 -15   5   3       1061.05        999.99        36.41 o                         
 -13   5   3        703.38        753.75        45.02 o                         
 -11   5   3       1048.64        884.44        46.55 o                         
  -9   5   3        651.54        739.49        41.45 o                         
  -7   5   3       2434.53       2275.93        74.23 o                         
  -5   5   3       4042.98       4239.00        64.13 o                         
  -3   5   3        303.54        245.69        19.84 o                         
  -1   5   3        553.22        675.17        38.19 o                         
   1   5   3       6316.83       6132.99       196.97 o                         
   3   5   3       7743.45       7595.95        98.61 o                         
   5   5   3       3036.99       3039.00        50.64 o                         
   7   5   3       2220.92       2198.65        40.70 o                         
   9   5   3        278.61        274.48        21.83 o                         
  11   5   3          0.78         -2.66         8.64 o                         
  13   5   3        231.16        231.99        15.08 o                         
  15   5   3         37.93         19.95        10.88 o                         
  17   5   3          7.85          2.13        11.49 o                         
  19   5   3         83.83         78.88        23.61 o                         
  21   5   3          6.04         -0.57        12.90 o                         
  23   5   3        702.82        786.53        50.87 o                         
 -24   6   3          0.56         19.94        18.24 o                         
 -22   6   3        420.69        516.00        32.28 o                         
 -20   6   3        642.00        697.49        35.45 o                         
 -18   6   3        723.20        776.61        29.87 o                         
 -16   6   3       1996.33       1963.56        58.66 o                         
 -14   6   3         60.34         53.06        11.70 o                         
 -12   6   3          3.64          7.25        15.57 o                         
 -10   6   3       2259.21       2082.56        76.68 o                         
  -8   6   3         45.75         49.93        15.84 o                         
  -6   6   3        804.54        707.48        41.78 o                         
  -4   6   3       4058.50       3706.17        62.54 o                         
  -2   6   3       4612.60       4872.41       126.80 o                         
   0   6   3        806.85        923.10        47.13 o                         
   2   6   3       9642.07       9411.64       139.00 o                         
   4   6   3         89.40        115.35         8.38 o                         
   6   6   3       2660.50       2551.28        59.58 o                         
   8   6   3       1827.19       1813.95        63.26 o                         
  10   6   3        488.83        480.09        31.72 o                         
  12   6   3        575.45        537.81        26.96 o                         
  14   6   3       2673.82       2527.39        63.88 o                         
  16   6   3        247.24        214.69        47.06 o                         
  18   6   3         26.48         28.88        19.72 o                         
  20   6   3        556.86        581.08        35.50 o                         
  22   6   3        131.02         88.61        17.70 o                         
 -23   7   3          0.33          2.19        11.43 o                         
 -21   7   3          7.40         13.07        11.44 o                         
 -19   7   3       1048.34       1148.80        45.92 o                         
 -17   7   3         28.33         32.23        23.93 o                         
 -15   7   3        335.13        294.94        22.45 o                         
 -13   7   3         76.92         39.59        18.33 o                         
 -11   7   3       2777.20       2765.91        95.82 o                         
  -9   7   3        106.57         78.09        18.03 o                         
  -7   7   3       1820.12       1693.49        70.87 o                         
  -5   7   3         27.58         16.42         9.00 o                         
  -3   7   3       1202.95       1260.46        60.81 o                         
  -1   7   3       5632.38       5781.76       104.74 o                         
   1   7   3          6.50         -4.44         9.90 o                         
   3   7   3        424.41        414.91        24.08 o                         
   5   7   3        909.25        892.60        22.78 o                         
   7   7   3        108.41         89.65         6.80 o                         
   9   7   3          6.63          2.47        11.76 o                         
  11   7   3        851.22        846.43        45.94 o                         
  13   7   3        169.64        156.12        17.60 o                         
  15   7   3        401.36        396.35        26.20 o                         
  17   7   3         67.64         38.17        10.54 o                         
  19   7   3        171.77        132.59        29.25 o                         
  21   7   3        207.00        187.82        25.23 o                         
 -22   8   3          3.72          7.80        12.91 o                         
 -20   8   3        106.06         96.44        14.02 o                         
 -18   8   3        557.05        571.89        33.09 o                         
 -16   8   3         58.22         49.20        12.27 o                         
 -14   8   3        276.47        304.85        34.84 o                         
 -12   8   3        111.12         86.23        20.60 o                         
 -10   8   3       1427.95       1329.99        67.66 o                         
  -8   8   3        898.46        930.41        56.15 o                         
  -6   8   3        805.45        902.73        55.03 o                         
  -4   8   3       1069.54        999.15        57.94 o                         
  -2   8   3        401.27        452.60        48.52 o                         
   0   8   3       1298.26       1383.21       123.41 o                         
   2   8   3       1001.01       1070.01        57.37 o                         
   4   8   3       2002.58       2140.23        41.30 o                         
   6   8   3       5168.40       5245.02       102.66 o                         
   8   8   3        187.74        189.24        19.52 o                         
  10   8   3         26.47         30.50        13.47 o                         
  12   8   3        150.67        121.45        21.32 o                         
  14   8   3        685.54        695.97        35.46 o                         
  16   8   3        132.76        118.18        16.23 o                         
  18   8   3        270.32        252.53        24.36 o                         
  20   8   3         84.42         77.26        19.14 o                         
 -21   9   3          1.36         29.85        14.06 o                         
 -19   9   3         90.84        102.69        18.62 o                         
 -17   9   3         44.84         29.78        13.18 o                         
 -15   9   3        100.13         60.12        22.17 o                         
 -13   9   3        446.74        388.88        41.45 o                         
 -11   9   3          4.35         30.03        18.09 o                         
  -9   9   3         26.80         30.12        18.69 o                         
  -7   9   3        457.21        495.59        43.86 o                         
  -5   9   3        368.37        335.92        29.81 o                         
  -3   9   3          0.05        -10.09        13.65 o                         
  -1   9   3        412.01        412.37        28.24 o                         
   1   9   3       1236.84       1385.53        50.70 o                         
   3   9   3         81.13        128.25        63.80 o                         
   5   9   3        610.98        689.14        51.15 o                         
   7   9   3        629.90        695.29        36.81 o                         
   9   9   3         16.33          7.19        11.41 o                         
  11   9   3          0.39         11.13        11.66 o                         
  13   9   3        297.87        310.03        32.90 o                         
  15   9   3         90.75        120.43        24.28 o                         
  17   9   3        269.30        339.67        43.17 o                         
  19   9   3         24.22         32.79        17.85 o                         
 -18  10   3         13.23         25.18        13.47 o                         
 -16  10   3         72.93        101.00        25.97 o                         
 -14  10   3       1078.75       1184.43        71.39 o                         
 -12  10   3          2.45         20.22        18.11 o                         
 -10  10   3       1269.05       1318.14        75.83 o                         
  -8  10   3         63.47         94.01        24.87 o                         
  -6  10   3        254.49        241.13        54.36 o                         
  -4  10   3        226.70        212.33        23.09 o                         
  -2  10   3        177.94        177.39        21.53 o                         
   0  10   3        122.35        138.84        33.15 o                         
   2  10   3         61.21         68.35        31.64 o                         
   4  10   3        964.82        991.24        45.68 o                         
   6  10   3        473.89        511.54        32.49 o                         
   8  10   3       1484.74       1675.18        59.65 o                         
  10  10   3          2.20         14.40        12.52 o                         
  12  10   3        261.27        278.20        25.79 o                         
  14  10   3         27.90         27.11        26.78 o                         
  16  10   3          1.00         -2.45        19.21 o                         
 -15  11   3         10.41         41.88        20.94 o                         
 -13  11   3        150.14        239.13        36.82 o                         
 -11  11   3        666.93        849.07        63.80 o                         
  -9  11   3        125.72        160.50        22.76 o                         
  -7  11   3          0.52         -6.85        18.41 o                         
  -5  11   3         98.36        123.20        19.49 o                         
  -3  11   3         45.42         54.66        14.93 o                         
  -1  11   3        309.65        332.11        29.57 o                         
   1  11   3        281.35        333.87        30.12 o                         
   3  11   3        250.93        256.42        26.29 o                         
   5  11   3         19.66         24.48        33.41 o                         
   7  11   3        867.03        894.15        45.55 o                         
   9  11   3        253.33        293.24        27.31 o                         
  11  11   3         17.26         34.86        16.99 o                         
  13  11   3         13.73         26.99        13.01 o                         
 -12  12   3        220.23        320.00        31.80 o                         
 -10  12   3        220.26        207.91        26.82 o                         
  -8  12   3         13.84         16.12        24.20 o                         
  -6  12   3         86.44        148.47        23.16 o                         
  -4  12   3        100.61        128.86        22.00 o                         
  -2  12   3         80.45         97.73        20.21 o                         
   0  12   3         93.50        102.47        21.42 o                         
   2  12   3        274.54        336.79        31.02 o                         
   4  12   3        391.41        425.96        34.15 o                         
   6  12   3         81.14         66.05        17.60 o                         
   8  12   3        279.90        282.02        33.01 o                         
  10  12   3         42.50         17.90        15.07 o                         
  -5  13   3         81.17        135.57        24.24 o                         
  -3  13   3        151.66        158.78        24.71 o                         
  -1  13   3         28.97         35.44        17.22 o                         
   1  13   3         11.05        -17.43        17.94 o                         
   3  13   3         57.26         87.08        20.18 o                         
 -28   0   4         24.63         -4.56        21.85 o                         
 -26   0   4        299.16        321.28        43.49 o                         
 -24   0   4       2455.12       2475.02       109.18 o                         
 -22   0   4        770.88        808.83        58.30 o                         
 -20   0   4        810.48        793.24        54.05 o                         
 -18   0   4         19.66          0.07        15.50 o                         
 -16   0   4       2060.26       1949.47        75.03 o                         
 -14   0   4       4361.73       4623.03       119.22 o                         
 -12   0   4       8843.96       9488.66       187.84 o                         
 -10   0   4       7869.00       7951.51       209.93 o                         
  -8   0   4       1343.40       1372.11        26.96 o                         
  -6   0   4       2822.26       2508.44        42.75 o                         
  -4   0   4     102063.28     108034.98      1611.93 o                         
  -2   0   4        427.15        456.31        49.46 o                         
   0   0   4      39205.60      40692.84       584.93 o                         
   2   0   4      99687.89     100136.99       963.87 o                         
   4   0   4      11796.14      11269.67        96.76 o                         
   6   0   4         86.25         42.30         7.19 o                         
   8   0   4      11327.85      11724.24       152.57 o                         
  10   0   4         14.55         11.50         8.30 o                         
  12   0   4      11635.38      11856.57       166.38 o                         
  14   0   4       4274.16       4544.02       165.49 o                         
  16   0   4       3663.30       3637.79        82.19 o                         
  18   0   4        646.55        630.35        35.03 o                         
  20   0   4        120.98        115.61        18.50 o                         
  22   0   4        293.23        317.46        28.02 o                         
  24   0   4        101.39         85.51        19.45 o                         
  26   0   4         59.08         92.54        21.46 o                         
 -29   1   4        146.90        148.65        29.16 o                         
 -27   1   4         23.41          4.90        22.49 o                         
 -25   1   4         24.95         37.10        16.81 o                         
 -23   1   4        715.81        711.00        40.41 o                         
 -21   1   4       1446.46       1389.43        40.71 o                         
 -19   1   4        104.99        128.24        17.75 o                         
 -17   1   4         97.32         71.58         9.31 o                         
 -15   1   4       4923.62       5402.04        99.44 o                         
 -13   1   4        868.84        832.76        23.23 o                         
 -11   1   4       4969.39       5260.59        65.95 o                         
  -9   1   4       2235.86       2329.32        25.71 o                         
  -7   1   4       2679.48       2952.55        37.43 o                         
  -5   1   4        581.46        425.94        11.22 o                         
  -3   1   4     147243.78     149998.70      1121.08 o                         
  -1   1   4       1252.55       1554.64        17.07 o                         
   1   1   4        724.55        874.64        12.89 o                         
   3   1   4      12926.20      14084.29        88.80 o                         
   5   1   4          6.05         25.02         2.70 o                         
   7   1   4         88.46        108.45         5.26 o                         
   9   1   4      10930.77      11352.29       128.21 o                         
  11   1   4         22.95         35.45        10.51 o                         
  13   1   4       4858.46       4950.61        71.93 o                         
  15   1   4       1012.93        975.54        27.55 o                         
  17   1   4       8725.15       8541.47       103.51 o                         
  19   1   4         47.51         45.75        11.18 o                         
  21   1   4         50.12         23.25         9.12 o                         
  23   1   4        110.27        126.12        16.32 o                         
  25   1   4          1.19         -4.87        12.50 o                         
 -28   2   4        308.17        343.04        34.03 o                         
 -26   2   4          3.37         19.48        16.71 o                         
 -24   2   4        299.94        298.18        22.27 o                         
 -22   2   4        470.30        484.31        25.81 o                         
 -20   2   4         37.32         22.70         8.74 o                         
 -18   2   4        879.00        895.93        29.82 o                         
 -16   2   4       1076.16       1075.12        38.15 o                         
 -14   2   4       2237.92       2405.29        43.67 o                         
 -12   2   4         72.62        141.40         9.59 o                         
 -10   2   4       7858.14       8116.75        91.18 o                         
  -8   2   4         94.08        135.90         7.43 o                         
  -6   2   4         97.30        192.94        11.58 o                         
  -4   2   4      78365.28      81841.07      1361.66 o                         
  -2   2   4       1513.26       1412.94        48.51 o                         
   0   2   4       4222.54       4337.06        65.58 o                         
   2   2   4         65.64         62.21         3.32 o                         
   4   2   4        510.41        558.11        12.40 o                         
   6   2   4       3643.35       3947.03        43.37 o                         
   8   2   4       4890.40       5717.05        60.20 o                         
  10   2   4       4773.18       4956.90        57.41 o                         
  12   2   4        701.17        715.54        24.44 o                         
  14   2   4        460.07        483.47        22.31 o                         
  16   2   4       2799.66       2719.56        56.70 o                         
  18   2   4        418.80        364.58        21.70 o                         
  20   2   4          4.10          2.77        12.86 o                         
  22   2   4        263.24        235.72        48.77 o                         
  24   2   4         77.82         64.19        23.66 o                         
  26   2   4         19.38         32.50        27.66 o                         
 -27   3   4        222.52        218.84        25.11 o                         
 -25   3   4        122.96        138.13        22.02 o                         
 -23   3   4          0.40          6.96        11.37 o                         
 -21   3   4        740.88        751.75        30.05 o                         
 -19   3   4         92.64        108.99        13.14 o                         
 -17   3   4        430.90        411.30        19.83 o                         
 -15   3   4       3077.26       3140.41        68.15 o                         
 -13   3   4        468.69        556.95        19.47 o                         
 -11   3   4        386.91        390.39        15.12 o                         
  -9   3   4        189.43        168.19        19.22 o                         
  -7   3   4      12696.12      12648.93       199.52 o                         
  -5   3   4       3810.75       3903.71        60.44 o                         
  -3   3   4        348.71        326.72        21.38 o                         
  -1   3   4        373.35        366.04        12.67 o                         
   1   3   4       3182.84       3353.61        56.02 o                         
   3   3   4       4392.17       4310.29        55.65 o                         
   5   3   4        659.00        756.90        16.75 o                         
   7   3   4        940.52       1111.22        19.28 o                         
   9   3   4        494.58        506.97        16.39 o                         
  11   3   4       1587.76       1635.89        44.50 o                         
  13   3   4        129.34        132.49        15.23 o                         
  15   3   4         27.56         29.29        14.73 o                         
  17   3   4        585.30        555.93        30.91 o                         
  19   3   4          3.48         26.27        12.30 o                         
  21   3   4         93.95        102.82        18.69 o                         
  23   3   4          3.33         12.96        22.17 o                         
  25   3   4        146.26        137.71        22.36 o                         
 -26   4   4          1.24        -12.64        12.64 o                         
 -24   4   4         24.27          8.20        12.35 o                         
 -22   4   4        125.86        116.12        16.08 o                         
 -20   4   4         25.33         45.92        23.97 o                         
 -18   4   4        256.34        250.78        20.89 o                         
 -16   4   4       1119.72       1063.86        30.88 o                         
 -14   4   4       1643.79       1678.43        44.60 o                         
 -12   4   4       1338.59       1319.06        36.65 o                         
 -10   4   4        625.49        621.30        19.91 o                         
  -8   4   4       2363.62       2510.16        44.60 o                         
  -6   4   4       7549.22       7782.92       104.26 o                         
  -4   4   4       7695.33       8697.70        92.58 o                         
  -2   4   4        595.14        801.03        24.70 o                         
   0   4   4        521.50        434.34        28.39 o                         
   2   4   4       2237.47       2334.36        37.09 o                         
   4   4   4       8481.31       8668.70        94.43 o                         
   6   4   4       2437.80       2432.78        44.06 o                         
   8   4   4         40.64         79.66         8.14 o                         
  10   4   4         56.94        114.25        10.60 o                         
  12   4   4        526.10        473.29        34.63 o                         
  14   4   4        301.41        304.30        30.36 o                         
  16   4   4       3104.98       3144.59        75.88 o                         
  18   4   4          0.15         -6.70        10.70 o                         
  20   4   4        197.12        196.06        22.12 o                         
  22   4   4        932.88       1041.71        48.92 o                         
  24   4   4         92.01         94.15        27.26 o                         
 -27   5   4         46.80         69.32        25.99 o                         
 -25   5   4        322.77        323.76        37.17 o                         
 -23   5   4          2.64         18.50        12.37 o                         
 -21   5   4        607.06        537.41        41.67 o                         
 -19   5   4         41.52         20.59        11.33 o                         
 -17   5   4        401.73        361.20        19.57 o                         
 -15   5   4       3051.79       2991.97        47.04 o                         
 -13   5   4        824.78        755.87        27.61 o                         
 -11   5   4       4623.82       3978.98       372.53 o                         
  -9   5   4        198.40        153.26        23.35 o                         
  -7   5   4         55.20         54.10        15.01 o                         
  -5   5   4       5430.84       5799.52        91.29 o                         
  -3   5   4        889.47        854.46        26.21 o                         
  -1   5   4       2199.69       2604.30        80.49 o                         
   1   5   4         46.42        111.45        11.30 o                         
   3   5   4       3786.42       3975.28        74.16 o                         
   5   5   4        803.63        938.63        22.57 o                         
   7   5   4         81.75         59.73         7.33 o                         
   9   5   4        547.62        488.89        28.14 o                         
  11   5   4         30.98         20.57         8.90 o                         
  13   5   4        982.30        914.70        28.13 o                         
  15   5   4       2311.59       2171.23        61.64 o                         
  17   5   4         45.38         41.64        13.62 o                         
  19   5   4         16.71         15.82        16.84 o                         
  21   5   4        153.08        157.89        20.90 o                         
  23   5   4        214.75        250.72        26.74 o                         
 -26   6   4        356.09        336.71        45.58 o                         
 -24   6   4        193.37        175.02        21.10 o                         
 -22   6   4        201.40        204.93        23.12 o                         
 -20   6   4        207.75        273.88        23.51 o                         
 -18   6   4        183.14        178.92        26.32 o                         
 -16   6   4        434.95        490.47        27.14 o                         
 -14   6   4        543.89        521.75        26.46 o                         
 -12   6   4        665.59        717.83        45.37 o                         
 -10   6   4        699.50        657.98        42.09 o                         
  -8   6   4       2294.74       2150.19        77.75 o                         
  -6   6   4        666.63        668.05        20.79 o                         
  -4   6   4        363.98        455.06        29.03 o                         
  -2   6   4       1059.80        967.72        50.54 o                         
   0   6   4         90.34         46.95        12.34 o                         
   2   6   4        860.01        812.01        31.18 o                         
   4   6   4         63.59         50.01         6.87 o                         
   6   6   4        170.44        163.09        10.05 o                         
   8   6   4        313.65        290.26        14.18 o                         
  10   6   4       1694.36       1653.93        59.54 o                         
  12   6   4       1467.80       1433.96        75.93 o                         
  14   6   4          7.48         -7.15         8.31 o                         
  16   6   4         30.61         14.00        24.87 o                         
  18   6   4        520.20        464.14        30.44 o                         
  20   6   4         44.81         48.35        15.14 o                         
  22   6   4         57.46         44.37        15.50 o                         
 -23   7   4         16.19          4.16        11.91 o                         
 -21   7   4          0.09          8.99        11.65 o                         
 -19   7   4        227.35        224.65        21.73 o                         
 -17   7   4          4.51          1.62         9.09 o                         
 -15   7   4        559.79        516.02        34.53 o                         
 -13   7   4        614.42        564.20        44.04 o                         
 -11   7   4        259.26        229.62        30.29 o                         
  -9   7   4        291.44        268.74        30.08 o                         
  -7   7   4        181.54        242.95        29.14 o                         
  -5   7   4         55.01         49.66         9.44 o                         
  -3   7   4        338.60        365.44        33.82 o                         
  -1   7   4        973.75        916.38        36.42 o                         
   1   7   4        378.21        436.44        24.56 o                         
   3   7   4       1443.72       1485.08        60.28 o                         
   5   7   4        484.72        481.30        17.52 o                         
   7   7   4        574.00        560.32        30.72 o                         
   9   7   4         23.33         10.16        11.15 o                         
  11   7   4         64.02         73.38        15.47 o                         
  13   7   4       1024.21        926.16        37.89 o                         
  15   7   4          0.59         -1.76        12.66 o                         
  17   7   4         89.09         51.47        13.47 o                         
  19   7   4         10.52          6.95        12.05 o                         
  21   7   4         27.11         -1.16        12.53 o                         
 -22   8   4          0.06        -10.92        10.92 o                         
 -20   8   4        232.48        317.65        45.72 o                         
 -18   8   4        148.16        180.12        19.79 o                         
 -16   8   4        109.18         77.09        14.44 o                         
 -14   8   4        429.16        411.78        39.30 o                         
 -12   8   4        166.59        233.28        31.49 o                         
 -10   8   4       3086.42       2795.53       103.77 o                         
  -8   8   4        104.28         82.90        20.76 o                         
  -6   8   4        107.87         83.45        20.38 o                         
  -4   8   4         22.33         16.89        17.79 o                         
  -2   8   4       1907.16       1835.55        55.57 o                         
   0   8   4        183.20        179.91        18.27 o                         
   2   8   4        931.23        945.97        38.87 o                         
   4   8   4        296.91        309.18        20.62 o                         
   6   8   4        286.58        288.20        19.76 o                         
   8   8   4        930.56        957.30        78.33 o                         
  10   8   4          1.35         -5.99        10.69 o                         
  12   8   4         18.28          8.46        13.64 o                         
  14   8   4        680.88        640.16        50.28 o                         
  16   8   4        106.12         90.32        20.01 o                         
  18   8   4        156.60        184.34        23.44 o                         
  20   8   4        214.07        226.19        24.87 o                         
 -21   9   4         13.72          5.76        12.01 o                         
 -19   9   4         57.18         35.64        13.81 o                         
 -17   9   4        383.08        457.22        30.47 o                         
 -15   9   4        500.43        522.10        46.94 o                         
 -13   9   4         10.27         -2.91        18.79 o                         
 -11   9   4        659.55        650.11        50.43 o                         
  -9   9   4        347.21        406.79        40.39 o                         
  -7   9   4        235.08        229.72        33.53 o                         
  -5   9   4       1283.79       1291.01        70.01 o                         
  -3   9   4         93.92         80.91        17.35 o                         
  -1   9   4        800.80        737.32        36.84 o                         
   1   9   4         27.77         34.57        15.44 o                         
   3   9   4       6316.00       6451.04        91.09 o                         
   5   9   4         43.55         16.01        13.33 o                         
   7   9   4        758.50        786.03        37.79 o                         
   9   9   4        264.80        281.70        30.97 o                         
  11   9   4        250.52        236.00        22.30 o                         
  13   9   4       1090.24       1127.97        46.62 o                         
  15   9   4          0.09         -6.11        18.52 o                         
  17   9   4         28.89         28.84        18.09 o                         
 -18  10   4        235.93        250.78        25.79 o                         
 -16  10   4         21.38         25.98        19.39 o                         
 -14  10   4          0.25          6.95        18.54 o                         
 -12  10   4         49.71         68.92        24.28 o                         
 -10  10   4          0.72         51.28        23.88 o                         
  -8  10   4        118.53        143.97        28.49 o                         
  -6  10   4         83.92         75.04        15.95 o                         
  -4  10   4          3.60         -7.52        13.24 o                         
  -2  10   4        207.27        151.31        30.39 o                         
   0  10   4          0.49        -14.20        14.20 o                         
   2  10   4        218.00        188.74        21.66 o                         
   4  10   4        431.66        444.43        31.45 o                         
   6  10   4          6.91         14.63        12.95 o                         
   8  10   4         99.98        113.72        19.87 o                         
  10  10   4        217.71        237.06        23.81 o                         
  12  10   4         47.30         69.16        19.44 o                         
  14  10   4         54.33         42.46        22.48 o                         
  16  10   4         65.01         11.89        21.81 o                         
 -15  11   4        118.66        127.52        29.07 o                         
 -13  11   4         37.69        111.56        29.99 o                         
 -11  11   4        144.68        209.86        35.52 o                         
  -9  11   4        239.03        282.84        28.55 o                         
  -7  11   4         70.18         67.04        17.69 o                         
  -5  11   4          0.64        -11.61        14.01 o                         
  -3  11   4         22.20         17.96        14.02 o                         
  -1  11   4        227.59        213.40        24.35 o                         
   1  11   4        349.59        365.95        30.64 o                         
   3  11   4       1137.00       1103.62        50.94 o                         
   5  11   4          3.69        -14.20        14.20 o                         
   7  11   4          0.00         16.83        13.24 o                         
   9  11   4         10.10         14.99        17.70 o                         
  11  11   4         30.05         46.96        16.39 o                         
  13  11   4          1.03        -26.19        26.19 o                         
 -12  12   4        199.47        292.52        33.12 o                         
 -10  12   4          2.83         24.54        15.89 o                         
  -8  12   4         16.77         25.65        22.27 o                         
  -6  12   4         16.09         59.51        16.84 o                         
  -4  12   4          0.58        -13.69        20.19 o                         
  -2  12   4        178.03        216.44        25.71 o                         
   0  12   4        430.20        481.17        36.19 o                         
   2  12   4        181.90        217.05        31.81 o                         
   4  12   4          7.68        -14.53        14.53 o                         
   6  12   4         11.10         29.29        13.96 o                         
   8  12   4         61.64         71.06        17.93 o                         
  -3  13   4          0.02         -4.17        16.40 o                         
  -1  13   4        137.41        140.95        28.72 o                         
   1  13   4        317.20        392.48        34.27 o                         
 -29   1   5         70.08         84.94        22.34 o                         
 -27   1   5          0.03          0.01        23.77 o                         
 -25   1   5         53.64         65.74        17.84 o                         
 -23   1   5        184.62        216.83        36.72 o                         
 -21   1   5        892.07        890.94        81.46 o                         
 -19   1   5        706.38        681.96        26.14 o                         
 -17   1   5         95.37         79.67         9.36 o                         
 -15   1   5        166.22        188.50        12.72 o                         
 -13   1   5       2822.42       3044.82        47.96 o                         
 -11   1   5       1220.83       1478.82        32.21 o                         
  -9   1   5          2.26         23.58         3.28 o                         
  -7   1   5        796.65        841.25        29.40 o                         
  -5   1   5       2871.51       3256.86        40.28 o                         
  -3   1   5      50637.36      51040.60       433.86 o                         
  -1   1   5       7589.09       8391.19       113.25 o                         
   1   1   5       1733.07       1916.45        19.98 o                         
   3   1   5        349.06        303.76         6.48 o                         
   5   1   5       2411.95       2457.28        36.09 o                         
   7   1   5      13496.15      14975.38       115.74 o                         
   9   1   5       1540.65       1610.65        23.48 o                         
  11   1   5       7573.59       7566.04        71.81 o                         
  13   1   5        131.55        129.76        10.98 o                         
  15   1   5       3535.19       3624.52        57.50 o                         
  17   1   5       1677.28       1652.82        39.27 o                         
  19   1   5        244.83        248.55        17.09 o                         
  21   1   5        412.53        396.94        22.04 o                         
  23   1   5          6.82         17.16        11.36 o                         
  25   1   5         64.52         98.70        18.11 o                         
 -28   2   5        180.33        193.82        27.68 o                         
 -26   2   5        103.57         99.09        20.13 o                         
 -24   2   5        480.64        470.47        26.26 o                         
 -22   2   5       2314.85       2312.88        54.90 o                         
 -20   2   5       1109.86       1148.66        35.33 o                         
 -18   2   5       2022.24       2119.53        50.96 o                         
 -16   2   5       1456.81       1382.53        33.73 o                         
 -14   2   5        187.58        211.09        12.27 o                         
 -12   2   5       5740.94       5911.13        73.60 o                         
 -10   2   5       3218.97       3385.69        46.95 o                         
  -8   2   5        461.33        530.34        13.20 o                         
  -6   2   5       5391.03       5294.39        57.39 o                         
  -4   2   5      11984.23      12303.11       173.72 o                         
  -2   2   5        213.26        218.62         8.46 o                         
   0   2   5       2087.06       2111.76        42.78 o                         
   2   2   5       2750.67       2606.77        49.22 o                         
   4   2   5         34.48         22.80         4.00 o                         
   6   2   5      17876.62      18687.66       140.05 o                         
   8   2   5       3162.50       3271.36        40.15 o                         
  10   2   5        589.94        569.12        15.29 o                         
  12   2   5        314.61        295.08        20.20 o                         
  14   2   5        773.76        679.24        26.14 o                         
  16   2   5        976.02       1074.88        35.03 o                         
  18   2   5       1500.66       1543.25        53.72 o                         
  20   2   5        314.74        335.36        28.26 o                         
  22   2   5          5.83        -11.15        13.17 o                         
  24   2   5        744.89        900.26        48.96 o                         
 -27   3   5         44.27         39.63        13.26 o                         
 -25   3   5          0.85         -8.37        10.04 o                         
 -23   3   5        194.23        186.89        17.07 o                         
 -21   3   5       2193.34       2321.58        53.80 o                         
 -19   3   5        965.61        876.00        29.92 o                         
 -17   3   5        949.27        919.90        28.30 o                         
 -15   3   5       1120.25       1164.41        30.21 o                         
 -13   3   5        834.13        810.68        23.03 o                         
 -11   3   5          1.77          1.20         4.54 o                         
  -9   3   5       1762.82       1687.66        28.81 o                         
  -7   3   5       1249.13       1238.50        30.96 o                         
  -5   3   5       9273.15       9979.18       127.32 o                         
  -3   3   5      38438.95      39702.73       702.46 o                         
  -1   3   5       3087.97       3024.76        54.51 o                         
   1   3   5       6661.35       7256.37       130.82 o                         
   3   3   5       7988.91       7753.09        83.92 o                         
   5   3   5        946.00       1016.25        23.47 o                         
   7   3   5         59.11        110.32         5.40 o                         
   9   3   5       8701.87       8972.33       170.63 o                         
  11   3   5        598.60        497.55        24.13 o                         
  13   3   5          9.80         25.40        10.37 o                         
  15   3   5       3677.13       3604.14        79.84 o                         
  17   3   5        115.57        127.45        17.28 o                         
  19   3   5        595.58        582.36        34.20 o                         
  21   3   5        492.52        542.88        35.14 o                         
  23   3   5        818.10        888.80        47.15 o                         
 -26   4   5        179.66        146.93        19.68 o                         
 -24   4   5       1116.82        996.77        57.07 o                         
 -22   4   5         72.31         56.03        13.28 o                         
 -20   4   5        210.09        221.05        29.53 o                         
 -18   4   5        937.36        891.20        35.43 o                         
 -16   4   5       8601.49       8651.74       110.28 o                         
 -14   4   5         65.28         59.60         9.64 o                         
 -12   4   5         70.72         48.13         9.25 o                         
 -10   4   5       1641.19       1842.86        72.24 o                         
  -8   4   5        394.23        433.35        17.77 o                         
  -6   4   5      19874.95      21095.39       251.20 o                         
  -4   4   5       6279.20       7298.20       103.52 o                         
  -2   4   5       1087.32        951.32        33.19 o                         
   0   4   5       2472.34       2700.83        77.46 o                         
   2   4   5      11426.19      12534.96       158.36 o                         
   4   4   5          4.12          6.66         4.53 o                         
   6   4   5        314.51        333.11        17.65 o                         
   8   4   5          1.14          1.01         4.79 o                         
  10   4   5       1667.26       1802.13        35.58 o                         
  12   4   5         41.89         53.68        14.91 o                         
  14   4   5       1813.99       1698.89        51.56 o                         
  16   4   5        921.35        838.14        37.61 o                         
  18   4   5          8.77          8.17        20.49 o                         
  20   4   5        313.55        302.65        26.95 o                         
  22   4   5          4.08          5.94        21.85 o                         
  24   4   5         53.99         40.43        16.49 o                         
 -27   5   5         44.09         69.37        28.19 o                         
 -25   5   5         12.40          2.76        20.51 o                         
 -23   5   5        140.59        153.61        24.27 o                         
 -21   5   5         16.34          9.77        10.71 o                         
 -19   5   5       1026.23        905.03        36.76 o                         
 -17   5   5         48.21         45.74        11.45 o                         
 -15   5   5         29.64         18.00        12.89 o                         
 -13   5   5       2202.91       2051.47        61.07 o                         
 -11   5   5        542.20        568.51        19.42 o                         
  -9   5   5       1575.41       1442.64        33.18 o                         
  -7   5   5       1385.14       1380.41        33.56 o                         
  -5   5   5        346.87        315.97        15.79 o                         
  -3   5   5        125.96         50.47        13.84 o                         
  -1   5   5       2497.20       3172.64        91.69 o                         
   1   5   5        276.12        277.09        13.09 o                         
   3   5   5        969.23        966.95        24.02 o                         
   5   5   5         18.22          0.84         4.42 o                         
   7   5   5        170.02        184.67        11.87 o                         
   9   5   5       3201.77       3069.62        77.69 o                         
  11   5   5        455.08        499.83        19.45 o                         
  13   5   5          0.00        -15.28        15.28 o                         
  15   5   5        372.90        379.88        25.57 o                         
  17   5   5         62.80         77.54        15.44 o                         
  19   5   5         86.55         49.04        14.32 o                         
  21   5   5         15.42         24.52        16.15 o                         
  23   5   5         14.83         13.69        30.14 o                         
 -26   6   5          2.05         12.42        24.42 o                         
 -24   6   5         24.56         91.96        29.11 o                         
 -22   6   5        947.68        981.25        42.91 o                         
 -20   6   5         49.19         64.75        13.19 o                         
 -18   6   5         10.39         15.81        20.60 o                         
 -16   6   5         21.35         17.49         8.75 o                         
 -14   6   5         21.34         30.95         9.79 o                         
 -12   6   5       8881.07       8534.12       196.25 o                         
 -10   6   5       2799.37       2512.04        88.32 o                         
  -8   6   5         24.50         24.12        15.60 o                         
  -6   6   5        116.06        196.86        12.47 o                         
  -4   6   5       5514.79       5828.55       143.66 o                         
  -2   6   5        253.33        241.60        25.70 o                         
   0   6   5          1.37         -9.63         9.63 o                         
   2   6   5        474.89        390.70        16.38 o                         
   4   6   5        450.35        429.08        18.90 o                         
   6   6   5       2925.39       2823.98        46.72 o                         
   8   6   5       4724.65       4709.70        65.91 o                         
  10   6   5         28.60         14.83         9.72 o                         
  12   6   5        253.55        213.50        17.14 o                         
  14   6   5         59.44         12.73         7.71 o                         
  16   6   5         91.16         85.61        16.73 o                         
  18   6   5        198.16        247.35        23.80 o                         
  20   6   5         11.42         27.75        14.47 o                         
  22   6   5         92.39         79.15        16.48 o                         
 -23   7   5        226.09        270.61        39.55 o                         
 -21   7   5        240.14        288.39        37.29 o                         
 -19   7   5        966.89       1037.28        43.00 o                         
 -17   7   5        262.39        263.52        27.02 o                         
 -15   7   5        608.87        686.94        56.46 o                         
 -13   7   5        136.93        146.82        25.29 o                         
 -11   7   5        268.40        340.29        34.69 o                         
  -9   7   5         15.03         28.35        18.18 o                         
  -7   7   5        515.87        492.12        39.37 o                         
  -5   7   5        673.52        612.57        43.11 o                         
  -3   7   5        702.24        667.69        45.22 o                         
  -1   7   5       3904.17       3663.69        78.30 o                         
   1   7   5        418.92        382.78        43.92 o                         
   3   7   5        570.36        555.82        20.62 o                         
   5   7   5       1016.08       1004.05        26.99 o                         
   7   7   5        580.05        543.66        20.15 o                         
   9   7   5       2438.91       2363.50        59.32 o                         
  11   7   5       1332.44       1350.87        56.00 o                         
  13   7   5        644.97        575.67        29.70 o                         
  15   7   5        111.12        122.84        17.83 o                         
  17   7   5       1046.14       1070.80        47.54 o                         
  19   7   5         19.51         40.09        15.38 o                         
  21   7   5        158.05        156.91        23.09 o                         
 -22   8   5        271.22        319.14        42.38 o                         
 -20   8   5          3.88          9.10        13.43 o                         
 -18   8   5        204.85        164.62        19.10 o                         
 -16   8   5        129.41        149.22        36.78 o                         
 -14   8   5          1.19         -6.85        17.60 o                         
 -12   8   5       1538.94       1435.84        72.99 o                         
 -10   8   5        967.07       1089.15        62.03 o                         
  -8   8   5       1408.48       1324.18        68.54 o                         
  -6   8   5         29.88         31.86        18.27 o                         
  -4   8   5       3153.64       3030.54       106.30 o                         
  -2   8   5         24.57          8.18        10.34 o                         
   0   8   5        103.33         68.71        21.30 o                         
   2   8   5       1454.75       1492.00        36.78 o                         
   4   8   5        117.40        131.22        11.60 o                         
   6   8   5       1162.23       1136.39        34.59 o                         
   8   8   5          8.01         10.27        10.40 o                         
  10   8   5       3937.01       3944.73        85.83 o                         
  12   8   5        414.59        437.50        27.56 o                         
  14   8   5         24.93         20.00        19.19 o                         
  16   8   5        175.27        130.62        18.28 o                         
  18   8   5         17.18         33.00        13.49 o                         
 -21   9   5          1.22        -23.12        23.12 o                         
 -19   9   5         45.34         78.12        15.62 o                         
 -17   9   5          7.51         27.78        32.68 o                         
 -15   9   5         44.98         44.66        19.08 o                         
 -13   9   5         79.75         93.02        24.59 o                         
 -11   9   5         27.40        -19.71        20.89 o                         
  -9   9   5         23.03         21.55        17.25 o                         
  -7   9   5        155.28        104.98        27.69 o                         
  -5   9   5        748.87        725.01        54.56 o                         
  -3   9   5          0.62        -14.42        14.42 o                         
  -1   9   5          9.86          5.69        23.49 o                         
   1   9   5         42.21         10.45        43.77 o                         
   3   9   5         16.65         19.28        12.87 o                         
   5   9   5         23.21         80.89        17.27 o                         
   7   9   5         12.22         17.79        12.85 o                         
   9   9   5        346.68        363.54        26.86 o                         
  11   9   5         37.10         28.23        14.54 o                         
  13   9   5        256.67        259.27        38.79 o                         
  15   9   5         46.83         11.94        15.55 o                         
  17   9   5          2.09         15.40        16.88 o                         
 -18  10   5         31.88         64.20        23.73 o                         
 -16  10   5         29.24          9.11        17.96 o                         
 -14  10   5        103.94         92.14        23.72 o                         
 -12  10   5         49.12          3.89        19.59 o                         
 -10  10   5        129.71        209.95        34.79 o                         
  -8  10   5        163.88        196.02        31.85 o                         
  -6  10   5        312.81        326.19        43.04 o                         
  -4  10   5         27.70         29.42        14.31 o                         
  -2  10   5          9.65          5.65        11.97 o                         
   0  10   5        184.64        202.33        22.53 o                         
   2  10   5          0.08          0.62        12.75 o                         
   4  10   5        689.91        663.39        41.73 o                         
   6  10   5        138.03        112.57        20.27 o                         
   8  10   5         43.05         41.94        12.91 o                         
  10  10   5        269.98        276.34        25.10 o                         
  12  10   5        580.11        654.82        61.60 o                         
  14  10   5          5.69         15.46        19.25 o                         
 -15  11   5          9.91         22.71        21.29 o                         
 -13  11   5        380.69        512.64        52.33 o                         
 -11  11   5          0.66         24.89        20.09 o                         
  -9  11   5        522.27        631.91        56.81 o                         
  -7  11   5        359.95        363.09        30.90 o                         
  -5  11   5         36.35         62.41        18.79 o                         
  -3  11   5        310.10        306.87        28.25 o                         
  -1  11   5        103.67        116.11        19.89 o                         
   1  11   5        573.94        615.01        38.47 o                         
   3  11   5        575.62        631.88        39.53 o                         
   5  11   5         89.56         29.05        12.96 o                         
   7  11   5        136.37        134.81        30.43 o                         
   9  11   5         70.29         88.98        17.31 o                         
  11  11   5        510.19        557.14        56.40 o                         
 -12  12   5        262.43        392.48        47.93 o                         
 -10  12   5        138.03        188.90        26.16 o                         
  -8  12   5        165.84        229.95        27.61 o                         
  -6  12   5         72.61        112.79        21.47 o                         
  -4  12   5         84.66        108.92        44.35 o                         
  -2  12   5         58.35         42.54        32.91 o                         
   0  12   5         63.75         96.79        20.27 o                         
   2  12   5        218.48        185.23        24.57 o                         
   4  12   5         28.39         33.11        14.74 o                         
   6  12   5        112.78        105.09        39.99 o                         
   8  12   5        351.03        429.86        33.42 o                         
 -28   0   6         73.11         59.60        25.03 o                         
 -26   0   6        606.63        627.87        57.65 o                         
 -24   0   6         87.60         65.60        25.54 o                         
 -22   0   6         57.15         34.98        19.23 o                         
 -20   0   6       2970.36       3111.11       109.79 o                         
 -18   0   6         72.20         43.50        17.10 o                         
 -16   0   6        228.16        165.06        23.30 o                         
 -14   0   6       1758.62       1696.32        63.32 o                         
 -12   0   6       4376.33       4811.39       101.76 o                         
 -10   0   6        265.41        277.30        11.79 o                         
  -8   0   6       1682.19       1229.94        23.85 o                         
  -6   0   6      15133.42      15252.77       249.91 o                         
  -4   0   6       2454.58       2587.55        47.94 o                         
  -2   0   6      23050.98      22712.64       306.14 o                         
   0   0   6        801.49        857.63        21.07 o                         
   2   0   6      29417.87      28350.24       221.73 o                         
   4   0   6      21757.83      22527.98       191.85 o                         
   6   0   6      11402.94      12286.43       130.72 o                         
   8   0   6       5660.44       5533.65       133.02 o                         
  10   0   6       6181.38       6187.37       100.97 o                         
  12   0   6        564.11        510.83        26.07 o                         
  14   0   6          5.13         -5.81        11.70 o                         
  16   0   6       5226.38       5121.92       105.52 o                         
  18   0   6        774.31        703.94        75.45 o                         
  20   0   6       2094.56       2235.50       117.72 o                         
  22   0   6        211.36        229.78        25.47 o                         
  24   0   6       1387.09       1460.75        64.56 o                         
 -29   1   6         86.71         95.40        24.12 o                         
 -27   1   6         14.36         23.42        16.66 o                         
 -25   1   6          2.04        -15.51        43.48 o                         
 -23   1   6       1288.92       1324.41        53.71 o                         
 -21   1   6        313.66        293.09        25.15 o                         
 -19   1   6        596.81        560.19        30.57 o                         
 -17   1   6       3154.87       3038.21        78.88 o                         
 -15   1   6       1391.90       1390.77        42.36 o                         
 -13   1   6        629.07        552.22        24.37 o                         
 -11   1   6       3481.70       3597.42        84.75 o                         
  -9   1   6          0.97         19.79         6.81 o                         
  -7   1   6          5.23         63.24         8.13 o                         
  -5   1   6        589.38        554.07        18.04 o                         
  -3   1   6       6289.15       6249.72        50.75 o                         
  -1   1   6         52.17         66.73         3.21 o                         
   1   1   6       2425.51       2017.43        30.28 o                         
   3   1   6      17604.63      18286.86       114.82 o                         
   5   1   6         90.33        130.64         6.41 o                         
   7   1   6      13748.43      13383.48       117.25 o                         
   9   1   6          1.73         11.53         4.74 o                         
  11   1   6        683.10        719.37        16.22 o                         
  13   1   6       1652.67       1656.04        34.94 o                         
  15   1   6        198.45        153.09        12.56 o                         
  17   1   6        333.22        333.97        18.64 o                         
  19   1   6          1.62          1.10         9.51 o                         
  21   1   6         42.93         46.04        11.14 o                         
  23   1   6        236.82        300.64        30.14 o                         
 -28   2   6          0.86         -4.07        16.60 o                         
 -26   2   6         21.74         20.90        25.42 o                         
 -24   2   6        638.82        657.46        62.90 o                         
 -22   2   6        935.07        919.33        33.20 o                         
 -20   2   6        427.91        399.93        20.83 o                         
 -18   2   6         15.54          6.64         8.76 o                         
 -16   2   6        273.12        268.53        16.06 o                         
 -14   2   6        605.38        645.62        20.44 o                         
 -12   2   6        113.46        152.08         9.05 o                         
 -10   2   6        676.06        659.92        16.21 o                         
  -8   2   6       2366.79       2446.02        37.59 o                         
  -6   2   6        116.38        136.47         6.85 o                         
  -4   2   6       7388.73       8156.60       136.41 o                         
  -2   2   6      13109.64      13336.82       169.32 o                         
   0   2   6         89.01         75.63         7.62 o                         
   2   2   6       1170.28       1084.99        17.25 o                         
   4   2   6       1877.11       2081.13        26.11 o                         
   6   2   6        141.81        131.40         7.97 o                         
   8   2   6        269.24        337.87         9.86 o                         
  10   2   6          0.46          0.95         5.37 o                         
  12   2   6       1027.58        939.24        21.59 o                         
  14   2   6        430.98        413.25        21.12 o                         
  16   2   6          6.99         -8.06        10.03 o                         
  18   2   6        266.81        266.06        24.91 o                         
  20   2   6         16.78          7.86        23.78 o                         
  22   2   6        213.31        237.75        27.07 o                         
  24   2   6        528.67        691.96        43.85 o                         
 -27   3   6          0.04          1.35        16.52 o                         
 -25   3   6        175.24        148.12        16.63 o                         
 -23   3   6         15.38         13.07        13.12 o                         
 -21   3   6       3389.29       3486.95        66.82 o                         
 -19   3   6       1541.41       1600.65        40.48 o                         
 -17   3   6         57.32         48.63         8.40 o                         
 -15   3   6       1048.36       1037.86        27.45 o                         
 -13   3   6         91.84         83.28         8.13 o                         
 -11   3   6       4800.77       4879.00        95.38 o                         
  -9   3   6         40.78         32.41         4.68 o                         
  -7   3   6          0.61         27.98         9.63 o                         
  -5   3   6        274.82        229.32        14.30 o                         
  -3   3   6       4948.29       4987.25        78.88 o                         
  -1   3   6       1561.79       1576.25        30.31 o                         
   1   3   6        556.68        456.75        16.46 o                         
   3   3   6         43.71         76.93         5.96 o                         
   5   3   6         23.86         59.65         5.03 o                         
   7   3   6       2817.55       2818.60        59.90 o                         
   9   3   6         57.36         61.55         6.21 o                         
  11   3   6       1197.59       1193.53        26.76 o                         
  13   3   6        262.70        221.85        18.72 o                         
  15   3   6       1220.83       1269.46        45.29 o                         
  17   3   6         67.79         60.19        12.40 o                         
  19   3   6        751.43        739.88        41.03 o                         
  21   3   6          0.51          0.22        12.90 o                         
  23   3   6         36.41         71.24        17.27 o                         
 -26   4   6         37.11         46.03        22.33 o                         
 -24   4   6        178.81        184.52        20.58 o                         
 -22   4   6        761.84        796.46        36.74 o                         
 -20   4   6        361.88        376.10        23.29 o                         
 -18   4   6        143.99        138.29        14.52 o                         
 -16   4   6        309.16        352.78        27.93 o                         
 -14   4   6       1692.86       1677.14        33.52 o                         
 -12   4   6       1914.96       1839.16        39.00 o                         
 -10   4   6       4909.83       4757.56       144.49 o                         
  -8   4   6      18692.19      18124.20       222.27 o                         
  -6   4   6       1276.02       1355.89       105.78 o                         
  -4   4   6       5387.31       6070.29       185.62 o                         
  -2   4   6       2846.16       2578.11        59.70 o                         
   0   4   6       8842.87       9332.58       131.04 o                         
   2   4   6       5541.82       5588.72       105.33 o                         
   4   4   6        861.81       1094.06        23.74 o                         
   6   4   6       7961.28       8036.35        91.14 o                         
   8   4   6        943.76        957.47        20.19 o                         
  10   4   6       5644.70       5332.87        94.37 o                         
  12   4   6       1283.85       1158.22        40.47 o                         
  14   4   6         48.02         50.88        13.07 o                         
  16   4   6       1039.53        974.33        41.07 o                         
  18   4   6        582.52        503.35        31.59 o                         
  20   4   6          3.72         -4.42        11.91 o                         
  22   4   6        183.04        216.86        25.22 o                         
 -27   5   6         48.06         41.37        24.45 o                         
 -25   5   6         11.94         20.09        21.65 o                         
 -23   5   6       1214.17       1245.53        47.37 o                         
 -21   5   6        109.86        119.11        28.47 o                         
 -19   5   6         19.25         -0.84         9.87 o                         
 -17   5   6         62.38         68.73        15.04 o                         
 -15   5   6       4452.09       4579.77        64.55 o                         
 -13   5   6         62.10         76.16         8.16 o                         
 -11   5   6         29.00         32.31         7.22 o                         
  -9   5   6        695.19        671.03        28.36 o                         
  -7   5   6       1220.45       1050.70        31.11 o                         
  -5   5   6       3556.47       3624.89        67.13 o                         
  -3   5   6         31.60         -4.10        12.46 o                         
  -1   5   6       1258.25       1408.94        58.55 o                         
   1   5   6       1397.78       1383.13        30.46 o                         
   3   5   6       4308.61       4602.42        63.40 o                         
   5   5   6        808.80        869.06        22.83 o                         
   7   5   6        556.19        514.34        29.21 o                         
   9   5   6        601.41        571.79        19.15 o                         
  11   5   6       1443.39       1462.60        33.87 o                         
  13   5   6       1021.17        943.76        42.92 o                         
  15   5   6        123.56        131.33        20.23 o                         
  17   5   6         73.76         61.27        13.16 o                         
  19   5   6        338.86        350.63        27.82 o                         
  21   5   6          5.33        -10.04        20.04 o                         
 -26   6   6        112.54        147.52        34.48 o                         
 -24   6   6         37.32         20.49        19.24 o                         
 -22   6   6          2.09         -2.80        18.58 o                         
 -20   6   6        429.96        402.80        25.66 o                         
 -18   6   6        645.80        641.45        30.92 o                         
 -16   6   6        244.69        236.51        18.75 o                         
 -14   6   6        880.09        865.39        33.29 o                         
 -12   6   6       1650.49       1569.56        79.44 o                         
 -10   6   6         43.55         26.86        14.62 o                         
  -8   6   6       1733.97       1696.52        70.33 o                         
  -6   6   6        337.78        340.57        31.47 o                         
  -4   6   6          4.09         -5.11        14.72 o                         
  -2   6   6        312.67        262.30        26.75 o                         
   0   6   6        312.03        293.03        19.07 o                         
   2   6   6       1575.49       1477.34        33.46 o                         
   4   6   6          1.94         -6.73         6.73 o                         
   6   6   6         12.24         18.94         6.03 o                         
   8   6   6        168.12        148.88        13.73 o                         
  10   6   6        180.86        184.98        23.74 o                         
  12   6   6         81.85         76.56         9.15 o                         
  14   6   6         15.71         11.22        10.43 o                         
  16   6   6        105.41        120.14        17.69 o                         
  18   6   6        247.32        272.42        24.95 o                         
  20   6   6         36.41         39.87        26.74 o                         
 -23   7   6         17.70         26.41        21.24 o                         
 -21   7   6          8.47         33.25        18.96 o                         
 -19   7   6          3.19          6.59        18.61 o                         
 -17   7   6        662.48        647.78        43.99 o                         
 -15   7   6        270.23        204.10        18.42 o                         
 -13   7   6         10.09         -5.24        16.86 o                         
 -11   7   6       3144.68       3031.18       106.42 o                         
  -9   7   6       1578.24       1669.01        74.53 o                         
  -7   7   6        408.00        350.14        33.60 o                         
  -5   7   6        552.83        472.08        38.89 o                         
  -3   7   6         11.07         11.93        16.51 o                         
  -1   7   6        662.50        707.74        31.80 o                         
   1   7   6        676.34        672.18        23.70 o                         
   3   7   6       1359.82       1416.07        34.48 o                         
   5   7   6        219.78        235.67        13.93 o                         
   7   7   6        958.27        910.51        44.69 o                         
   9   7   6        389.15        348.45        16.02 o                         
  11   7   6        380.45        397.81        23.67 o                         
  13   7   6        231.59        244.74        22.12 o                         
  15   7   6          0.92         20.35        22.42 o                         
  17   7   6        171.99        150.10        26.88 o                         
  19   7   6          1.85         18.47        25.57 o                         
 -22   8   6         96.07         88.71        18.67 o                         
 -20   8   6        243.36        256.07        37.72 o                         
 -18   8   6        273.36        270.04        22.95 o                         
 -16   8   6         60.27         71.95        14.25 o                         
 -14   8   6        729.01        703.35        53.55 o                         
 -12   8   6        149.22        123.43        25.83 o                         
 -10   8   6        157.94        110.45        23.61 o                         
  -8   8   6        216.98        297.15        35.31 o                         
  -6   8   6        463.56        472.75        42.77 o                         
  -4   8   6         54.20         56.38        20.52 o                         
  -2   8   6        223.41        249.86        21.54 o                         
   0   8   6         11.53          2.23        11.58 o                         
   2   8   6        869.66        966.23        29.89 o                         
   4   8   6       5276.52       5624.57        81.95 o                         
   6   8   6         26.67         20.34         6.84 o                         
   8   8   6        939.67        968.65        47.78 o                         
  10   8   6       1739.88       1741.75        66.28 o                         
  12   8   6         33.45         50.87        20.73 o                         
  14   8   6         68.40         90.69        13.60 o                         
  16   8   6         40.11         38.16        20.38 o                         
  18   8   6         98.83        126.14        22.55 o                         
 -21   9   6         81.77        110.39        28.75 o                         
 -19   9   6         12.25         22.22        22.50 o                         
 -17   9   6        655.07        680.18        36.06 o                         
 -15   9   6         35.31         39.87        18.78 o                         
 -13   9   6        406.88        376.09        41.69 o                         
 -11   9   6         11.69          7.58        22.39 o                         
  -9   9   6        634.65        673.70        52.76 o                         
  -7   9   6        671.71        489.31        46.34 o                         
  -5   9   6       2373.49       2290.03        97.91 o                         
  -3   9   6         76.08         83.33        15.02 o                         
  -1   9   6         71.97         23.21        22.73 o                         
   1   9   6        692.75        642.70        25.96 o                         
   3   9   6        260.86        245.91        16.37 o                         
   5   9   6       4070.83       4157.95        92.75 o                         
   7   9   6       1606.24       1560.36        86.09 o                         
   9   9   6       1850.44       1802.02        78.05 o                         
  11   9   6          0.90         -9.33        18.97 o                         
  13   9   6        469.50        486.19        35.36 o                         
  15   9   6          2.14         11.53        11.40 o                         
  17   9   6         52.96         49.23        14.75 o                         
 -18  10   6          4.51        -23.50        23.50 o                         
 -16  10   6        185.56        222.87        35.77 o                         
 -14  10   6         16.68         34.35        20.00 o                         
 -12  10   6         60.56         35.95        20.82 o                         
 -10  10   6        379.83        438.04        47.16 o                         
  -8  10   6         21.00         -0.37        17.80 o                         
  -6  10   6        162.22        117.59        26.14 o                         
  -4  10   6        198.83        178.44        21.91 o                         
  -2  10   6        192.68        137.00        20.12 o                         
   0  10   6        133.21         82.47        40.18 o                         
   2  10   6        124.32        127.29        20.13 o                         
   4  10   6        781.49        781.59        39.83 o                         
   6  10   6          3.11        -12.61        12.61 o                         
   8  10   6         66.85         51.10        13.18 o                         
  10  10   6        275.51        211.82        37.14 o                         
  12  10   6          1.86          0.96        19.29 o                         
  14  10   6         15.26         21.48        30.07 o                         
 -15  11   6         17.90         12.41        22.67 o                         
 -13  11   6         13.69         70.01        28.20 o                         
 -11  11   6         11.13          4.60        23.85 o                         
  -9  11   6        149.11        181.51        33.64 o                         
  -7  11   6         22.96         21.29        18.58 o                         
  -5  11   6        138.24        145.67        21.38 o                         
  -3  11   6          0.77          6.50        13.66 o                         
  -1  11   6        556.76        602.22        38.10 o                         
   1  11   6        297.05        310.25        28.43 o                         
   3  11   6         18.18         27.65        15.52 o                         
   5  11   6          7.55         -6.15        12.65 o                         
   7  11   6          3.52          9.05        11.60 o                         
   9  11   6          1.03         29.15        24.31 o                         
  11  11   6         58.17         41.05        24.36 o                         
 -10  12   6          0.05         -1.16        14.47 o                         
  -8  12   6         46.85         63.26        19.60 o                         
  -6  12   6        317.29        333.19        31.70 o                         
  -4  12   6        190.83        146.59        22.53 o                         
  -2  12   6         79.70         40.34        30.05 o                         
   0  12   6        207.14        170.45        24.14 o                         
   2  12   6         67.08         51.08        19.11 o                         
   4  12   6        154.30        254.72        27.11 o                         
   6  12   6          2.65          6.46        13.14 o                         
 -29   1   7          6.56         33.75        18.10 o                         
 -27   1   7        743.80        730.94        45.42 o                         
 -25   1   7          8.75         13.09        15.32 o                         
 -23   1   7        226.97        234.60        24.93 o                         
 -21   1   7         68.85         71.66        15.60 o                         
 -19   1   7        732.55        706.27        34.77 o                         
 -17   1   7        194.11        194.04        22.53 o                         
 -15   1   7       1042.03        935.44        56.91 o                         
 -13   1   7         14.42          9.74         4.53 o                         
 -11   1   7        501.01        482.25        15.38 o                         
  -9   1   7        746.48        790.00        24.07 o                         
  -7   1   7      14821.58      15430.03       204.50 o                         
  -5   1   7       2689.74       2477.59        63.32 o                         
  -3   1   7        715.60        937.57        15.61 o                         
  -1   1   7       4400.34       4772.89        58.31 o                         
   1   1   7         88.04         93.93         4.91 o                         
   3   1   7       2969.23       3211.27        28.42 o                         
   5   1   7         95.02        119.50         5.84 o                         
   7   1   7        255.85        265.84         9.70 o                         
   9   1   7       2413.36       2328.14        37.11 o                         
  11   1   7       1528.07       1342.70        30.42 o                         
  13   1   7        454.83        410.97        24.58 o                         
  15   1   7       1570.48       1417.43        40.94 o                         
  17   1   7       1780.36       1816.83        49.97 o                         
  19   1   7        810.17        813.08        34.86 o                         
  21   1   7         48.68         80.65        16.23 o                         
  23   1   7        266.93        291.17        42.43 o                         
 -28   2   7        529.91        564.34        41.32 o                         
 -26   2   7        206.69        196.91        59.45 o                         
 -24   2   7         57.83         66.80        18.09 o                         
 -22   2   7       1197.42       1172.01        68.50 o                         
 -20   2   7         19.72          5.25        11.19 o                         
 -18   2   7         39.97         35.24         7.82 o                         
 -16   2   7       1682.88       1646.74        51.06 o                         
 -14   2   7        213.27        252.07        12.24 o                         
 -12   2   7       2988.73       3366.68        65.92 o                         
 -10   2   7       2944.93       2697.39        37.20 o                         
  -8   2   7       3275.50       3237.17        48.43 o                         
  -6   2   7         66.05         59.91         5.11 o                         
  -4   2   7        448.78        597.06        11.40 o                         
  -2   2   7       2339.93       2479.72        32.14 o                         
   0   2   7       1204.03       1148.40        25.92 o                         
   2   2   7       2940.65       2595.19        37.00 o                         
   4   2   7         20.07          7.51         3.97 o                         
   6   2   7        979.67        886.46        17.34 o                         
   8   2   7       2902.27       2915.23        49.28 o                         
  10   2   7        742.37        733.01        28.80 o                         
  12   2   7         50.47         29.44        10.03 o                         
  14   2   7        343.97        303.05        23.92 o                         
  16   2   7          0.76         -6.46         9.95 o                         
  18   2   7       1453.82       1490.99        57.13 o                         
  20   2   7         20.94          3.41        14.18 o                         
  22   2   7         89.15        112.90        20.79 o                         
  24   2   7        444.19        495.92        61.24 o                         
 -27   3   7        155.94        176.75        25.27 o                         
 -25   3   7        708.15        722.79        43.13 o                         
 -23   3   7         38.53         38.40        10.32 o                         
 -21   3   7        573.72        551.19        25.01 o                         
 -19   3   7         92.10         84.94        11.38 o                         
 -17   3   7       1731.04       1665.34        51.51 o                         
 -15   3   7       2305.14       2269.86        41.83 o                         
 -13   3   7       1176.21       1129.14        42.82 o                         
 -11   3   7       1356.79       1375.32        23.51 o                         
  -9   3   7       5415.69       5230.49        90.97 o                         
  -7   3   7      36563.17      37967.61       432.37 o                         
  -5   3   7        122.28        118.02         8.12 o                         
  -3   3   7         12.03         14.29         3.50 o                         
  -1   3   7         99.20         91.34        13.18 o                         
   1   3   7        670.07        717.97        25.56 o                         
   3   3   7       2208.83       2002.85        31.18 o                         
   5   3   7       1030.67       1122.87        24.48 o                         
   7   3   7        778.76        806.78        19.63 o                         
   9   3   7       9066.65       9073.62       109.80 o                         
  11   3   7       3615.77       3317.29        48.59 o                         
  13   3   7       3901.25       3683.75        78.94 o                         
  15   3   7        269.61        289.23        28.89 o                         
  17   3   7          4.28          2.19        11.42 o                         
  19   3   7        383.92        407.44        29.84 o                         
  21   3   7        151.72        158.79        21.14 o                         
  23   3   7        186.05        307.97        40.86 o                         
 -26   4   7        196.30        232.21        38.36 o                         
 -24   4   7        108.61         75.61        25.14 o                         
 -22   4   7        121.24        143.59        17.13 o                         
 -20   4   7         88.34         86.04        12.43 o                         
 -18   4   7        173.09        208.74        16.66 o                         
 -16   4   7          6.26         13.42        13.13 o                         
 -14   4   7       2754.95       2815.11        55.62 o                         
 -12   4   7          1.68         21.29         5.41 o                         
 -10   4   7        917.59        927.97        44.40 o                         
  -8   4   7       8748.99       8655.04       141.77 o                         
  -6   4   7       2921.50       2798.80        56.85 o                         
  -4   4   7        501.35        423.54        22.43 o                         
  -2   4   7        355.29        272.16        17.22 o                         
   0   4   7       1644.36       1975.71        46.07 o                         
   2   4   7       1781.38       1793.27        43.91 o                         
   4   4   7       3237.14       3261.32        47.21 o                         
   6   4   7        107.74         73.41         6.49 o                         
   8   4   7       1884.09       1943.18        27.73 o                         
  10   4   7        489.67        488.67        24.45 o                         
  12   4   7        214.36        190.00        23.56 o                         
  14   4   7        701.47        634.99        31.53 o                         
  16   4   7         66.27         50.35        13.63 o                         
  18   4   7         48.18         48.26        13.62 o                         
  20   4   7         57.53         24.66        12.72 o                         
  22   4   7         63.08         67.32        17.14 o                         
 -27   5   7          0.38         25.78        22.46 o                         
 -25   5   7        174.42        271.54        40.43 o                         
 -23   5   7          4.64          3.40        20.00 o                         
 -21   5   7          4.21          2.63        19.39 o                         
 -19   5   7       1791.04       1661.71        48.31 o                         
 -17   5   7       1205.37       1223.31        30.28 o                         
 -15   5   7       1004.20       1069.71        27.09 o                         
 -13   5   7       1718.90       1626.06        32.80 o                         
 -11   5   7       3455.89       3293.25       134.22 o                         
  -9   5   7        370.94        333.61        18.50 o                         
  -7   5   7       1274.03       1445.50        77.37 o                         
  -5   5   7        460.00        452.73        22.05 o                         
  -3   5   7        258.74        250.37        17.13 o                         
  -1   5   7       4286.36       4511.09       117.49 o                         
   1   5   7       1575.49       1678.41        37.69 o                         
   3   5   7        381.19        453.62        17.15 o                         
   5   5   7        906.40        890.55        23.46 o                         
   7   5   7       1282.16       1264.08        28.20 o                         
   9   5   7        113.26         95.03        12.22 o                         
  11   5   7         28.42          7.84         9.46 o                         
  13   5   7        505.92        460.18        32.78 o                         
  15   5   7         57.60         91.97        14.93 o                         
  17   5   7         36.79         25.54        19.11 o                         
  19   5   7        127.47        100.11        17.81 o                         
  21   5   7         77.77         74.87        25.73 o                         
 -26   6   7         41.46         18.46        21.47 o                         
 -24   6   7        219.83        202.56        36.42 o                         
 -22   6   7        219.56        206.04        33.87 o                         
 -20   6   7         58.80         52.71        21.35 o                         
 -18   6   7        670.20        708.03        31.74 o                         
 -16   6   7        584.89        591.16        27.78 o                         
 -14   6   7        439.90        398.72        38.04 o                         
 -12   6   7        205.21        169.06        16.24 o                         
 -10   6   7        731.38        671.55        57.48 o                         
  -8   6   7        163.02        105.61        11.56 o                         
  -6   6   7        729.85        597.17        41.84 o                         
  -4   6   7         44.59         20.15        12.51 o                         
  -2   6   7          4.34         -3.00        13.68 o                         
   0   6   7       2260.61       2109.19        42.43 o                         
   2   6   7       2811.93       2753.86        49.57 o                         
   4   6   7        126.68        111.65         9.84 o                         
   6   6   7        511.00        545.14        19.51 o                         
   8   6   7        126.86        126.16        10.04 o                         
  10   6   7        183.51        163.77        14.13 o                         
  12   6   7        457.86        436.56        22.25 o                         
  14   6   7          0.97         -4.47        12.21 o                         
  16   6   7        200.10        196.01        20.25 o                         
  18   6   7        132.43        166.83        20.36 o                         
  20   6   7        266.03        351.79        28.82 o                         
 -23   7   7          0.92        -21.17        23.91 o                         
 -21   7   7        698.41        739.09        42.89 o                         
 -19   7   7        375.69        336.52        41.90 o                         
 -17   7   7         11.80          2.87         9.45 o                         
 -15   7   7        405.41        398.95        23.83 o                         
 -13   7   7        284.74        229.54        32.53 o                         
 -11   7   7       1113.36        973.70        57.54 o                         
  -9   7   7       2010.98       2059.36        84.54 o                         
  -7   7   7        494.30        455.79        40.11 o                         
  -5   7   7        246.77        235.62        29.01 o                         
  -3   7   7        323.48        291.51        31.24 o                         
  -1   7   7       1541.15       1586.96        48.30 o                         
   1   7   7        822.90        821.94        31.00 o                         
   3   7   7       3237.50       3223.72        56.23 o                         
   5   7   7       1678.79       1738.26        38.39 o                         
   7   7   7        563.86        567.85        21.19 o                         
   9   7   7       1060.54       1018.37        28.31 o                         
  11   7   7       1683.57       1577.45        71.64 o                         
  13   7   7         28.57         26.17        16.05 o                         
  15   7   7        126.56        149.36        15.69 o                         
  17   7   7        164.95        148.31        19.58 o                         
  19   7   7          2.61         10.88        13.04 o                         
 -22   8   7        222.83        291.64        29.60 o                         
 -20   8   7         23.47         18.16        20.40 o                         
 -18   8   7        326.93        380.38        44.17 o                         
 -16   8   7        295.30        256.30        44.12 o                         
 -14   8   7        549.53        539.75        46.70 o                         
 -12   8   7        276.78        261.91        32.99 o                         
 -10   8   7          5.97        -25.11        25.11 o                         
  -8   8   7        955.56        734.81        52.37 o                         
  -6   8   7        747.98        647.84        48.53 o                         
  -4   8   7         29.13         23.79        18.18 o                         
  -2   8   7        407.63        313.24        22.89 o                         
   0   8   7        338.06        311.41        17.70 o                         
   2   8   7       4934.35       4861.53        76.81 o                         
   4   8   7       2667.28       2825.01        62.15 o                         
   6   8   7         14.40         21.38         7.43 o                         
   8   8   7        304.66        321.10        27.83 o                         
  10   8   7          0.08         34.60        19.87 o                         
  12   8   7        549.41        493.06        57.36 o                         
  14   8   7        312.74        316.85        26.11 o                         
  16   8   7        153.56        141.08        16.57 o                         
  18   8   7        301.84        311.16        23.32 o                         
 -21   9   7         16.47         21.77        23.66 o                         
 -19   9   7         32.23        -21.78        21.78 o                         
 -17   9   7        231.28        213.33        33.86 o                         
 -15   9   7         25.59         18.94        18.34 o                         
 -13   9   7         83.14         73.09        25.57 o                         
 -11   9   7          0.60        -24.76        24.76 o                         
  -9   9   7          7.96         10.02        18.30 o                         
  -7   9   7        239.18        196.17        32.28 o                         
  -5   9   7        176.31        183.56        32.83 o                         
  -3   9   7        203.08        129.53        17.08 o                         
  -1   9   7          3.68        -12.98        12.98 o                         
   1   9   7         43.83         21.99         8.43 o                         
   3   9   7        726.03        694.92        37.67 o                         
   5   9   7          0.01         -3.33        11.80 o                         
   7   9   7          0.68         -6.99        10.29 o                         
   9   9   7        220.60        202.07        35.43 o                         
  11   9   7        200.06        125.72        29.63 o                         
  13   9   7         16.85          8.76        12.86 o                         
  15   9   7         48.75         58.55        13.05 o                         
 -18  10   7          0.01         20.40        22.26 o                         
 -16  10   7        306.71        378.66        45.34 o                         
 -14  10   7        193.24        181.19        32.73 o                         
 -12  10   7         28.95         11.02        19.09 o                         
 -10  10   7         78.36         44.74        19.66 o                         
  -8  10   7         70.92         74.49        25.56 o                         
  -6  10   7         69.94         64.68        23.09 o                         
  -4  10   7        298.68        279.37        26.89 o                         
  -2  10   7        503.41        469.17        31.77 o                         
   0  10   7        448.42        452.80        23.38 o                         
   2  10   7         12.48         13.89        11.76 o                         
   4  10   7        158.01        175.01        19.90 o                         
   6  10   7         26.68         19.12        16.50 o                         
   8  10   7        103.61         61.87        24.39 o                         
  10  10   7         33.28         59.48        26.44 o                         
  12  10   7         85.80        114.20        29.37 o                         
 -15  11   7         99.19        219.94        38.12 o                         
 -13  11   7        231.21        241.07        39.04 o                         
 -11  11   7        218.36        227.12        37.03 o                         
  -9  11   7        198.19        222.32        36.76 o                         
  -7  11   7        178.97        285.56        34.11 o                         
  -5  11   7          0.45          5.96        34.16 o                         
  -3  11   7        763.72        897.61        46.00 o                         
  -1  11   7        350.96        411.43        32.62 o                         
   1  11   7          1.15          8.68        26.83 o                         
   3  11   7         15.51         45.47        14.90 o                         
   5  11   7        222.23        219.81        23.33 o                         
   7  11   7          0.11         21.07        20.52 o                         
   9  11   7        131.40        209.70        39.45 o                         
 -10  12   7         84.47        120.77        21.94 o                         
  -8  12   7        169.33        220.03        27.84 o                         
  -6  12   7        281.68        345.26        64.12 o                         
  -4  12   7          9.90         -6.49        14.53 o                         
  -2  12   7         89.87         48.01        17.35 o                         
   0  12   7        286.84        329.29        30.35 o                         
   2  12   7         39.62         21.81        13.41 o                         
   4  12   7        175.76        208.46        24.96 o                         
 -28   0   8        293.10        311.35        43.68 o                         
 -26   0   8        440.45        531.61        53.94 o                         
 -24   0   8         31.99         46.76        21.92 o                         
 -22   0   8          6.39         25.77        17.68 o                         
 -20   0   8       2430.03       2542.20        97.67 o                         
 -18   0   8       5363.40       5494.85       146.14 o                         
 -16   0   8       3077.89       2667.41        87.93 o                         
 -14   0   8       4788.93       4784.43       119.49 o                         
 -12   0   8        135.16        138.59        13.24 o                         
 -10   0   8       5194.26       4595.86       294.37 o                         
  -8   0   8       4165.12       4506.94        95.67 o                         
  -6   0   8      12460.07      12961.81       286.14 o                         
  -4   0   8        959.94       1138.79        22.02 o                         
  -2   0   8       1094.13       1010.49        21.10 o                         
   0   0   8        487.11        384.77        13.41 o                         
   2   0   8      39641.34      43179.68       507.72 o                         
   4   0   8       2508.25       2409.58        36.96 o                         
   6   0   8      11266.90      11969.69       159.14 o                         
   8   0   8       2611.38       2321.88        40.90 o                         
  10   0   8      14397.19      14223.17       193.71 o                         
  12   0   8      21337.91      21525.36       279.45 o                         
  14   0   8       2822.21       2562.61        67.69 o                         
  16   0   8        606.30        604.12        33.84 o                         
  18   0   8          4.97          4.82        12.26 o                         
  20   0   8       1329.17       1344.53        57.39 o                         
  22   0   8        256.33        246.65        41.79 o                         
 -29   1   8         28.47         20.87        17.03 o                         
 -27   1   8          0.04        -14.79        14.79 o                         
 -25   1   8        254.00        278.65        27.17 o                         
 -23   1   8        395.31        385.32        41.07 o                         
 -21   1   8        122.78        133.86        24.69 o                         
 -19   1   8       2609.74       2553.14        66.92 o                         
 -17   1   8         26.75         26.90         9.89 o                         
 -15   1   8         71.18         74.35        12.37 o                         
 -13   1   8       1228.62       1274.46        37.32 o                         
 -11   1   8       2486.70       2480.10        81.98 o                         
  -9   1   8       4318.86       4847.98       116.95 o                         
  -7   1   8        290.33        460.78        15.38 o                         
  -5   1   8        335.45        287.08         9.82 o                         
  -3   1   8        688.44        618.91        16.59 o                         
  -1   1   8       1909.68       1762.78        19.18 o                         
   1   1   8       3560.21       3615.12        39.50 o                         
   3   1   8       6107.05       6985.19        58.00 o                         
   5   1   8       3991.21       4153.69        40.54 o                         
   7   1   8        910.97        953.50        18.19 o                         
   9   1   8         86.12         86.05         7.07 o                         
  11   1   8       2011.30       2041.09        43.78 o                         
  13   1   8       1582.38       1710.14        43.52 o                         
  15   1   8        120.11        112.83        13.92 o                         
  17   1   8       1134.55       1126.64        39.66 o                         
  19   1   8        231.56        214.38        20.30 o                         
  21   1   8        518.67        561.73        32.24 o                         
  23   1   8        187.61        247.67        28.11 o                         
 -28   2   8         30.24         56.12        18.40 o                         
 -26   2   8         19.48         16.88        35.52 o                         
 -24   2   8        252.41        245.61        28.70 o                         
 -22   2   8        257.34        231.18        24.70 o                         
 -20   2   8         24.83         17.88        12.29 o                         
 -18   2   8        749.26        628.32        31.44 o                         
 -16   2   8        153.88        167.95        16.75 o                         
 -14   2   8        109.99        116.00        12.92 o                         
 -12   2   8        939.61        983.06        32.21 o                         
 -10   2   8       4573.22       4844.73        67.67 o                         
  -8   2   8       6940.94       7800.03       111.41 o                         
  -6   2   8        834.86       1048.19        22.91 o                         
  -4   2   8        859.15        856.73        14.96 o                         
  -2   2   8         42.69         40.05         4.82 o                         
   0   2   8         48.04         47.25         6.95 o                         
   2   2   8       6073.57       6333.78        59.99 o                         
   4   2   8        332.03        289.48         9.45 o                         
   6   2   8       4837.53       5346.91        54.47 o                         
   8   2   8        110.88        128.47         7.91 o                         
  10   2   8        832.35        885.13        27.35 o                         
  12   2   8         48.64         29.26        14.01 o                         
  14   2   8         42.53         41.29        10.23 o                         
  16   2   8          2.81         -7.58         9.61 o                         
  18   2   8         14.10         16.39        11.72 o                         
  20   2   8         97.18        100.25        18.06 o                         
  22   2   8         14.67         -3.07        14.75 o                         
 -27   3   8         62.46         45.08        17.14 o                         
 -25   3   8        143.16        134.74        21.69 o                         
 -23   3   8         27.51         17.56        13.05 o                         
 -21   3   8        316.75        317.00        18.74 o                         
 -19   3   8       1962.98       1958.64        71.32 o                         
 -17   3   8        477.62        439.92        18.31 o                         
 -15   3   8        647.42        632.33        19.72 o                         
 -13   3   8       1726.15       1666.14        29.26 o                         
 -11   3   8        316.99        296.18        12.04 o                         
  -9   3   8          9.84         -0.87         1.96 o                         
  -7   3   8      23218.83      22301.97       303.00 o                         
  -5   3   8         27.03         84.96         7.74 o                         
  -3   3   8       2849.88       3099.62        34.20 o                         
  -1   3   8         97.08        158.37        18.87 o                         
   1   3   8        122.57        109.80         9.88 o                         
   3   3   8        374.29        370.98         8.80 o                         
   5   3   8       1597.18       1477.15        26.09 o                         
   7   3   8        123.08         74.56         8.59 o                         
   9   3   8        259.10        232.92        11.66 o                         
  11   3   8       1788.92       1806.96        49.38 o                         
  13   3   8       3197.53       3365.66        75.47 o                         
  15   3   8          5.66          8.74        10.00 o                         
  17   3   8        492.77        452.44        29.79 o                         
  19   3   8          0.93         -2.03        12.52 o                         
  21   3   8          0.99        -11.81        13.12 o                         
 -26   4   8        391.73        450.50        50.03 o                         
 -24   4   8        202.44        178.19        34.14 o                         
 -22   4   8        514.02        504.65        46.95 o                         
 -20   4   8        117.15        137.46        23.51 o                         
 -18   4   8        405.74        437.92        22.31 o                         
 -16   4   8       7115.23       7469.81        83.28 o                         
 -14   4   8        139.13        149.39         9.76 o                         
 -12   4   8        240.26        228.32        13.91 o                         
 -10   4   8        303.09        247.47        17.75 o                         
  -8   4   8       8968.59       8913.54       335.23 o                         
  -6   4   8        255.93        224.72        15.42 o                         
  -4   4   8        740.87        587.46        25.20 o                         
  -2   4   8       2120.75       2112.77        41.85 o                         
   0   4   8        270.32        245.18        14.12 o                         
   2   4   8       5764.10       5408.15        75.53 o                         
   4   4   8        120.23        171.80         9.16 o                         
   6   4   8        658.87        616.27        20.75 o                         
   8   4   8        802.99        770.76        21.00 o                         
  10   4   8         17.14         -1.47         6.41 o                         
  12   4   8        542.49        467.32        25.88 o                         
  14   4   8       1003.58       1045.80        48.23 o                         
  16   4   8         87.29        137.32        17.38 o                         
  18   4   8         33.88         49.45        16.90 o                         
  20   4   8        836.55        870.93        44.69 o                         
  22   4   8          1.06        -14.85        14.85 o                         
 -25   5   8         15.66         55.22        23.98 o                         
 -23   5   8       1027.41       1049.88        69.30 o                         
 -21   5   8        115.27         77.41        23.89 o                         
 -19   5   8          8.53         18.76        17.98 o                         
 -17   5   8         87.43         59.80         7.77 o                         
 -15   5   8        809.67        882.82        24.37 o                         
 -13   5   8        332.54        296.15        13.80 o                         
 -11   5   8         78.80         97.37        12.88 o                         
  -9   5   8        456.09        510.95        52.55 o                         
  -7   5   8       3983.43       3694.27        72.03 o                         
  -5   5   8       3051.24       2902.05        62.47 o                         
  -3   5   8        271.06        227.22        17.50 o                         
  -1   5   8       3320.14       3322.21        68.95 o                         
   1   5   8         50.72         59.76         7.80 o                         
   3   5   8       3574.13       3560.63        54.69 o                         
   5   5   8       2439.99       2446.21        83.74 o                         
   7   5   8       1511.78       1458.96        45.12 o                         
   9   5   8        201.34        203.82        12.09 o                         
  11   5   8          8.54         13.26         8.15 o                         
  13   5   8       1277.73       1203.58        35.86 o                         
  15   5   8          1.12         -9.42        10.44 o                         
  17   5   8        404.81        432.57        29.71 o                         
  19   5   8        507.08        566.91        35.72 o                         
  21   5   8         48.31         79.90        17.28 o                         
 -24   6   8         10.88         74.48        26.61 o                         
 -22   6   8        279.11        280.60        38.60 o                         
 -20   6   8          5.93         -8.46        17.65 o                         
 -18   6   8         20.96         36.34        21.67 o                         
 -16   6   8        178.95        154.41        15.01 o                         
 -14   6   8       7467.07       7482.06        92.64 o                         
 -12   6   8          1.96         -9.15         9.15 o                         
 -10   6   8        520.03        451.37        22.59 o                         
  -8   6   8       1064.29        942.22        49.56 o                         
  -6   6   8         73.35         54.48         9.90 o                         
  -4   6   8          0.56         -1.03        12.97 o                         
  -2   6   8        109.26         94.65        20.01 o                         
   0   6   8          0.04         12.68         7.77 o                         
   2   6   8       1375.82       1416.04        33.74 o                         
   4   6   8       1794.80       1734.27        36.90 o                         
   6   6   8        153.06        174.84        14.89 o                         
   8   6   8        120.27        111.02         9.58 o                         
  10   6   8         74.42         94.80         9.46 o                         
  12   6   8         70.79         68.72        10.83 o                         
  14   6   8          0.69          3.35         8.28 o                         
  16   6   8          0.32        -10.43        10.43 o                         
  18   6   8         91.07         43.63        17.04 o                         
  20   6   8         22.47         -0.88        22.44 o                         
 -23   7   8         86.30        114.00        29.46 o                         
 -21   7   8          3.95         14.01        17.51 o                         
 -19   7   8         28.65         90.82        25.51 o                         
 -17   7   8        775.32        825.50        61.32 o                         
 -15   7   8         25.45         33.85        10.44 o                         
 -13   7   8        602.73        541.82        46.24 o                         
 -11   7   8         28.34        -23.18        24.27 o                         
  -9   7   8         34.31        -23.96        23.96 o                         
  -7   7   8        108.49        122.20        23.96 o                         
  -5   7   8        154.82        121.37        23.22 o                         
  -3   7   8        101.29         88.56        21.85 o                         
  -1   7   8         42.76         34.75         8.20 o                         
   1   7   8        401.93        381.51        18.82 o                         
   3   7   8         89.48         92.33        11.18 o                         
   5   7   8        665.73        712.06        24.51 o                         
   7   7   8         52.60         49.08         7.50 o                         
   9   7   8        578.79        543.17        27.85 o                         
  11   7   8        304.81        334.44        31.60 o                         
  13   7   8        538.78        522.79        25.70 o                         
  15   7   8         82.73         75.51        14.10 o                         
  17   7   8          2.31         14.11         9.31 o                         
 -22   8   8          3.56         11.88        14.30 o                         
 -20   8   8          1.01         -9.94        22.51 o                         
 -18   8   8        161.67        189.27        32.57 o                         
 -16   8   8        104.03        117.58        26.41 o                         
 -14   8   8        738.60        815.77        58.23 o                         
 -12   8   8        270.24        206.68        29.73 o                         
 -10   8   8        129.49         95.90        21.26 o                         
  -8   8   8        443.85        495.37        43.73 o                         
  -6   8   8         36.85         22.94        18.72 o                         
  -4   8   8        224.39        207.99        29.48 o                         
  -2   8   8        302.44        287.15        22.19 o                         
   0   8   8         86.94         62.33        10.01 o                         
   2   8   8        175.43        182.55        14.53 o                         
   4   8   8       1380.40       1442.56        37.25 o                         
   6   8   8        314.96        320.83        25.60 o                         
   8   8   8        178.27        144.85        28.43 o                         
  10   8   8         51.32        130.11        28.30 o                         
  12   8   8         38.15         22.51        10.65 o                         
  14   8   8        280.27        285.81        20.79 o                         
  16   8   8        467.74        488.32        36.41 o                         
 -19   9   8         23.45          7.02        19.38 o                         
 -17   9   8        150.08        177.79        31.27 o                         
 -15   9   8        110.85        132.29        28.48 o                         
 -13   9   8        246.71        288.43        37.11 o                         
 -11   9   8         20.02         44.89        20.40 o                         
  -9   9   8         90.19         50.74        21.01 o                         
  -7   9   8       1047.58       1028.92        66.16 o                         
  -5   9   8        441.29        396.70        42.53 o                         
  -3   9   8         29.37         39.17        13.17 o                         
  -1   9   8         22.38          8.41         8.79 o                         
   1   9   8        287.31        268.17        18.26 o                         
   3   9   8         10.50         21.99         8.70 o                         
   5   9   8          2.48         -5.69        11.84 o                         
   7   9   8        489.36        551.76        51.61 o                         
   9   9   8        116.70        145.04        30.36 o                         
  11   9   8        939.84        855.90        63.38 o                         
  13   9   8         20.96          0.71        14.00 o                         
  15   9   8        134.96         97.84        21.41 o                         
 -18  10   8         45.60         47.77        26.29 o                         
 -16  10   8        283.38        314.30        41.58 o                         
 -14  10   8        225.36        188.98        33.88 o                         
 -12  10   8          6.69         50.27        21.79 o                         
 -10  10   8          4.84         19.37        23.15 o                         
  -8  10   8          0.21         18.61        20.61 o                         
  -6  10   8        235.64        196.07        34.73 o                         
  -4  10   8        839.05        752.32        40.34 o                         
  -2  10   8        272.68        315.73        26.80 o                         
   0  10   8        581.40        560.77        44.78 o                         
   2  10   8         17.55         -5.12        13.88 o                         
   4  10   8        194.10        198.37        21.34 o                         
   6  10   8         23.54         16.16        18.96 o                         
   8  10   8         60.77        116.95        29.64 o                         
  10  10   8         18.86         13.72        20.83 o                         
  12  10   8        122.78        129.44        22.75 o                         
 -15  11   8         45.64         19.26        22.81 o                         
 -13  11   8          7.74          4.77        22.39 o                         
 -11  11   8          1.03        -12.48        21.22 o                         
  -9  11   8         11.67          4.96        20.37 o                         
  -7  11   8         38.89         36.25        15.80 o                         
  -5  11   8         19.41        -15.70        15.70 o                         
  -3  11   8         56.78         72.94        33.41 o                         
  -1  11   8        132.44        142.17        22.67 o                         
   1  11   8          8.03         29.93        14.85 o                         
   3  11   8        162.51        137.64        20.40 o                         
   5  11   8         46.18         81.17        27.44 o                         
   7  11   8         24.75         25.86        21.25 o                         
   9  11   8         27.56         43.22        22.01 o                         
  -8  12   8        154.48        227.15        37.65 o                         
  -6  12   8         49.70         65.48        26.32 o                         
  -4  12   8          9.87         42.50        15.93 o                         
  -2  12   8         92.32        122.67        28.17 o                         
   0  12   8          4.48         58.14        18.67 o                         
   2  12   8          6.69          5.06        12.64 o                         
 -27   1   9        936.74       1070.65        54.37 o                         
 -25   1   9        265.39        290.62        28.05 o                         
 -23   1   9         17.60         -8.85        17.55 o                         
 -21   1   9        718.36        769.80        38.70 o                         
 -19   1   9        186.91        155.11        16.66 o                         
 -17   1   9          6.94          0.77        12.62 o                         
 -15   1   9       1945.76       1934.38        50.68 o                         
 -13   1   9          4.31          8.85         7.82 o                         
 -11   1   9       1949.77       2164.63        46.68 o                         
  -9   1   9      11588.50      12157.80       185.82 o                         
  -7   1   9       2135.88       2092.92        42.87 o                         
  -5   1   9        180.48        139.59         7.36 o                         
  -3   1   9        122.63        194.37         9.28 o                         
  -1   1   9       2837.57       3010.00        31.05 o                         
   1   1   9        330.20        376.42        10.52 o                         
   3   1   9       3933.87       3823.90        38.75 o                         
   5   1   9       1993.95       1996.96        29.43 o                         
   7   1   9         99.04        125.43         7.25 o                         
   9   1   9       2431.75       2430.38        36.95 o                         
  11   1   9          1.25          3.86         5.12 o                         
  13   1   9         38.78         37.42         9.29 o                         
  15   1   9         18.34         14.29         9.87 o                         
  17   1   9        169.04        167.34        20.80 o                         
  19   1   9          3.18         32.45        11.87 o                         
  21   1   9         90.81        130.16        18.47 o                         
 -28   2   9        186.90        217.87        28.03 o                         
 -26   2   9        456.20        428.60        48.76 o                         
 -24   2   9        948.73       1008.38        74.38 o                         
 -22   2   9         14.69         13.22        12.64 o                         
 -20   2   9        843.61        849.02        39.73 o                         
 -18   2   9         71.89         69.22        13.01 o                         
 -16   2   9       1039.88       1012.66        37.84 o                         
 -14   2   9        803.23        773.83        30.61 o                         
 -12   2   9       1028.38        926.17        45.55 o                         
 -10   2   9       4007.39       3999.14        60.51 o                         
  -8   2   9       5201.93       5453.02        71.54 o                         
  -6   2   9      17275.59      18268.69       205.14 o                         
  -4   2   9       1242.62       1325.65        23.95 o                         
  -2   2   9         25.58          5.05         4.38 o                         
   0   2   9       1332.56       1191.39        19.31 o                         
   2   2   9       1855.58       1855.00        28.46 o                         
   4   2   9        924.96       1045.25        17.11 o                         
   6   2   9       1106.42        974.36        18.96 o                         
   8   2   9       1844.87       1704.80        27.89 o                         
  10   2   9          8.91         21.25         6.05 o                         
  12   2   9       9174.97       9054.46       143.01 o                         
  14   2   9       1643.70       1556.20        43.44 o                         
  16   2   9         13.17         16.68        12.41 o                         
  18   2   9        176.86        238.69        24.10 o                         
  20   2   9        529.86        537.30        35.85 o                         
  22   2   9        178.19        154.12        22.92 o                         
 -27   3   9        463.82        552.79        39.53 o                         
 -25   3   9        982.85        993.48        60.57 o                         
 -23   3   9          2.62          5.39        12.29 o                         
 -21   3   9         85.24         57.53        15.28 o                         
 -19   3   9       6557.07       6793.64       125.62 o                         
 -17   3   9       1169.66       1234.10        44.64 o                         
 -15   3   9        443.76        411.08        21.75 o                         
 -13   3   9        246.24        220.61        14.42 o                         
 -11   3   9         36.45         45.37        20.86 o                         
  -9   3   9       5252.50       5373.69       149.95 o                         
  -7   3   9       7678.21       7416.94       103.40 o                         
  -5   3   9       1665.01       1851.66        29.92 o                         
  -3   3   9         99.07         59.39         8.98 o                         
  -1   3   9       5144.23       5054.57        98.22 o                         
   1   3   9        686.46        558.35        22.26 o                         
   3   3   9       2285.24       2251.01        43.32 o                         
   5   3   9         76.62         71.62         6.00 o                         
   7   3   9        145.60        138.50         9.96 o                         
   9   3   9        236.30        246.44        12.44 o                         
  11   3   9       2931.55       2766.96        50.83 o                         
  13   3   9          7.10          8.68         7.14 o                         
  15   3   9        703.05        743.10        36.20 o                         
  17   3   9         16.67          3.97        10.71 o                         
  19   3   9          3.36        -12.62        13.06 o                         
  21   3   9        613.99        680.58        63.07 o                         
 -26   4   9         66.61         83.21        26.63 o                         
 -24   4   9         14.28        -18.82        21.21 o                         
 -22   4   9         38.09         34.28        17.10 o                         
 -20   4   9        368.43        371.33        38.36 o                         
 -18   4   9        103.79         93.12        14.10 o                         
 -16   4   9       2616.94       2715.39        46.02 o                         
 -14   4   9        298.95        286.81        12.16 o                         
 -12   4   9         98.39         81.16         6.20 o                         
 -10   4   9         75.85         94.76        10.00 o                         
  -8   4   9       2781.73       2889.74        62.80 o                         
  -6   4   9          9.57         11.72         4.62 o                         
  -4   4   9       1787.19       2023.03        49.94 o                         
  -2   4   9        336.74        311.34        16.37 o                         
   0   4   9        157.64        151.69        13.06 o                         
   2   4   9         15.77         18.12         4.94 o                         
   4   4   9         43.84         50.07         4.40 o                         
   6   4   9       1357.23       1354.14        27.40 o                         
   8   4   9       1434.28       1420.48        29.55 o                         
  10   4   9          0.69         -6.86         6.86 o                         
  12   4   9        499.90        498.59        21.38 o                         
  14   4   9        392.50        330.63        18.56 o                         
  16   4   9        134.47        110.54        12.80 o                         
  18   4   9         17.73         32.24        14.88 o                         
  20   4   9        302.21        465.89        52.48 o                         
 -25   5   9        230.54        236.90        37.36 o                         
 -23   5   9         98.12         72.68        24.40 o                         
 -21   5   9        238.68        186.22        29.77 o                         
 -19   5   9          1.20         20.10        17.01 o                         
 -17   5   9       1225.88       1253.77        43.15 o                         
 -15   5   9        934.74       1060.85        26.42 o                         
 -13   5   9       2759.06       2709.10        44.45 o                         
 -11   5   9         11.54         49.78        12.71 o                         
  -9   5   9        440.29        449.17        23.82 o                         
  -7   5   9          2.21         -0.48        11.19 o                         
  -5   5   9          5.96         22.32         8.62 o                         
  -3   5   9       1349.41       1344.48        42.68 o                         
  -1   5   9        666.25        592.76        23.51 o                         
   1   5   9       1999.59       1959.57        38.82 o                         
   3   5   9       1070.81        977.66        25.28 o                         
   5   5   9       3510.51       3490.19        52.72 o                         
   7   5   9          0.04          2.33         3.49 o                         
   9   5   9        531.19        495.36        19.67 o                         
  11   5   9        595.67        554.39        23.10 o                         
  13   5   9         36.26         35.41         8.61 o                         
  15   5   9         30.60         31.77         9.63 o                         
  17   5   9        326.61        341.70        21.32 o                         
  19   5   9        176.23        183.04        36.09 o                         
 -24   6   9        486.98        602.48        55.97 o                         
 -22   6   9        128.48        127.35        27.32 o                         
 -20   6   9        137.07        128.33        26.76 o                         
 -18   6   9       1758.44       1894.98        91.17 o                         
 -16   6   9        697.19        620.26        51.90 o                         
 -14   6   9        290.80        317.40        15.23 o                         
 -12   6   9        174.66        196.80        17.09 o                         
 -10   6   9         18.66          0.30         9.23 o                         
  -8   6   9         33.59         -1.35        26.32 o                         
  -6   6   9        217.08        219.03        18.68 o                         
  -4   6   9       1202.91       1201.58        59.60 o                         
  -2   6   9          8.25          0.24        10.75 o                         
   0   6   9       5475.38       5529.22        79.42 o                         
   2   6   9        180.78        152.87        18.98 o                         
   4   6   9         76.76         66.22         8.80 o                         
   6   6   9       2687.36       2728.33        47.91 o                         
   8   6   9        198.93        202.18        15.50 o                         
  10   6   9        665.33        610.01        21.33 o                         
  12   6   9         10.13          1.47         7.74 o                         
  14   6   9        415.97        422.34        31.39 o                         
  16   6   9         95.58         61.09        13.68 o                         
  18   6   9        300.57        338.52        46.78 o                         
 -23   7   9         32.10         20.33        20.98 o                         
 -21   7   9        347.92        410.69        32.78 o                         
 -19   7   9          9.43          5.10        20.57 o                         
 -17   7   9         38.65         63.72        27.08 o                         
 -15   7   9       1636.41       1728.20        87.58 o                         
 -13   7   9       1287.56       1142.96        65.47 o                         
 -11   7   9         99.19        110.63        12.88 o                         
  -9   7   9        336.16        279.41        29.51 o                         
  -7   7   9        334.41        253.25        32.18 o                         
  -5   7   9        131.99        106.59        25.00 o                         
  -3   7   9       1214.01       1283.67        65.58 o                         
  -1   7   9         36.03         32.68        13.24 o                         
   1   7   9        217.96        238.56        15.35 o                         
   3   7   9       1001.49        996.33        29.69 o                         
   5   7   9       2629.91       2558.30        49.33 o                         
   7   7   9         10.17         -3.12        10.00 o                         
   9   7   9        511.12        466.47        26.49 o                         
  11   7   9          6.60         28.69         9.34 o                         
  13   7   9          1.02         -0.86         9.24 o                         
  15   7   9        448.39        411.58        31.58 o                         
  17   7   9         68.24         84.64        22.05 o                         
 -22   8   9         17.39         42.07        15.75 o                         
 -20   8   9        375.59        438.60        49.21 o                         
 -18   8   9          8.58         14.66        20.15 o                         
 -16   8   9         13.09         18.70        21.39 o                         
 -14   8   9          8.62          8.28        17.32 o                         
 -12   8   9         63.15         48.06        17.08 o                         
 -10   8   9          7.18        -17.57        21.05 o                         
  -8   8   9         33.61         29.85        20.44 o                         
  -6   8   9         40.97         32.92        18.49 o                         
  -4   8   9         14.13        -13.44        16.36 o                         
  -2   8   9        313.90        291.28        18.07 o                         
   0   8   9        449.70        386.81        20.17 o                         
   2   8   9         20.87         24.48        10.20 o                         
   4   8   9        513.75        500.61        21.97 o                         
   6   8   9        552.55        473.12        27.59 o                         
   8   8   9        186.05        193.05        31.27 o                         
  10   8   9       1792.75       1757.36        63.38 o                         
  12   8   9        287.27        244.16        25.46 o                         
  14   8   9        247.64        202.84        25.28 o                         
  16   8   9        193.13        241.67        43.69 o                         
 -19   9   9         56.44         46.03        21.21 o                         
 -17   9   9         64.25         69.67        25.66 o                         
 -15   9   9        162.10        132.90        28.57 o                         
 -13   9   9        163.48        194.58        32.14 o                         
 -11   9   9        646.13        623.53        53.19 o                         
  -9   9   9        405.30        390.55        43.36 o                         
  -7   9   9         56.65         35.36        22.37 o                         
  -5   9   9        235.71        289.68        37.49 o                         
  -3   9   9         68.80         64.60        14.99 o                         
  -1   9   9          2.46          1.47         7.75 o                         
   1   9   9        338.75        330.24        19.79 o                         
   3   9   9        114.05         99.98        17.56 o                         
   5   9   9         29.26         11.95        17.69 o                         
   7   9   9        129.58         98.09        30.22 o                         
   9   9   9         17.63         20.82        20.08 o                         
  11   9   9          7.20         27.82        15.42 o                         
  13   9   9         87.29         45.43        16.20 o                         
 -16  10   9         64.53         45.37        21.35 o                         
 -14  10   9          4.35         19.29        21.62 o                         
 -12  10   9         90.84         83.98        26.50 o                         
 -10  10   9        300.68        291.51        39.39 o                         
  -8  10   9        417.48        384.14        45.42 o                         
  -6  10   9        186.86        196.14        33.46 o                         
  -4  10   9         52.16         49.11        14.54 o                         
  -2  10   9         14.38         -6.61        10.51 o                         
   0  10   9        261.28        271.39        37.63 o                         
   2  10   9          2.37          0.77        11.95 o                         
   4  10   9         62.78         62.29        20.59 o                         
   6  10   9        586.75        683.25        59.06 o                         
   8  10   9        198.15        173.55        34.40 o                         
  10  10   9        182.21        232.06        38.40 o                         
 -13  11   9        442.12        631.78        59.46 o                         
 -11  11   9         86.40         77.30        29.50 o                         
  -9  11   9        319.74        386.06        47.98 o                         
  -7  11   9         49.96         27.96        13.72 o                         
  -5  11   9         36.34         38.31        14.50 o                         
  -3  11   9          3.80         17.69        24.79 o                         
  -1  11   9         27.13         17.39        13.39 o                         
   1  11   9        652.55        656.38        38.98 o                         
   3  11   9         32.75         11.46        19.32 o                         
   5  11   9        112.18        139.61        32.97 o                         
   7  11   9          8.11         17.08        20.32 o                         
  -6  12   9         16.72         26.79        16.87 o                         
  -4  12   9          0.75        -15.55        15.55 o                         
  -2  12   9        102.28        173.32        31.32 o                         
   0  12   9        931.55       1163.56       100.15 o                         
 -28   0  10         36.75          6.94        20.17 o                         
 -26   0  10       1032.36       1036.79        71.70 o                         
 -24   0  10          1.49        -21.04        24.53 o                         
 -22   0  10       1811.93       1805.08        84.98 o                         
 -20   0  10        709.36        708.48        49.35 o                         
 -18   0  10         42.56         27.27        14.43 o                         
 -16   0  10       1790.73       1955.12        73.02 o                         
 -14   0  10        826.05        633.87        24.01 o                         
 -12   0  10        264.62        219.28        23.58 o                         
 -10   0  10          1.25         -0.37         4.10 o                         
  -8   0  10        230.90        166.74        11.15 o                         
  -6   0  10       1355.35       1376.52        23.98 o                         
  -4   0  10        236.65        168.54         7.70 o                         
  -2   0  10      11850.12      12111.64       161.00 o                         
   0   0  10        202.55        259.35        16.58 o                         
   2   0  10         90.41        123.02         6.63 o                         
   4   0  10       4513.00       4391.39        66.45 o                         
   6   0  10        530.42        492.08        29.04 o                         
   8   0  10       4413.87       4402.14        92.78 o                         
  10   0  10       1311.01       1223.28        66.16 o                         
  12   0  10          0.09        -10.74        18.21 o                         
  14   0  10       1566.36       1788.64        88.45 o                         
  16   0  10        378.91        340.71        45.48 o                         
  18   0  10        143.43        107.87        29.98 o                         
  20   0  10        721.27        817.30        70.24 o                         
 -27   1  10         80.73         70.29        17.89 o                         
 -25   1  10        994.44       1015.57        49.21 o                         
 -23   1  10        203.05        230.59        38.21 o                         
 -21   1  10        172.00        153.91        19.95 o                         
 -19   1  10        176.26        143.89        17.13 o                         
 -17   1  10        274.84        252.60        39.47 o                         
 -15   1  10        854.37        876.30        33.27 o                         
 -13   1  10       1077.73       1084.70        24.28 o                         
 -11   1  10        613.07        589.49        19.90 o                         
  -9   1  10        903.57        976.67        32.27 o                         
  -7   1  10       2400.19       2588.66        43.51 o                         
  -5   1  10        800.63        760.28        18.95 o                         
  -3   1  10       1242.18       1246.89        23.20 o                         
  -1   1  10         55.84         40.86         4.01 o                         
   1   1  10        244.03        224.51         6.34 o                         
   3   1  10         39.25         60.53         4.88 o                         
   5   1  10       2069.06       2166.20        31.57 o                         
   7   1  10        791.75        689.60        17.05 o                         
   9   1  10          0.02         -4.73         4.73 o                         
  11   1  10        894.15        890.44        21.85 o                         
  13   1  10        701.69        726.13        28.86 o                         
  15   1  10       1896.34       1976.20        51.85 o                         
  17   1  10        367.53        462.82        34.50 o                         
  19   1  10         81.22         87.88        15.50 o                         
  21   1  10         98.39        124.34        24.59 o                         
 -28   2  10         35.91         73.33        41.98 o                         
 -26   2  10        140.81        108.58        20.65 o                         
 -24   2  10        420.54        435.47        32.69 o                         
 -22   2  10        117.14        120.84        17.87 o                         
 -20   2  10        744.10        708.04        35.89 o                         
 -18   2  10         12.01         14.44        11.06 o                         
 -16   2  10       1573.99       1554.89        46.85 o                         
 -14   2  10        254.81        233.28        17.18 o                         
 -12   2  10        522.48        485.29        19.17 o                         
 -10   2  10        521.86        537.31        35.85 o                         
  -8   2  10       1132.68       1124.68        26.96 o                         
  -6   2  10        265.69        283.51        16.17 o                         
  -4   2  10       1040.77       1084.38        23.51 o                         
  -2   2  10       1629.28       1749.07        37.28 o                         
   0   2  10        802.88        832.62        15.00 o                         
   2   2  10       1000.98       1031.48        21.15 o                         
   4   2  10        380.87        382.86        13.40 o                         
   6   2  10         40.51         42.06         4.90 o                         
   8   2  10       1393.30       1306.86        24.47 o                         
  10   2  10        990.63       1021.03        24.50 o                         
  12   2  10        350.98        351.85        21.01 o                         
  14   2  10        278.29        270.90        20.62 o                         
  16   2  10         71.19         78.32        19.43 o                         
  18   2  10        245.60        225.19        28.87 o                         
  20   2  10          5.97        -26.86        26.86 o                         
 -27   3  10          6.95          2.57        17.47 o                         
 -25   3  10         52.10         49.66        19.58 o                         
 -23   3  10         51.17         38.66        14.40 o                         
 -21   3  10        322.66        272.86        24.78 o                         
 -19   3  10        629.92        659.98        34.66 o                         
 -17   3  10        229.59        210.84        19.82 o                         
 -15   3  10        909.59        837.41        28.40 o                         
 -13   3  10        169.94        157.26        12.72 o                         
 -11   3  10        951.79        846.05        34.07 o                         
  -9   3  10       2942.41       2890.53       126.29 o                         
  -7   3  10       2475.26       2482.19        58.29 o                         
  -5   3  10        271.03        302.81         9.07 o                         
  -3   3  10          2.85          3.45         2.89 o                         
  -1   3  10       1809.48       1782.52        39.28 o                         
   1   3  10        155.34        175.19        12.69 o                         
   3   3  10       1410.31       1379.03        28.85 o                         
   5   3  10         12.13         11.54         4.08 o                         
   7   3  10        402.48        391.15        14.25 o                         
   9   3  10       3550.35       3505.25        63.22 o                         
  11   3  10          5.51          4.20         6.50 o                         
  13   3  10         28.05         21.10         7.19 o                         
  15   3  10          0.03         -7.93        11.47 o                         
  17   3  10         15.65         -4.89        21.04 o                         
  19   3  10        156.63        171.91        35.94 o                         
 -26   4  10        343.29        371.86        46.73 o                         
 -24   4  10          0.40        -22.48        22.48 o                         
 -22   4  10         69.49        109.26        26.44 o                         
 -20   4  10        209.66        210.10        22.11 o                         
 -18   4  10        348.09        321.80        23.34 o                         
 -16   4  10        460.50        448.00        76.44 o                         
 -14   4  10        640.41        570.28        39.02 o                         
 -12   4  10       2765.75       2655.57        64.58 o                         
 -10   4  10       1972.37       1855.42        51.08 o                         
  -8   4  10        511.70        458.27        13.62 o                         
  -6   4  10        467.08        458.19        15.23 o                         
  -4   4  10        123.52         84.01         6.63 o                         
  -2   4  10       1059.11        974.58        20.78 o                         
   0   4  10        932.58        914.75        28.57 o                         
   2   4  10          0.64          7.50         3.81 o                         
   4   4  10        196.42        196.15        10.14 o                         
   6   4  10        544.93        555.95        18.90 o                         
   8   4  10        371.23        342.39        14.36 o                         
  10   4  10         92.92         84.15         8.75 o                         
  12   4  10          5.41          4.00         6.98 o                         
  14   4  10        291.57        323.24        18.67 o                         
  16   4  10         11.16         -0.40        23.13 o                         
  18   4  10          7.18         -2.62        21.46 o                         
  20   4  10       1100.95       1176.06        83.23 o                         
 -25   5  10        204.72        219.58        37.26 o                         
 -23   5  10          8.72        -14.26        20.09 o                         
 -21   5  10          1.24         10.95        18.62 o                         
 -19   5  10        126.45        105.37        24.43 o                         
 -17   5  10        208.60        178.35        17.84 o                         
 -15   5  10       2492.59       2425.41        63.10 o                         
 -13   5  10       2367.47       2386.71        87.58 o                         
 -11   5  10       8694.05       8614.34       348.97 o                         
  -9   5  10       3270.51       3085.66       136.72 o                         
  -7   5  10        156.62        132.96        31.72 o                         
  -5   5  10          3.53          8.83         9.87 o                         
  -3   5  10        693.66        743.12        26.58 o                         
  -1   5  10       7569.48       7091.46       103.40 o                         
   1   5  10         13.55          1.85         6.03 o                         
   3   5  10          0.35         -4.28         5.22 o                         
   5   5  10       5498.86       5489.33        66.54 o                         
   7   5  10       4353.18       4375.20        75.75 o                         
   9   5  10          7.54          8.71         6.12 o                         
  11   5  10          5.27         17.26         8.43 o                         
  13   5  10        161.38        162.90        20.12 o                         
  15   5  10          5.98          4.93        11.45 o                         
  17   5  10        129.76        142.77        33.43 o                         
  19   5  10        594.49        754.48        68.51 o                         
 -24   6  10          0.51        -21.57        21.57 o                         
 -22   6  10        223.42        200.46        34.28 o                         
 -20   6  10         12.10        -16.35        16.35 o                         
 -18   6  10         22.34         35.04        23.50 o                         
 -16   6  10        141.65        159.78        31.20 o                         
 -14   6  10          3.11          5.73         9.26 o                         
 -12   6  10        873.76        845.06        35.20 o                         
 -10   6  10        747.26        648.08        34.26 o                         
  -8   6  10        377.56        315.36        77.94 o                         
  -6   6  10         19.62         19.10         9.03 o                         
  -4   6  10         34.94         40.48        10.45 o                         
  -2   6  10       2052.72       2011.84        56.91 o                         
   0   6  10       7420.64       7168.54        96.14 o                         
   2   6  10        303.06        287.49        22.94 o                         
   4   6  10         13.38         -7.09         7.09 o                         
   6   6  10         19.61         25.41        10.34 o                         
   8   6  10        319.82        339.66        16.02 o                         
  10   6  10        189.86        181.66        12.91 o                         
  12   6  10          7.01         10.12        11.13 o                         
  14   6  10         41.90         23.74        11.50 o                         
  16   6  10         75.40         53.57        25.83 o                         
  18   6  10        180.35        267.95        43.23 o                         
 -23   7  10          5.03         -8.29        22.27 o                         
 -21   7  10        349.28        349.36        30.55 o                         
 -19   7  10         33.65         77.01        25.50 o                         
 -17   7  10        273.44        337.48        41.71 o                         
 -15   7  10        122.32        110.39        25.79 o                         
 -13   7  10          1.27         14.45        17.14 o                         
 -11   7  10       1253.41       1034.90        38.45 o                         
  -9   7  10        319.69        245.05        19.81 o                         
  -7   7  10        237.02        223.94        30.13 o                         
  -5   7  10         35.21         31.73        16.63 o                         
  -3   7  10          1.80         -9.77        13.31 o                         
  -1   7  10       3249.27       3185.86        59.61 o                         
   1   7  10       1114.97       1109.36        32.46 o                         
   3   7  10         58.75         66.07        16.93 o                         
   5   7  10         12.22         32.07        11.98 o                         
   7   7  10        865.12        873.23        47.17 o                         
   9   7  10         16.69         16.46         9.01 o                         
  11   7  10          9.37          9.44        12.55 o                         
  13   7  10         49.73         47.62        17.07 o                         
  15   7  10          7.13          1.88        12.27 o                         
 -22   8  10         15.08          7.37        21.06 o                         
 -20   8  10        399.17        530.50        53.52 o                         
 -18   8  10          5.99        -12.48        18.97 o                         
 -16   8  10         30.50         65.66        24.44 o                         
 -14   8  10          6.79         10.18        19.12 o                         
 -12   8  10         15.14         22.65        17.74 o                         
 -10   8  10        182.74         62.49        20.84 o                         
  -8   8  10       1234.53       1175.87        68.41 o                         
  -6   8  10        658.76        543.94        47.95 o                         
  -4   8  10       1041.23        955.34        61.34 o                         
  -2   8  10         74.11         55.27        10.00 o                         
   0   8  10        178.35        167.88        14.45 o                         
   2   8  10        171.23        167.48        22.11 o                         
   4   8  10         27.11         14.23         9.93 o                         
   6   8  10        126.33        133.98        31.38 o                         
   8   8  10         10.76          3.57        17.15 o                         
  10   8  10        405.49        442.53        33.43 o                         
  12   8  10         57.18         86.72        21.24 o                         
  14   8  10        196.44        215.04        44.91 o                         
 -19   9  10        365.74        424.20        51.98 o                         
 -17   9  10          0.31         -1.98        21.11 o                         
 -15   9  10         33.94         44.20        22.19 o                         
 -13   9  10        591.11        737.22        57.74 o                         
 -11   9  10        195.25        244.10        36.15 o                         
  -9   9  10          3.08        -15.99        19.09 o                         
  -7   9  10        380.01        355.15        40.73 o                         
  -5   9  10          9.66         11.05        17.29 o                         
  -3   9  10         25.55         28.63        10.61 o                         
  -1   9  10        599.14        555.09        26.17 o                         
   1   9  10        300.18        317.43        19.67 o                         
   3   9  10         41.50         32.75        21.50 o                         
   5   9  10        314.98        338.10        42.88 o                         
   7   9  10       1175.34       1381.40        80.85 o                         
   9   9  10        367.53        334.90        44.07 o                         
  11   9  10          3.52         -3.45        13.93 o                         
 -16  10  10         46.31         20.21        19.60 o                         
 -14  10  10         39.75         34.88        21.21 o                         
 -12  10  10          3.15         10.14        19.30 o                         
 -10  10  10        182.18        230.63        36.31 o                         
  -8  10  10        155.38        140.58        31.15 o                         
  -6  10  10         74.98         71.12        24.83 o                         
  -4  10  10        316.88        293.76        26.96 o                         
  -2  10  10         14.57         24.36        10.35 o                         
   0  10  10         24.60         15.35        12.81 o                         
   2  10  10        409.98        370.60        44.28 o                         
   4  10  10          3.10         13.36        20.36 o                         
   6  10  10         16.44         18.20        22.85 o                         
   8  10  10        240.01        311.77        42.36 o                         
  10  10  10         79.78         87.29        28.65 o                         
 -13  11  10         74.26         60.27        27.06 o                         
 -11  11  10         53.06         85.04        28.15 o                         
  -9  11  10         38.08        -15.66        24.32 o                         
  -7  11  10          0.45        -15.34        15.34 o                         
  -5  11  10          2.44        -14.32        14.32 o                         
  -3  11  10         18.10          7.86        17.01 o                         
  -1  11  10        176.85        139.18        20.28 o                         
   1  11  10         85.79         87.44        29.03 o                         
   3  11  10         98.76        133.39        29.25 o                         
   5  11  10         47.79         30.36        22.25 o                         
 -27   1  11          0.06          1.84        14.42 o                         
 -25   1  11         75.38         71.26        17.79 o                         
 -23   1  11         88.22        100.17        28.02 o                         
 -21   1  11        239.58        237.04        22.80 o                         
 -19   1  11         92.41         67.40        12.99 o                         
 -17   1  11         89.42         56.39        11.75 o                         
 -15   1  11       2006.29       1964.78        73.69 o                         
 -13   1  11        702.91        728.16        18.10 o                         
 -11   1  11         72.28        101.64         9.64 o                         
  -9   1  11        417.11        380.79        13.72 o                         
  -7   1  11       1006.87       1116.94        30.22 o                         
  -5   1  11         18.62         37.90         3.75 o                         
  -3   1  11       2809.70       2921.30        36.34 o                         
  -1   1  11       3245.27       3468.35        36.49 o                         
   1   1  11        488.52        414.63         8.91 o                         
   3   1  11        712.65        574.29        12.73 o                         
   5   1  11          0.01          2.81         3.73 o                         
   7   1  11        593.23        597.30        29.17 o                         
   9   1  11        119.49        118.41        10.08 o                         
  11   1  11         74.98         70.08        26.48 o                         
  13   1  11        615.39        631.50        37.61 o                         
  15   1  11       1501.73       1405.11        58.91 o                         
  17   1  11       1176.19       1228.96        58.04 o                         
  19   1  11          0.03         16.31        26.74 o                         
 -28   2  11         29.48         31.19        15.03 o                         
 -26   2  11         39.65         50.48        16.15 o                         
 -24   2  11        393.76        413.80        46.93 o                         
 -22   2  11        325.43        294.40        25.31 o                         
 -20   2  11        811.59        799.02        47.98 o                         
 -18   2  11       2167.56       2227.53        61.39 o                         
 -16   2  11          0.02         17.50        10.13 o                         
 -14   2  11       2541.19       2508.01        49.43 o                         
 -12   2  11        153.09        109.97         9.93 o                         
 -10   2  11       1567.67       1699.95        37.03 o                         
  -8   2  11        142.82        151.79        10.14 o                         
  -6   2  11       1614.50       1475.54        37.13 o                         
  -4   2  11        204.72        163.25        12.34 o                         
  -2   2  11       8368.73       8203.41       104.43 o                         
   0   2  11       2229.53       2133.86        26.86 o                         
   2   2  11        445.64        477.62        14.82 o                         
   4   2  11       1288.40       1192.66        24.41 o                         
   6   2  11       1891.70       1825.98        31.97 o                         
   8   2  11          2.02          3.48         5.72 o                         
  10   2  11        415.52        358.28        13.63 o                         
  12   2  11        154.78        190.31        15.59 o                         
  14   2  11         31.04         30.63        12.58 o                         
  16   2  11        950.97       1011.40        51.82 o                         
  18   2  11        242.98        209.58        36.46 o                         
  20   2  11        253.02        258.99        41.60 o                         
 -27   3  11        212.13        244.58        56.73 o                         
 -25   3  11          6.52         11.11        13.01 o                         
 -23   3  11        513.24        518.13        34.28 o                         
 -21   3  11        453.44        394.80        35.03 o                         
 -19   3  11        436.61        429.99        22.94 o                         
 -17   3  11       1202.46       1185.83        35.87 o                         
 -15   3  11         55.26         56.53         9.75 o                         
 -13   3  11       3312.86       3277.65        71.77 o                         
 -11   3  11         13.70         22.63        11.31 o                         
  -9   3  11        161.78        150.58        15.80 o                         
  -7   3  11        849.97        907.46        35.09 o                         
  -5   3  11       1148.80       1092.64        17.88 o                         
  -3   3  11          0.58          6.38         6.95 o                         
  -1   3  11       1518.52       1629.62        38.44 o                         
   1   3  11       2023.88       1911.95        28.04 o                         
   3   3  11        659.56        656.37        21.08 o                         
   5   3  11       2176.53       2053.55        32.01 o                         
   7   3  11        705.49        723.90        19.43 o                         
   9   3  11        735.37        791.75        28.97 o                         
  11   3  11         86.93         75.04        13.88 o                         
  13   3  11       1041.44       1054.65        68.87 o                         
  15   3  11        105.27         93.72        24.91 o                         
  17   3  11         35.85         42.75        24.23 o                         
  19   3  11        173.77        206.85        40.51 o                         
 -26   4  11         78.57         83.72        26.39 o                         
 -24   4  11         70.14         53.57        22.49 o                         
 -22   4  11        416.13        337.29        39.16 o                         
 -20   4  11         86.41         87.01        41.92 o                         
 -18   4  11       1857.44       1959.81        58.91 o                         
 -16   4  11        761.28        733.28        28.64 o                         
 -14   4  11        261.06        214.36        19.99 o                         
 -12   4  11        988.59        885.44        37.10 o                         
 -10   4  11        379.16        351.08        23.37 o                         
  -8   4  11          3.38         10.13         2.74 o                         
  -6   4  11        605.49        668.85        19.05 o                         
  -4   4  11          5.63         10.84         3.78 o                         
  -2   4  11        145.80        136.95        10.08 o                         
   0   4  11        383.16        306.27        26.94 o                         
   2   4  11       2086.36       2111.04        39.95 o                         
   4   4  11         55.96         44.58         5.84 o                         
   6   4  11       1098.79       1099.65        24.37 o                         
   8   4  11          3.24          4.60         5.73 o                         
  10   4  11        845.47        770.03        32.36 o                         
  12   4  11        115.45        116.73        15.22 o                         
  14   4  11          4.24        -16.74        22.14 o                         
  16   4  11        143.02        190.97        36.44 o                         
  18   4  11          2.50         13.94        23.35 o                         
 -25   5  11          5.34         46.97        19.87 o                         
 -23   5  11          6.83         32.58        21.02 o                         
 -21   5  11        293.95        276.09        37.80 o                         
 -19   5  11        168.17        130.82        28.18 o                         
 -17   5  11         64.96         69.58        14.97 o                         
 -15   5  11         89.95         95.19        15.11 o                         
 -13   5  11          0.35          3.21        17.42 o                         
 -11   5  11       9513.38       9334.12       297.70 o                         
  -9   5  11        600.00        611.17        35.44 o                         
  -7   5  11        571.83        562.63        29.10 o                         
  -5   5  11        609.77        542.68        23.76 o                         
  -3   5  11          3.20         -3.45         9.13 o                         
  -1   5  11       1058.17       1030.93        33.00 o                         
   1   5  11       1082.81       1086.91        28.07 o                         
   3   5  11        555.94        502.68        13.53 o                         
   5   5  11       1076.56       1119.16        25.51 o                         
   7   5  11       3274.94       3243.59        63.25 o                         
   9   5  11        506.09        546.86        25.24 o                         
  11   5  11        164.25        161.26        18.80 o                         
  13   5  11        487.57        444.45        46.54 o                         
  15   5  11          5.96         19.19        20.53 o                         
  17   5  11         16.03         31.66        25.34 o                         
 -24   6  11         48.01         63.03        26.37 o                         
 -22   6  11        125.56        108.33        27.57 o                         
 -20   6  11          0.35          0.48        19.82 o                         
 -18   6  11        460.36        507.81        51.05 o                         
 -16   6  11        388.81        341.30        41.12 o                         
 -14   6  11         60.38         47.11        13.04 o                         
 -12   6  11       2759.09       3125.72       124.68 o                         
 -10   6  11         96.66         77.26        29.03 o                         
  -8   6  11       1372.44       1313.65        94.26 o                         
  -6   6  11        246.53        177.69        30.00 o                         
  -4   6  11        214.45        186.76        15.09 o                         
  -2   6  11         24.89         10.09        10.48 o                         
   0   6  11        227.08        248.71        15.74 o                         
   2   6  11          8.78         11.19         6.82 o                         
   4   6  11        735.09        756.48        42.40 o                         
   6   6  11       1199.28       1116.61        43.06 o                         
   8   6  11          4.49         11.16         9.46 o                         
  10   6  11        924.05        889.72        47.67 o                         
  12   6  11        894.65        942.04        44.72 o                         
  14   6  11        124.96         92.10        20.57 o                         
  16   6  11          0.87         -9.49        22.05 o                         
 -23   7  11        103.36        125.48        28.78 o                         
 -21   7  11        731.49        887.04        47.48 o                         
 -19   7  11          4.70        -17.27        21.03 o                         
 -17   7  11        650.09        757.95        58.92 o                         
 -15   7  11          8.04         18.72        20.20 o                         
 -13   7  11        167.20        143.19        27.34 o                         
 -11   7  11         57.83         12.80         9.73 o                         
  -9   7  11       1992.06       2011.12        84.62 o                         
  -7   7  11         12.10        -23.92        23.92 o                         
  -5   7  11          0.35        -18.09        18.09 o                         
  -3   7  11        653.82        660.80        35.02 o                         
  -1   7  11        191.68        158.00        13.93 o                         
   1   7  11        541.66        531.14        22.52 o                         
   3   7  11         61.85         56.61        11.72 o                         
   5   7  11        217.32        239.37        21.77 o                         
   7   7  11          0.21          8.63        18.38 o                         
   9   7  11        708.26        645.34        38.35 o                         
  11   7  11         16.42         17.28        12.92 o                         
  13   7  11        155.16        164.80        21.66 o                         
  15   7  11        106.62        140.00        32.24 o                         
 -20   8  11        188.17        249.62        40.28 o                         
 -18   8  11        263.81        254.49        39.71 o                         
 -16   8  11         15.61         24.78        20.59 o                         
 -14   8  11         37.63         48.52        22.62 o                         
 -12   8  11          9.50         -0.04        19.67 o                         
 -10   8  11         56.44         42.01        21.87 o                         
  -8   8  11       1073.39        869.43        59.56 o                         
  -6   8  11         21.49         -5.54        17.61 o                         
  -4   8  11       1062.20        935.00        42.77 o                         
  -2   8  11        128.59        125.00        14.05 o                         
   0   8  11        412.99        386.72        20.71 o                         
   2   8  11          3.76          3.58         9.67 o                         
   4   8  11         61.96         47.11        12.10 o                         
   6   8  11        379.58        432.83        43.06 o                         
   8   8  11          2.23          8.55        19.30 o                         
  10   8  11         28.99         41.26        16.27 o                         
  12   8  11        136.74        152.94        21.62 o                         
 -19   9  11          0.08         19.25        23.15 o                         
 -17   9  11        152.76        121.30        32.11 o                         
 -15   9  11         20.24         25.48        22.85 o                         
 -13   9  11          7.20         -8.53        18.78 o                         
 -11   9  11         17.61         60.03        24.78 o                         
  -9   9  11          4.54         -4.45        17.96 o                         
  -7   9  11          2.69          8.62        19.60 o                         
  -5   9  11         47.61         19.44        16.73 o                         
  -3   9  11        960.46        937.73        34.99 o                         
  -1   9  11        388.55        359.15        21.66 o                         
   1   9  11        128.68        131.93        18.54 o                         
   3   9  11          9.80         16.78        19.92 o                         
   5   9  11        153.74        188.28        32.30 o                         
   7   9  11        330.28        317.42        40.83 o                         
   9   9  11         64.40         69.60        19.33 o                         
  11   9  11          0.28         -3.77        13.92 o                         
 -16  10  11         39.40          4.72        21.25 o                         
 -14  10  11        121.29        112.95        28.82 o                         
 -12  10  11        541.49        480.16        50.54 o                         
 -10  10  11        105.69         61.63        22.66 o                         
  -8  10  11         26.82         23.06        20.13 o                         
  -6  10  11        103.44        121.77        28.45 o                         
  -4  10  11        280.71        260.48        20.42 o                         
  -2  10  11        699.01        691.07        38.89 o                         
   0  10  11          8.06         -8.58        20.55 o                         
   2  10  11         30.53         13.00        18.31 o                         
   4  10  11         36.95         -3.42        21.76 o                         
   6  10  11         46.56         29.06        19.44 o                         
   8  10  11         83.94        132.88        29.99 o                         
 -11  11  11        167.29        122.75        29.76 o                         
  -9  11  11         86.17         34.81        22.44 o                         
  -7  11  11         27.12         32.40        14.53 o                         
  -5  11  11          5.27          8.68        10.99 o                         
  -3  11  11        289.53        348.84        30.23 o                         
  -1  11  11         30.26         31.19        24.53 o                         
   1  11  11         67.79        115.75        30.86 o                         
   3  11  11          5.84         29.69        20.76 o                         
 -28   0  12        289.54        299.39        42.94 o                         
 -26   0  12         11.05         58.34        23.36 o                         
 -24   0  12       1242.78       1267.55        74.99 o                         
 -22   0  12       2547.36       2601.68       102.98 o                         
 -20   0  12        108.28         95.97        22.02 o                         
 -18   0  12         72.28         43.92        16.40 o                         
 -16   0  12       1584.07       1627.12        65.77 o                         
 -14   0  12       1361.25       1314.34        54.50 o                         
 -12   0  12       6050.89       6184.21       106.05 o                         
 -10   0  12       5021.29       5246.81        90.00 o                         
  -8   0  12        805.53        747.10        27.43 o                         
  -6   0  12       2300.61       2460.79        36.62 o                         
  -4   0  12       4346.06       4342.42        73.85 o                         
  -2   0  12       4881.26       5166.75       169.83 o                         
   0   0  12       3562.24       3901.28        57.50 o                         
   2   0  12          1.37         11.10         5.67 o                         
   4   0  12       2462.75       2521.39        63.81 o                         
   6   0  12        247.58        228.35        20.89 o                         
   8   0  12       4556.00       4285.57        97.11 o                         
  10   0  12       1067.61        962.92        60.98 o                         
  12   0  12        374.00        319.57        39.35 o                         
  14   0  12       2959.03       2810.60       121.52 o                         
  16   0  12         14.50         -6.99        23.58 o                         
  18   0  12        242.97        283.13        45.43 o                         
 -27   1  12         20.54         25.47        15.61 o                         
 -25   1  12          4.85        -11.50        13.00 o                         
 -23   1  12       2398.04       2261.57        69.92 o                         
 -21   1  12        709.93        646.46        34.53 o                         
 -19   1  12        964.04        859.05        40.79 o                         
 -17   1  12          2.13         10.80        11.62 o                         
 -15   1  12         32.44         18.55        13.17 o                         
 -13   1  12       4787.47       4878.16        72.85 o                         
 -11   1  12        326.29        337.53        15.52 o                         
  -9   1  12         57.79         47.82         5.86 o                         
  -7   1  12         33.26         29.20         5.92 o                         
  -5   1  12        210.23        196.71         9.11 o                         
  -3   1  12        748.13        862.47        18.58 o                         
  -1   1  12       8644.42       9165.73        75.53 o                         
   1   1  12       1920.02       1888.65        38.44 o                         
   3   1  12          4.53         13.81         3.50 o                         
   5   1  12        561.14        536.79        15.03 o                         
   7   1  12       2654.97       2633.86        50.23 o                         
   9   1  12       3370.99       3478.08        70.51 o                         
  11   1  12        304.06        372.08        29.17 o                         
  13   1  12         18.50         11.42        22.18 o                         
  15   1  12         23.73         -1.11        14.68 o                         
  17   1  12        721.37        816.43        52.77 o                         
  19   1  12        478.80        537.65        42.67 o                         
 -26   2  12         71.79         58.56        30.60 o                         
 -24   2  12          0.23         -7.54        13.71 o                         
 -22   2  12        107.04         66.79        15.03 o                         
 -20   2  12         26.81         25.29        24.06 o                         
 -18   2  12        891.51        919.32        32.57 o                         
 -16   2  12        868.29        883.74        33.79 o                         
 -14   2  12        714.24        661.11        24.38 o                         
 -12   2  12        318.03        284.76        15.29 o                         
 -10   2  12        722.13        733.72        27.83 o                         
  -8   2  12        272.98        300.51        17.97 o                         
  -6   2  12         77.01         73.98        10.39 o                         
  -4   2  12        118.78        129.94        12.06 o                         
  -2   2  12        515.85        571.37        18.99 o                         
   0   2  12          3.18          1.30         3.58 o                         
   2   2  12         93.39        101.06         7.97 o                         
   4   2  12          2.48         -2.30         5.14 o                         
   6   2  12        810.11        783.03        20.64 o                         
   8   2  12       1929.99       1853.30        47.72 o                         
  10   2  12         60.86         65.60        13.13 o                         
  12   2  12        188.05        191.06        22.44 o                         
  14   2  12        128.06        100.02        17.62 o                         
  16   2  12          3.95        -16.71        16.71 o                         
  18   2  12          1.61         18.74        21.49 o                         
 -27   3  12          7.23         14.17        14.61 o                         
 -25   3  12        322.08        312.32        29.05 o                         
 -23   3  12          5.88        -14.54        14.54 o                         
 -21   3  12        131.15        174.08        18.22 o                         
 -19   3  12       1578.42       1615.43        44.86 o                         
 -17   3  12        213.51        194.65        15.63 o                         
 -15   3  12         96.11         84.61        16.18 o                         
 -13   3  12        122.51        100.80        15.15 o                         
 -11   3  12       3838.15       3655.30        81.93 o                         
  -9   3  12         41.16         45.77        11.49 o                         
  -7   3  12        375.88        322.13        18.47 o                         
  -5   3  12       2524.34       2386.50        37.14 o                         
  -3   3  12       1135.45       1067.95        32.21 o                         
  -1   3  12       1978.72       1882.34        43.29 o                         
   1   3  12        950.82        951.04        25.82 o                         
   3   3  12        469.96        452.86        18.29 o                         
   5   3  12       1130.41       1063.55        33.38 o                         
   7   3  12        373.84        327.13        17.86 o                         
   9   3  12        360.25        302.81        17.83 o                         
  11   3  12        198.73        129.61        26.28 o                         
  13   3  12        292.29        300.77        39.97 o                         
  15   3  12          0.05          0.07        22.54 o                         
  17   3  12        156.64        158.54        34.53 o                         
 -26   4  12        228.15        271.02        39.53 o                         
 -24   4  12        353.37        406.94        43.84 o                         
 -22   4  12         16.82         18.13        16.27 o                         
 -20   4  12        410.00        426.98        28.68 o                         
 -18   4  12          1.77         22.50        11.74 o                         
 -16   4  12         12.98         -2.76        10.04 o                         
 -14   4  12       1199.61       1197.14       106.09 o                         
 -12   4  12        783.41        768.81        36.04 o                         
 -10   4  12       2286.87       2334.69        62.65 o                         
  -8   4  12        510.77        502.00        28.00 o                         
  -6   4  12         37.57         51.48        10.92 o                         
  -4   4  12       5086.12       4949.00        97.41 o                         
  -2   4  12       1235.99       1220.29        49.35 o                         
   0   4  12          7.29          6.78         8.70 o                         
   2   4  12       1620.79       1601.64        35.81 o                         
   4   4  12       1270.85       1236.75        35.17 o                         
   6   4  12       2257.53       2022.23        60.11 o                         
   8   4  12        787.19        779.01        29.15 o                         
  10   4  12       1758.80       1576.73        85.38 o                         
  12   4  12        125.30        140.18        29.35 o                         
  14   4  12        915.27        864.12        67.52 o                         
  16   4  12         25.90         45.83        25.28 o                         
  18   4  12        135.94        199.61        39.63 o                         
 -25   5  12        542.63        583.02        55.47 o                         
 -23   5  12         81.13         64.77        23.50 o                         
 -21   5  12          9.81         11.81        18.72 o                         
 -19   5  12       1211.23       1350.70        72.63 o                         
 -17   5  12        516.11        457.36        51.28 o                         
 -15   5  12         21.27          0.08        12.10 o                         
 -13   5  12       2028.17       2048.85        60.68 o                         
 -11   5  12       3321.48       3164.36       151.51 o                         
  -9   5  12          3.35         10.32        19.64 o                         
  -7   5  12        481.52        465.47        27.22 o                         
  -5   5  12       1353.90       1312.27        38.25 o                         
  -3   5  12       2279.54       2174.18        50.62 o                         
  -1   5  12       1253.57       1168.86        36.44 o                         
   1   5  12       1894.43       1857.61        38.00 o                         
   3   5  12        433.66        408.93        25.49 o                         
   5   5  12        240.87        233.55        16.71 o                         
   7   5  12        112.72        124.16        13.57 o                         
   9   5  12        309.61        296.55        19.40 o                         
  11   5  12        682.78        662.86        29.19 o                         
  13   5  12          0.04         18.85        22.11 o                         
  15   5  12        124.08        169.86        35.16 o                         
  17   5  12        320.92        383.91        49.37 o                         
 -24   6  12          3.89         12.46        20.25 o                         
 -22   6  12          3.72         36.74        18.48 o                         
 -20   6  12          1.18          0.61        17.74 o                         
 -18   6  12          2.84         27.53        21.93 o                         
 -16   6  12        188.24        211.31        34.85 o                         
 -14   6  12        700.46        596.11        42.59 o                         
 -12   6  12        235.05        238.83        21.69 o                         
 -10   6  12        243.99        239.30        20.91 o                         
  -8   6  12          5.36         23.58        14.79 o                         
  -6   6  12        264.77        231.42        23.23 o                         
  -4   6  12        165.14        150.69        14.80 o                         
  -2   6  12          2.58          2.94        13.12 o                         
   0   6  12        826.88        754.82        25.78 o                         
   2   6  12        881.83        812.76        36.53 o                         
   4   6  12        158.08        165.49        18.25 o                         
   6   6  12        295.36        260.87        18.29 o                         
   8   6  12        101.79         70.29        15.18 o                         
  10   6  12         17.58         19.46        11.84 o                         
  12   6  12        152.16        161.10        20.66 o                         
  14   6  12         16.78         -4.82        22.00 o                         
 -21   7  12        113.32        178.01        34.02 o                         
 -19   7  12        191.68        193.81        33.19 o                         
 -17   7  12          0.05         15.69        21.70 o                         
 -15   7  12        216.18        223.90        34.11 o                         
 -13   7  12          0.26        -15.54        19.74 o                         
 -11   7  12         14.56          8.59        10.48 o                         
  -9   7  12          4.10         -5.87        11.15 o                         
  -7   7  12        138.21        118.65        16.60 o                         
  -5   7  12         13.04         -6.82        12.02 o                         
  -3   7  12        289.14        297.36        28.08 o                         
  -1   7  12         95.61         84.71        12.85 o                         
   1   7  12          1.00          9.16         9.45 o                         
   3   7  12          8.10          8.66        10.53 o                         
   5   7  12        103.57        112.02        17.39 o                         
   7   7  12         19.16         12.46         9.51 o                         
   9   7  12          3.87          9.88        21.30 o                         
  11   7  12        268.14        303.01        27.68 o                         
  13   7  12         14.81         36.07        30.55 o                         
 -20   8  12        210.56        137.67        32.38 o                         
 -18   8  12         40.48         20.74        23.78 o                         
 -16   8  12        131.12        103.34        28.12 o                         
 -14   8  12          9.19          0.88        19.14 o                         
 -12   8  12         33.45         34.49        19.24 o                         
 -10   8  12        575.61        595.34        51.05 o                         
  -8   8  12        171.50         96.46        24.36 o                         
  -6   8  12         10.58        -10.84        18.94 o                         
  -4   8  12         24.16         26.89        12.65 o                         
  -2   8  12        452.49        432.68        22.86 o                         
   0   8  12          2.88          2.63        13.99 o                         
   2   8  12        421.84        488.31        43.60 o                         
   4   8  12        113.27        149.90        39.60 o                         
   6   8  12        413.38        417.57        42.85 o                         
   8   8  12        249.67        254.41        25.75 o                         
  10   8  12         69.56         46.83        16.30 o                         
  12   8  12          4.95          3.60        12.75 o                         
 -17   9  12        516.55        633.40        59.59 o                         
 -15   9  12        156.75        160.31        34.78 o                         
 -13   9  12         62.30         75.46        24.36 o                         
 -11   9  12         30.39         -8.90        22.60 o                         
  -9   9  12          0.90        -11.96        19.45 o                         
  -7   9  12        125.65        155.60        29.53 o                         
  -5   9  12         72.63         51.60        22.11 o                         
  -3   9  12        177.91        229.93        18.48 o                         
  -1   9  12        465.02        445.51        31.65 o                         
   1   9  12         38.40         73.17        14.47 o                         
   3   9  12          2.64          4.70        18.93 o                         
   5   9  12        323.84        279.69        37.56 o                         
   7   9  12         53.38         25.52        18.84 o                         
   9   9  12         17.57         10.03        13.52 o                         
 -14  10  12          0.13         13.61        20.47 o                         
 -12  10  12        136.10        193.67        35.13 o                         
 -10  10  12         85.94         22.04        20.54 o                         
  -8  10  12          2.39        -18.62        22.61 o                         
  -6  10  12        194.56        158.60        22.58 o                         
  -4  10  12          3.48         15.81        10.27 o                         
  -2  10  12          2.15         12.00        12.66 o                         
   0  10  12         17.12         11.08        17.38 o                         
   2  10  12        140.46        187.30        34.50 o                         
   4  10  12          4.93          0.33        18.82 o                         
   6  10  12         92.48         71.28        25.38 o                         
  -9  11  12          1.93        -25.28        25.28 o                         
  -7  11  12          1.74        -15.33        15.33 o                         
  -5  11  12         35.44         41.87        12.49 o                         
  -3  11  12         89.13        155.31        33.99 o                         
  -1  11  12          4.15         25.40        21.41 o                         
 -27   1  13         21.47         43.52        26.02 o                         
 -25   1  13          0.13         10.52        16.25 o                         
 -23   1  13        195.90        155.60        37.89 o                         
 -21   1  13          0.46         -0.37         9.88 o                         
 -19   1  13         61.24         45.36        11.48 o                         
 -17   1  13        366.23        367.76        20.02 o                         
 -15   1  13       1054.39       1089.03        36.72 o                         
 -13   1  13        119.50         96.29        10.34 o                         
 -11   1  13        378.34        443.17        16.32 o                         
  -9   1  13        157.19        146.14         9.28 o                         
  -7   1  13        166.92        171.56         7.32 o                         
  -5   1  13         43.37         53.57         6.12 o                         
  -3   1  13        370.63        358.21        14.34 o                         
  -1   1  13       2126.66       2253.39        33.96 o                         
   1   1  13         17.79         14.88         5.01 o                         
   3   1  13       1687.15       1635.92        28.69 o                         
   5   1  13        198.91        189.29        10.15 o                         
   7   1  13         14.09          5.53         9.19 o                         
   9   1  13         40.26         37.86        11.44 o                         
  11   1  13         17.30          6.55        13.91 o                         
  13   1  13        165.42        154.03        26.66 o                         
  15   1  13         11.79         42.39        16.93 o                         
  17   1  13         27.69         30.47        17.10 o                         
 -26   2  13        127.92        161.22        35.45 o                         
 -24   2  13         14.27         26.59        14.48 o                         
 -22   2  13        236.91        185.18        21.27 o                         
 -20   2  13       1333.65       1304.09        40.58 o                         
 -18   2  13         91.96         97.07        14.75 o                         
 -16   2  13         22.16         16.97         8.44 o                         
 -14   2  13          7.95          4.92         6.93 o                         
 -12   2  13       1336.54       1333.02        33.20 o                         
 -10   2  13         41.05         33.90         7.39 o                         
  -8   2  13         25.42         15.41         8.81 o                         
  -6   2  13        175.36        123.44        12.53 o                         
  -4   2  13         42.77         60.69         8.12 o                         
  -2   2  13         28.60         25.55         7.83 o                         
   0   2  13        165.69        163.99         9.61 o                         
   2   2  13         53.09         58.05         6.71 o                         
   4   2  13       1226.91       1181.12        25.56 o                         
   6   2  13         23.77         19.83         5.61 o                         
   8   2  13         38.70         58.58        12.73 o                         
  10   2  13          7.44         31.90        11.24 o                         
  12   2  13        107.86         63.43        15.34 o                         
  14   2  13          0.43         12.13        15.06 o                         
  16   2  13         16.39         14.86        21.58 o                         
  18   2  13          0.81         41.35        27.46 o                         
 -25   3  13        124.68         54.43        15.38 o                         
 -23   3  13        263.80        215.20        19.21 o                         
 -21   3  13          4.38          5.21        10.16 o                         
 -19   3  13       1875.86       1903.27        49.02 o                         
 -17   3  13        956.70        969.49        39.01 o                         
 -15   3  13        301.58        344.91        19.08 o                         
 -13   3  13        237.14        212.23        30.16 o                         
 -11   3  13       2733.74       2691.42        70.90 o                         
  -9   3  13        170.88        144.02        14.60 o                         
  -7   3  13        497.37        480.11        23.10 o                         
  -5   3  13       3528.70       3308.68        63.34 o                         
  -3   3  13       1268.81       1251.86        36.14 o                         
  -1   3  13        233.24        201.67        13.01 o                         
   1   3  13       2557.95       2546.68        45.78 o                         
   3   3  13       1567.97       1580.25        35.28 o                         
   5   3  13        376.80        366.65        17.18 o                         
   7   3  13          2.53          8.02         7.23 o                         
   9   3  13        735.31        673.50        38.47 o                         
  11   3  13          0.15         -6.04        19.35 o                         
  13   3  13        552.64        704.06        61.36 o                         
  15   3  13          1.64        -17.65        22.24 o                         
  17   3  13         18.31         -2.22        20.66 o                         
 -26   4  13        164.56        133.27        28.62 o                         
 -24   4  13         53.97         65.50        20.23 o                         
 -22   4  13         16.01         -0.32        16.27 o                         
 -20   4  13         59.52         75.61        15.45 o                         
 -18   4  13         47.97         59.36        14.74 o                         
 -16   4  13        301.58        276.39        22.42 o                         
 -14   4  13        184.79        129.60        38.84 o                         
 -12   4  13         45.94         67.98        15.24 o                         
 -10   4  13       2787.45       2743.77       100.15 o                         
  -8   4  13         17.01         26.99        10.18 o                         
  -6   4  13       3134.33       3070.09        62.07 o                         
  -4   4  13       4949.56       5034.75       121.70 o                         
  -2   4  13        769.12        746.38        28.92 o                         
   0   4  13          0.11         -3.69         9.60 o                         
   2   4  13        839.65        789.75        25.72 o                         
   4   4  13        855.60        854.84        29.95 o                         
   6   4  13       1047.52        970.15        41.84 o                         
   8   4  13       3416.14       3116.94       107.73 o                         
  10   4  13         26.58         24.29        13.09 o                         
  12   4  13        179.66        213.86        37.46 o                         
  14   4  13        460.09        458.32        51.73 o                         
  16   4  13         27.60          6.83        22.46 o                         
 -25   5  13        106.55         54.55        21.24 o                         
 -23   5  13        270.94        281.33        39.24 o                         
 -21   5  13        220.23        200.33        32.19 o                         
 -19   5  13         20.50         46.05        20.09 o                         
 -17   5  13        254.52        257.46        24.89 o                         
 -15   5  13         11.29          8.36        10.71 o                         
 -13   5  13         62.06         70.93        32.32 o                         
 -11   5  13         12.97         16.65        13.42 o                         
  -9   5  13          6.41          6.92        11.38 o                         
  -7   5  13       1032.89        925.57        33.69 o                         
  -5   5  13        693.22        675.77        28.59 o                         
  -3   5  13        126.35         89.66        14.56 o                         
  -1   5  13         57.45         59.72        17.50 o                         
   1   5  13        149.59        143.49        17.10 o                         
   3   5  13        482.16        426.29        22.56 o                         
   5   5  13       1122.12       1174.67        37.19 o                         
   7   5  13         76.09         52.92        10.22 o                         
   9   5  13         11.73         -0.41         9.30 o                         
  11   5  13          1.49         21.89        14.48 o                         
  13   5  13         86.24         87.77        28.97 o                         
  15   5  13          0.33         57.93        26.18 o                         
 -22   6  13         62.43         68.66        25.30 o                         
 -20   6  13        332.58        380.04        42.56 o                         
 -18   6  13         68.26        105.58        28.36 o                         
 -16   6  13        377.49        359.40        43.45 o                         
 -14   6  13         17.22         13.48        11.18 o                         
 -12   6  13        221.45        216.65        30.23 o                         
 -10   6  13       1276.48       1182.72        46.22 o                         
  -8   6  13          0.23        -11.09        11.29 o                         
  -6   6  13        848.75        845.67        32.97 o                         
  -4   6  13          0.42         -7.34        10.02 o                         
  -2   6  13        848.24        822.52        32.29 o                         
   0   6  13         15.55         11.27        10.40 o                         
   2   6  13        294.27        295.35        23.47 o                         
   4   6  13        113.56         98.00        12.70 o                         
   6   6  13        218.38        194.11        16.87 o                         
   8   6  13        209.94        178.21        16.53 o                         
  10   6  13        234.87        201.02        22.68 o                         
  12   6  13         96.96        100.16        28.55 o                         
  14   6  13         15.81         19.71        21.69 o                         
 -21   7  13        134.63        152.42        30.86 o                         
 -19   7  13        177.66        214.25        36.96 o                         
 -17   7  13        176.03        180.35        36.58 o                         
 -15   7  13        659.29        689.95        58.53 o                         
 -13   7  13        370.25        284.76        37.15 o                         
 -11   7  13        167.68        215.93        48.10 o                         
  -9   7  13          4.11         -8.29        16.16 o                         
  -7   7  13        385.17        327.92        30.67 o                         
  -5   7  13         61.59         50.68        13.87 o                         
  -3   7  13        753.22        783.79        39.18 o                         
  -1   7  13         10.32         27.12        12.55 o                         
   1   7  13        238.16        261.07        23.29 o                         
   3   7  13       1115.86       1178.46        47.16 o                         
   5   7  13          6.20          2.17         9.46 o                         
   7   7  13        420.06        349.94        24.21 o                         
   9   7  13          4.03         17.61        12.62 o                         
  11   7  13        241.42        271.47        42.51 o                         
  13   7  13         30.78         63.51        26.72 o                         
 -20   8  13          0.02        -23.80        23.80 o                         
 -18   8  13         67.92         32.64        23.34 o                         
 -16   8  13          2.70         50.87        29.78 o                         
 -14   8  13        970.44       1100.15        73.53 o                         
 -12   8  13         68.62         17.00        18.65 o                         
 -10   8  13         42.30         11.66        18.62 o                         
  -8   8  13         14.17         21.48        17.74 o                         
  -6   8  13         64.13         56.23        29.98 o                         
  -4   8  13          0.97         -2.10        11.88 o                         
  -2   8  13         51.69         56.44        14.06 o                         
   0   8  13          7.44        -13.68        13.68 o                         
   2   8  13         91.70         75.65        16.29 o                         
   4   8  13        797.41        887.93        42.19 o                         
   6   8  13         55.44         37.47        18.44 o                         
   8   8  13          2.66         -5.05        14.00 o                         
  10   8  13          9.05         12.36        13.01 o                         
 -17   9  13         54.79         81.17        30.56 o                         
 -15   9  13        107.30         88.09        29.55 o                         
 -13   9  13         58.26         58.97        25.79 o                         
 -11   9  13          0.10         10.93        18.70 o                         
  -9   9  13        105.27         64.81        23.04 o                         
  -7   9  13         41.41         27.25        13.64 o                         
  -5   9  13        352.14        264.10        27.04 o                         
  -3   9  13        109.24        113.18        18.54 o                         
  -1   9  13         36.31         51.74        14.67 o                         
   1   9  13          0.83        -10.95        11.83 o                         
   3   9  13         10.18         28.71        21.05 o                         
   5   9  13        124.51        114.84        28.53 o                         
   7   9  13         44.61         47.34        16.85 o                         
 -12  10  13         18.77        -16.59        21.99 o                         
 -10  10  13          1.39        -23.65        23.65 o                         
  -8  10  13        271.81        291.34        43.35 o                         
  -6  10  13          2.57         40.73        15.90 o                         
  -4  10  13         68.28         69.07        17.12 o                         
  -2  10  13        152.25        155.09        21.47 o                         
   0  10  13         18.36         61.15        24.44 o                         
   2  10  13         67.25         43.68        20.03 o                         
   4  10  13          5.81          2.80        17.59 o                         
 -26   0  14         29.08         30.06        21.90 o                         
 -24   0  14          5.32        -15.10        18.40 o                         
 -22   0  14        900.44        865.14        57.60 o                         
 -20   0  14         18.46         38.93        16.56 o                         
 -18   0  14        326.90        328.57        32.57 o                         
 -16   0  14       2192.69       2114.18        60.61 o                         
 -14   0  14         92.38        134.18        15.89 o                         
 -12   0  14        226.02        247.94        26.19 o                         
 -10   0  14       3780.93       3966.32        75.59 o                         
  -8   0  14         65.80         54.51         5.55 o                         
  -6   0  14        432.21        350.85        11.89 o                         
  -4   0  14       1043.87       1101.17        35.84 o                         
  -2   0  14        520.79        541.49        26.63 o                         
   0   0  14         71.93         70.58        12.54 o                         
   2   0  14       3646.01       3816.36        85.99 o                         
   4   0  14       1515.70       1436.72       100.56 o                         
   6   0  14        829.77        873.04        42.80 o                         
   8   0  14        451.74        466.58        33.79 o                         
  10   0  14         79.43         70.08        22.15 o                         
  12   0  14       1572.94       1693.74        91.84 o                         
  14   0  14         29.67         17.03        24.38 o                         
  16   0  14          1.18          9.96        24.27 o                         
 -25   1  14          1.27          1.06        16.58 o                         
 -23   1  14        357.41        354.10        41.49 o                         
 -21   1  14        127.20        115.57        16.45 o                         
 -19   1  14        111.11        118.18        13.32 o                         
 -17   1  14        259.49        225.79        15.96 o                         
 -15   1  14        192.00        167.04        17.42 o                         
 -13   1  14        490.35        487.66        18.44 o                         
 -11   1  14        743.78        678.06        16.98 o                         
  -9   1  14        446.12        469.07        12.81 o                         
  -7   1  14        195.25        178.99         7.45 o                         
  -5   1  14        148.10        163.56         7.69 o                         
  -3   1  14        438.67        473.21        18.59 o                         
  -1   1  14        523.73        543.39        19.70 o                         
   1   1  14        121.15        100.45        10.52 o                         
   3   1  14         40.63         35.27         8.56 o                         
   5   1  14       1357.09       1306.27        35.87 o                         
   7   1  14         50.47         54.92        15.21 o                         
   9   1  14        782.81        735.17        33.18 o                         
  11   1  14        839.41        853.87        45.18 o                         
  13   1  14        209.21        162.60        23.63 o                         
  15   1  14         69.76         52.13        18.47 o                         
  17   1  14         80.86        119.08        36.37 o                         
 -26   2  14         19.94          9.76        14.56 o                         
 -24   2  14        106.97        115.29        15.78 o                         
 -22   2  14        398.45        389.26        24.23 o                         
 -20   2  14        151.57        166.89        16.28 o                         
 -18   2  14        172.58        159.43        15.27 o                         
 -16   2  14          4.21         -7.06         8.01 o                         
 -14   2  14        253.24        248.24        15.68 o                         
 -12   2  14       1775.05       1744.34        35.26 o                         
 -10   2  14       1368.76       1438.07        38.45 o                         
  -8   2  14       1224.81       1153.01        47.96 o                         
  -6   2  14          3.10         -7.12         7.12 o                         
  -4   2  14        157.35        143.88        11.03 o                         
  -2   2  14         94.81        105.56        10.09 o                         
   0   2  14        417.02        464.83        17.69 o                         
   2   2  14        113.42        111.28         8.68 o                         
   4   2  14        171.75        155.59        10.12 o                         
   6   2  14        219.72        198.89        15.91 o                         
   8   2  14         55.25         22.57        13.92 o                         
  10   2  14        180.98        176.32        18.89 o                         
  12   2  14         47.39         38.23        15.72 o                         
  14   2  14          2.66         24.42        17.79 o                         
  16   2  14         96.65        181.20        40.52 o                         
 -25   3  14          3.46         -3.45        26.79 o                         
 -23   3  14         12.96         -9.12        10.64 o                         
 -21   3  14          5.45          9.80         9.27 o                         
 -19   3  14        510.97        516.54        27.97 o                         
 -17   3  14          6.13         16.92         8.59 o                         
 -15   3  14        392.95        373.69        25.42 o                         
 -13   3  14       1092.16       1083.21        41.93 o                         
 -11   3  14          2.19         -1.14        11.68 o                         
  -9   3  14       2258.28       2266.28        53.91 o                         
  -7   3  14        837.61        771.34        30.28 o                         
  -5   3  14        652.71        665.16        27.88 o                         
  -3   3  14         77.26         63.34        12.27 o                         
  -1   3  14        347.28        367.45        20.37 o                         
   1   3  14         36.18         40.07         8.55 o                         
   3   3  14         69.08         69.88         9.22 o                         
   5   3  14         40.66         25.81         7.28 o                         
   7   3  14         29.35         29.63        14.99 o                         
   9   3  14       1286.38       1220.19        53.10 o                         
  11   3  14         27.14         20.24        18.38 o                         
  13   3  14         99.66        111.10        32.05 o                         
  15   3  14         10.78        -21.03        21.03 o                         
 -24   4  14        108.68        118.13        28.67 o                         
 -22   4  14        193.50        143.37        29.44 o                         
 -20   4  14         12.16          1.17        12.36 o                         
 -18   4  14       2346.85       2471.45        70.05 o                         
 -16   4  14          3.43         10.16        10.84 o                         
 -14   4  14        918.29        837.78        40.20 o                         
 -12   4  14       1078.56       1101.43        56.71 o                         
 -10   4  14          0.80         -5.92        11.15 o                         
  -8   4  14        988.56        966.49        37.27 o                         
  -6   4  14       1782.90       1757.16        46.90 o                         
  -4   4  14       2873.77       2799.98        91.62 o                         
  -2   4  14          0.70        -10.43        10.43 o                         
   0   4  14       3155.76       2988.54        69.04 o                         
   2   4  14       2919.02       2942.19        53.30 o                         
   4   4  14         19.93         19.21         7.64 o                         
   6   4  14        343.10        325.06        19.46 o                         
   8   4  14        577.91        653.14        51.74 o                         
  10   4  14         22.33         25.91        14.11 o                         
  12   4  14        513.70        607.69        56.98 o                         
  14   4  14        185.45        264.93        41.63 o                         
 -23   5  14         71.52         36.11        22.03 o                         
 -21   5  14        297.55        337.76        39.76 o                         
 -19   5  14        322.28        314.19        36.40 o                         
 -17   5  14         10.44         -2.06        15.14 o                         
 -15   5  14       1544.87       1454.80        55.04 o                         
 -13   5  14       1184.71       1324.48        51.38 o                         
 -11   5  14         86.26         88.59        16.63 o                         
  -9   5  14        289.13        192.66        18.09 o                         
  -7   5  14       1384.95       1514.20        49.32 o                         
  -5   5  14        495.32        438.64        23.95 o                         
  -3   5  14       2491.39       2446.84        56.86 o                         
  -1   5  14         17.85          7.05        10.82 o                         
   1   5  14        246.75        249.14        22.86 o                         
   3   5  14        180.41        160.57        15.42 o                         
   5   5  14        607.21        616.62        27.73 o                         
   7   5  14         21.07         12.58        10.86 o                         
   9   5  14        113.30        119.65        20.25 o                         
  11   5  14        451.75        467.02        35.78 o                         
  13   5  14         42.35         69.75        24.82 o                         
 -22   6  14        213.47        242.43        38.37 o                         
 -20   6  14         60.27         89.68        25.50 o                         
 -18   6  14          1.03        -27.33        27.33 o                         
 -16   6  14         47.48         52.74        21.72 o                         
 -14   6  14        329.65        282.25        25.38 o                         
 -12   6  14        855.92        791.15        72.75 o                         
 -10   6  14         73.89         42.51        13.35 o                         
  -8   6  14        307.44        239.70        20.82 o                         
  -6   6  14        239.59        245.49        19.61 o                         
  -4   6  14       1847.96       1746.93        74.67 o                         
  -2   6  14         15.72         -3.40         9.72 o                         
   0   6  14        153.32        126.54        17.12 o                         
   2   6  14       1775.60       1683.49        56.67 o                         
   4   6  14        318.94        290.73        28.82 o                         
   6   6  14         12.21         -1.07         8.97 o                         
   8   6  14         53.56         38.96        16.34 o                         
  10   6  14         11.14         26.11        14.05 o                         
  12   6  14         36.81         38.31        21.88 o                         
 -21   7  14          4.96         32.70        19.96 o                         
 -19   7  14         56.44        118.68        31.00 o                         
 -17   7  14        250.46        268.79        42.45 o                         
 -15   7  14        320.29        297.05        41.21 o                         
 -13   7  14         23.12         38.15        21.80 o                         
 -11   7  14          0.01        -12.43        32.01 o                         
  -9   7  14        196.08        152.77        19.46 o                         
  -7   7  14        621.13        561.51        28.79 o                         
  -5   7  14        226.90        182.46        20.78 o                         
  -3   7  14        423.96        381.02        28.37 o                         
  -1   7  14        252.85        218.49        22.56 o                         
   1   7  14        505.35        513.56        31.94 o                         
   3   7  14        482.64        494.76        31.90 o                         
   5   7  14        241.79        296.06        20.94 o                         
   7   7  14         44.90         19.82        10.31 o                         
   9   7  14        116.82        158.97        32.78 o                         
  11   7  14          7.25         39.11        27.65 o                         
 -18   8  14          0.01         -9.68        22.20 o                         
 -16   8  14       1602.50       1735.54        98.03 o                         
 -14   8  14         28.18         59.01        26.58 o                         
 -12   8  14         27.62         20.72        20.20 o                         
 -10   8  14        291.58        227.75        33.24 o                         
  -8   8  14          7.41         16.14        13.01 o                         
  -6   8  14         13.06          9.33        12.03 o                         
  -4   8  14         10.23         -4.85        11.22 o                         
  -2   8  14         32.75         28.27        12.92 o                         
   0   8  14        187.65        216.37        22.61 o                         
   2   8  14        438.31        444.96        31.41 o                         
   4   8  14         29.02         25.67        11.02 o                         
   6   8  14        201.95        240.10        26.77 o                         
   8   8  14         12.91          8.01        12.03 o                         
 -15   9  14        343.31        478.35        53.61 o                         
 -13   9  14          2.11        -13.45        19.62 o                         
 -11   9  14        194.40        183.94        33.12 o                         
  -9   9  14        157.36        167.62        32.94 o                         
  -7   9  14        578.33        577.88        38.38 o                         
  -5   9  14        166.59        201.42        28.74 o                         
  -3   9  14         14.13         43.86        14.89 o                         
  -1   9  14          5.56          6.59        11.61 o                         
   1   9  14        151.65        174.72        21.43 o                         
   3   9  14        207.18        155.64        30.19 o                         
   5   9  14        258.45        290.78        39.07 o                         
 -10  10  14         60.38         40.73        22.01 o                         
  -8  10  14        394.98        468.56        66.98 o                         
  -6  10  14         72.89         99.03        19.50 o                         
  -4  10  14          8.10         16.92        13.79 o                         
  -2  10  14         68.65         62.51        26.64 o                         
   0  10  14        100.53        126.09        29.83 o                         
 -25   1  15        343.20        404.21        31.73 o                         
 -23   1  15        622.60        630.37        57.39 o                         
 -21   1  15          1.61         -4.67         8.93 o                         
 -19   1  15          3.49         11.78         9.10 o                         
 -17   1  15        537.95        516.10        23.69 o                         
 -15   1  15         11.55         -2.27         6.62 o                         
 -13   1  15        809.72        804.83        24.17 o                         
 -11   1  15        508.83        554.98        20.30 o                         
  -9   1  15       1053.08       1071.32        19.88 o                         
  -7   1  15       1220.26       1209.98        25.43 o                         
  -5   1  15       1992.15       2112.55        35.87 o                         
  -3   1  15        922.62        940.14        25.47 o                         
  -1   1  15         31.45         21.33         7.32 o                         
   1   1  15         97.72         84.23        10.70 o                         
   3   1  15        271.88        264.52        16.26 o                         
   5   1  15        135.18        162.17        14.82 o                         
   7   1  15          3.95         -9.37         9.37 o                         
   9   1  15        410.99        450.54        29.48 o                         
  11   1  15        454.54        485.31        35.62 o                         
  13   1  15         96.44        132.30        24.69 o                         
  15   1  15        153.49        204.46        53.20 o                         
 -24   2  15         22.48         26.96        14.06 o                         
 -22   2  15        132.61        136.61        15.94 o                         
 -20   2  15         21.52         46.04        10.45 o                         
 -18   2  15        243.10        231.15        17.51 o                         
 -16   2  15         91.32         99.80        11.83 o                         
 -14   2  15        843.90        864.86        25.96 o                         
 -12   2  15        519.03        550.44        19.30 o                         
 -10   2  15        919.05       1009.59        32.50 o                         
  -8   2  15       1077.16       1063.82        35.44 o                         
  -6   2  15         39.40         42.47         9.45 o                         
  -4   2  15        275.90        238.10        13.97 o                         
  -2   2  15        594.96        584.69        21.40 o                         
   0   2  15        189.20        187.97        11.14 o                         
   2   2  15         87.13         81.99         8.59 o                         
   4   2  15        717.33        765.93        28.12 o                         
   6   2  15        107.28        102.73        12.89 o                         
   8   2  15        241.37        209.82        19.01 o                         
  10   2  15       1307.55       1349.47        59.57 o                         
  12   2  15         26.52         22.27        14.93 o                         
  14   2  15        350.94        434.09        51.65 o                         
 -25   3  15        244.28        239.32        25.96 o                         
 -23   3  15        348.79        376.69        37.07 o                         
 -21   3  15       1078.81        928.65        35.77 o                         
 -19   3  15        307.81        318.49        26.98 o                         
 -17   3  15        415.80        447.80        29.07 o                         
 -15   3  15        406.10        416.10        27.52 o                         
 -13   3  15        749.27        750.24        30.11 o                         
 -11   3  15          5.68         -3.48        28.54 o                         
  -9   3  15         36.58         23.78        11.37 o                         
  -7   3  15          8.15         -2.14        10.13 o                         
  -5   3  15       7376.12       7500.53       111.61 o                         
  -3   3  15       1387.64       1368.89        34.20 o                         
  -1   3  15        556.12        540.08        21.40 o                         
   1   3  15        841.83        847.97        26.55 o                         
   3   3  15          2.02          4.58         7.54 o                         
   5   3  15        353.09        345.33        24.25 o                         
   7   3  15          2.80          1.69        13.96 o                         
   9   3  15          5.72         12.86        15.86 o                         
  11   3  15         86.75        135.39        31.15 o                         
  13   3  15        691.86        880.02        69.67 o                         
 -24   4  15          0.15          3.52        17.52 o                         
 -22   4  15          3.69         -5.59        17.06 o                         
 -20   4  15          2.73         -8.98        11.87 o                         
 -18   4  15         45.37         49.38        17.83 o                         
 -16   4  15         14.21         10.47        12.14 o                         
 -14   4  15         54.95         64.34        22.05 o                         
 -12   4  15         45.72         35.20        16.71 o                         
 -10   4  15        101.76        102.97        15.66 o                         
  -8   4  15        398.83        397.14        23.80 o                         
  -6   4  15          0.74          8.52        14.57 o                         
  -4   4  15        507.59        457.44        24.74 o                         
  -2   4  15         48.93         39.60         9.49 o                         
   0   4  15        162.28        192.65        24.57 o                         
   2   4  15         69.53         70.62        10.43 o                         
   4   4  15          0.86         -8.97         8.97 o                         
   6   4  15        961.79       1003.43        47.71 o                         
   8   4  15        599.52        625.92        39.49 o                         
  10   4  15         41.01         54.40        16.77 o                         
  12   4  15          3.62         12.78        21.71 o                         
  14   4  15         16.62         26.59        20.81 o                         
 -23   5  15          0.88        -13.09        19.08 o                         
 -21   5  15         70.93        117.50        29.55 o                         
 -19   5  15         69.04         72.55        23.22 o                         
 -17   5  15        183.87        196.55        21.61 o                         
 -15   5  15        240.56        229.31        23.74 o                         
 -13   5  15         46.55         78.24        17.41 o                         
 -11   5  15          7.29        -10.93        10.93 o                         
  -9   5  15        649.48        636.98        33.34 o                         
  -7   5  15        227.02        215.05        19.00 o                         
  -5   5  15        725.15        702.10        31.20 o                         
  -3   5  15          2.23         -9.17        10.13 o                         
  -1   5  15        119.49         99.96        13.89 o                         
   1   5  15       2328.45       2365.48        51.12 o                         
   3   5  15        180.67        157.19        15.90 o                         
   5   5  15        490.41        475.68        25.04 o                         
   7   5  15        129.57        143.66        21.33 o                         
   9   5  15        178.57        173.95        26.94 o                         
  11   5  15         15.09          4.04        18.43 o                         
 -22   6  15          4.60        -17.65        18.63 o                         
 -20   6  15        447.44        500.41        47.55 o                         
 -18   6  15        121.17         88.68        27.53 o                         
 -16   6  15         92.30         93.10        25.16 o                         
 -14   6  15       1406.76       1520.86        57.77 o                         
 -12   6  15         21.49         29.74        13.42 o                         
 -10   6  15        191.91        169.14        17.19 o                         
  -8   6  15         10.66         37.19        11.13 o                         
  -6   6  15         99.80        100.56        15.27 o                         
  -4   6  15         63.27         66.84        13.39 o                         
  -2   6  15         28.52         21.27        10.13 o                         
   0   6  15        385.73        368.18        26.78 o                         
   2   6  15       1409.77       1449.36        44.24 o                         
   4   6  15        859.90        896.87        34.69 o                         
   6   6  15        548.83        501.61        26.85 o                         
   8   6  15        130.67        147.42        21.20 o                         
  10   6  15         52.45         70.41        18.63 o                         
 -19   7  15          0.68        -28.01        28.01 o                         
 -17   7  15        435.38        489.64        53.55 o                         
 -15   7  15        708.76        812.64        64.81 o                         
 -13   7  15        146.56        196.91        34.26 o                         
 -11   7  15        351.01        302.70        26.85 o                         
  -9   7  15          5.72          3.76        10.30 o                         
  -7   7  15        153.55        166.70        17.48 o                         
  -5   7  15         19.27         23.61        12.94 o                         
  -3   7  15         33.11         50.24        13.60 o                         
  -1   7  15         10.79         -6.35        25.42 o                         
   1   7  15         49.07         45.74        37.00 o                         
   3   7  15        378.04        356.81        23.75 o                         
   5   7  15         46.21         71.94        17.35 o                         
   7   7  15        291.29        307.81        28.65 o                         
   9   7  15        194.60        221.42        38.95 o                         
 -16   8  15        255.51        432.74        52.49 o                         
 -14   8  15         45.67         70.81        26.21 o                         
 -12   8  15         75.07         19.67        21.02 o                         
 -10   8  15          4.08         -5.27        13.93 o                         
  -8   8  15        120.72        135.36        21.04 o                         
  -6   8  15        268.04        264.73        26.22 o                         
  -4   8  15        461.37        349.59        29.16 o                         
  -2   8  15          0.27         -0.07        12.22 o                         
   0   8  15          6.78        -12.83        12.83 o                         
   2   8  15         18.00          7.83        12.01 o                         
   4   8  15        452.84        458.23        42.06 o                         
   6   8  15          1.81         -1.75        11.90 o                         
 -13   9  15         17.86          6.90        21.41 o                         
 -11   9  15          0.05         -4.65        20.54 o                         
  -9   9  15          9.61         12.93        15.46 o                         
  -7   9  15         30.78         35.74        16.03 o                         
  -5   9  15         91.64        111.35        20.12 o                         
  -3   9  15          0.57         -1.79        12.05 o                         
  -1   9  15          1.48         13.96        12.25 o                         
   1   9  15          5.07         18.44        21.46 o                         
   3   9  15         45.87         68.02        23.90 o                         
 -24   0  16        806.04        803.32        59.67 o                         
 -22   0  16        151.59        112.72        18.66 o                         
 -20   0  16        138.71        123.95        18.93 o                         
 -18   0  16         67.67         77.27        15.02 o                         
 -16   0  16       1251.25       1188.23        45.29 o                         
 -14   0  16        124.69        127.25        24.08 o                         
 -12   0  16       1081.44       1052.48        37.47 o                         
 -10   0  16        869.19        865.36        30.61 o                         
  -8   0  16       1168.45       1061.66        72.02 o                         
  -6   0  16        669.46        749.54        29.10 o                         
  -4   0  16        578.45        556.99        27.38 o                         
  -2   0  16          0.05         -4.99         9.93 o                         
   0   0  16        958.08        932.80        40.21 o                         
   2   0  16         46.44         28.26        12.56 o                         
   4   0  16          0.75          2.31        11.57 o                         
   6   0  16        372.49        325.69        29.80 o                         
   8   0  16        170.82        192.07        24.19 o                         
  10   0  16        365.92        356.20        44.18 o                         
  12   0  16        145.58        119.22        31.16 o                         
  14   0  16         63.87         66.12        26.06 o                         
 -25   1  16         35.20         40.02        17.66 o                         
 -23   1  16        271.07        274.76        21.49 o                         
 -21   1  16        268.57        281.63        20.44 o                         
 -19   1  16        145.55        177.96        14.55 o                         
 -17   1  16         90.85         66.50         9.46 o                         
 -15   1  16       1322.64       1192.92        31.19 o                         
 -13   1  16         77.57         75.38         8.58 o                         
 -11   1  16         96.76         96.31        20.92 o                         
  -9   1  16        613.81        639.20        23.91 o                         
  -7   1  16        560.38        600.16        26.50 o                         
  -5   1  16         76.52         71.92         8.65 o                         
  -3   1  16        661.01        757.43        23.78 o                         
  -1   1  16        281.08        305.09        16.57 o                         
   1   1  16         47.37         48.28        15.07 o                         
   3   1  16        178.75        139.96        13.26 o                         
   5   1  16       1776.20       1742.13        47.98 o                         
   7   1  16        364.38        307.25        21.67 o                         
   9   1  16         80.99        122.13        17.44 o                         
  11   1  16         19.41         55.10        22.45 o                         
  13   1  16        136.52        133.11        22.59 o                         
 -24   2  16         33.70         32.07        18.83 o                         
 -22   2  16         16.93         46.68        16.50 o                         
 -20   2  16         45.43         57.24        11.48 o                         
 -18   2  16          0.71          1.85         7.92 o                         
 -16   2  16        835.40        776.46        26.22 o                         
 -14   2  16        147.55        154.59        12.29 o                         
 -12   2  16        190.35        167.87        15.27 o                         
 -10   2  16        794.59        787.49        29.05 o                         
  -8   2  16         50.62         56.96         7.82 o                         
  -6   2  16        269.44        318.18        19.84 o                         
  -4   2  16        270.71        264.09        19.21 o                         
  -2   2  16         19.92         16.93         9.09 o                         
   0   2  16        884.59        895.63        26.96 o                         
   2   2  16        188.64        180.85        14.53 o                         
   4   2  16       1247.53       1227.82        36.70 o                         
   6   2  16        142.15        140.61        14.40 o                         
   8   2  16          7.84         -2.34        11.79 o                         
  10   2  16        101.22         88.57        21.30 o                         
  12   2  16          1.81          8.42        15.46 o                         
 -23   3  16         18.28         29.21        14.20 o                         
 -21   3  16         93.25         79.89        31.60 o                         
 -19   3  16          0.88          6.81        21.14 o                         
 -17   3  16          2.15         11.47        11.70 o                         
 -15   3  16         34.88         37.00        10.36 o                         
 -13   3  16         17.98          7.78         8.60 o                         
 -11   3  16          6.42        -13.59        16.22 o                         
  -9   3  16        178.55        137.61        19.97 o                         
  -7   3  16       1917.66       2037.67        53.38 o                         
  -5   3  16        554.86        553.30        22.60 o                         
  -3   3  16         58.89         64.36         9.81 o                         
  -1   3  16        316.39        335.01        19.88 o                         
   1   3  16         30.05         31.98         9.39 o                         
   3   3  16        831.79        843.93        36.42 o                         
   5   3  16        535.62        484.59        32.75 o                         
   7   3  16         15.06         -6.87        13.59 o                         
   9   3  16         42.58         99.28        20.64 o                         
  11   3  16        276.90        244.68        39.80 o                         
  13   3  16         63.64         61.46        25.52 o                         
 -22   4  16         57.71         47.55        19.37 o                         
 -20   4  16        114.52        105.05        30.77 o                         
 -18   4  16         60.01         82.12        15.62 o                         
 -16   4  16        232.52        192.96        20.58 o                         
 -14   4  16          8.67          9.62        10.17 o                         
 -12   4  16        130.11        131.57        24.60 o                         
 -10   4  16        152.20        142.57        16.26 o                         
  -8   4  16        495.33        498.23        26.87 o                         
  -6   4  16       2353.73       2370.30        87.66 o                         
  -4   4  16         56.88         41.19        12.39 o                         
  -2   4  16       2531.83       2389.57        59.54 o                         
   0   4  16        428.87        470.00        21.74 o                         
   2   4  16         46.67         30.97        14.45 o                         
   4   4  16         96.85         83.36        17.05 o                         
   6   4  16          5.08         -5.05        13.33 o                         
   8   4  16         28.63         50.49        20.14 o                         
  10   4  16         87.27         40.24        22.88 o                         
  12   4  16         59.29         23.91        22.91 o                         
 -21   5  16        144.81        167.51        29.37 o                         
 -19   5  16          3.32          2.00        17.00 o                         
 -17   5  16          1.26         13.63        16.72 o                         
 -15   5  16        147.49        214.27        54.86 o                         
 -13   5  16          0.41          7.58        13.42 o                         
 -11   5  16        243.21        223.70        20.00 o                         
  -9   5  16         19.10         10.92        12.25 o                         
  -7   5  16        460.52        484.16        39.39 o                         
  -5   5  16        289.57        294.14        21.35 o                         
  -3   5  16          5.68          0.90         9.83 o                         
  -1   5  16        948.79        921.01        43.56 o                         
   1   5  16        187.13        214.07        16.22 o                         
   3   5  16        850.95        777.34        60.69 o                         
   5   5  16         36.47         24.83        19.65 o                         
   7   5  16        145.58        161.05        23.99 o                         
   9   5  16        382.74        419.61        34.05 o                         
  11   5  16         32.55         45.53        23.29 o                         
 -20   6  16        179.19        197.52        31.80 o                         
 -18   6  16          2.31         32.31        20.93 o                         
 -16   6  16        229.97        273.92        39.86 o                         
 -14   6  16        112.59         99.01        20.13 o                         
 -12   6  16         16.41         37.64        12.58 o                         
 -10   6  16        150.88        155.96        17.83 o                         
  -8   6  16         50.91         51.20        12.84 o                         
  -6   6  16         25.74         34.46        11.77 o                         
  -4   6  16        632.62        602.99        38.01 o                         
  -2   6  16        473.65        469.38        27.03 o                         
   0   6  16          5.72          0.29         8.91 o                         
   2   6  16         58.29         55.50        12.64 o                         
   4   6  16        367.99        333.83        22.79 o                         
   6   6  16         61.07         68.65        20.00 o                         
   8   6  16         15.16         34.75        14.79 o                         
 -17   7  16         28.94         27.55        25.34 o                         
 -15   7  16        257.05        222.76        39.28 o                         
 -13   7  16        152.00        242.61        38.26 o                         
 -11   7  16          5.04         -2.51        14.29 o                         
  -9   7  16         13.49         -5.30        11.52 o                         
  -7   7  16         28.47         41.73        12.30 o                         
  -5   7  16          9.23         -1.74         9.75 o                         
  -3   7  16        166.93        135.51        19.44 o                         
  -1   7  16        155.45        120.59        17.97 o                         
   1   7  16         13.22         28.04        12.79 o                         
   3   7  16         44.87         55.82        18.97 o                         
   5   7  16          9.34          6.11        14.98 o                         
   7   7  16          6.01          3.52        14.71 o                         
 -14   8  16        102.39         67.02        24.40 o                         
 -12   8  16          0.37        -13.87        27.15 o                         
 -10   8  16        198.77        229.78        27.50 o                         
  -8   8  16         12.80         15.98        14.78 o                         
  -6   8  16        242.55        250.00        49.16 o                         
  -4   8  16         88.33        122.46        19.45 o                         
  -2   8  16         58.41         73.64        17.18 o                         
   0   8  16        279.07        290.47        27.08 o                         
   2   8  16          7.68         38.77        22.83 o                         
   4   8  16         26.02         28.54        14.45 o                         
 -11   9  16          0.40         -1.27        17.23 o                         
  -9   9  16        344.56        352.28        31.80 o                         
  -7   9  16        143.15        177.58        32.89 o                         
  -5   9  16         42.43         51.01        16.46 o                         
  -3   9  16        267.79        316.44        29.27 o                         
  -1   9  16         80.54        106.59        19.43 o                         
 -23   1  17        408.00        364.11        24.54 o                         
 -21   1  17         27.76         32.20         9.14 o                         
 -19   1  17          7.21          9.26         8.69 o                         
 -17   1  17        663.40        736.15        26.08 o                         
 -15   1  17        383.97        377.84        22.38 o                         
 -13   1  17          0.09         -6.36         8.44 o                         
 -11   1  17        192.13        183.51        25.35 o                         
  -9   1  17         20.23         26.00        29.67 o                         
  -7   1  17         26.17         28.34        32.67 o                         
  -5   1  17        408.61        439.32        23.10 o                         
  -3   1  17         60.19         79.52         9.92 o                         
  -1   1  17         20.77         25.24         7.72 o                         
   1   1  17       1016.21       1068.65        32.75 o                         
   3   1  17        408.36        398.54        34.45 o                         
   5   1  17        304.05        344.74        20.88 o                         
   7   1  17         20.51         36.57        10.49 o                         
   9   1  17         74.41         92.07        15.80 o                         
  11   1  17        154.73        141.09        23.33 o                         
 -24   2  17         26.09         28.02        12.45 o                         
 -22   2  17        955.10       1048.14        39.81 o                         
 -20   2  17        225.96        243.38        42.51 o                         
 -18   2  17        378.83        323.88        26.93 o                         
 -16   2  17        908.12        907.78        40.34 o                         
 -14   2  17        131.84        145.37        15.43 o                         
 -12   2  17          0.09        -10.21        11.31 o                         
 -10   2  17         23.52         11.07        14.53 o                         
  -8   2  17       2271.82       2388.99        79.63 o                         
  -6   2  17        327.71        310.56        20.32 o                         
  -4   2  17       2789.30       3102.28       107.72 o                         
  -2   2  17       1916.85       2022.25        53.99 o                         
   0   2  17        895.82        914.79        36.83 o                         
   2   2  17        782.46        824.85        29.81 o                         
   4   2  17        119.15        137.85        14.37 o                         
   6   2  17          6.49          4.80        10.59 o                         
   8   2  17         95.64        110.26        16.19 o                         
  10   2  17        687.74        702.56        43.51 o                         
  12   2  17         35.46         56.03        25.71 o                         
 -23   3  17        170.01        152.11        22.45 o                         
 -21   3  17         33.48         45.47        14.35 o                         
 -19   3  17         96.62         50.17        23.31 o                         
 -17   3  17        301.53        343.27        28.44 o                         
 -15   3  17        189.35        195.08        18.26 o                         
 -13   3  17        107.07        108.36        12.79 o                         
 -11   3  17         56.56         66.14        18.50 o                         
  -9   3  17       1842.11       1730.35        67.61 o                         
  -7   3  17       4815.42       5210.88        82.75 o                         
  -5   3  17        243.92        241.70        16.16 o                         
  -3   3  17        194.03        184.06        14.22 o                         
  -1   3  17          9.10         21.05         8.44 o                         
   1   3  17        819.11        813.09        35.89 o                         
   3   3  17        193.71        162.43        18.81 o                         
   5   3  17          0.04          3.64        14.10 o                         
   7   3  17        730.39        851.61        90.17 o                         
   9   3  17         36.65         39.16        18.69 o                         
  11   3  17         51.49         15.01        24.01 o                         
 -22   4  17         27.95         38.54        19.17 o                         
 -20   4  17        263.81        242.73        24.51 o                         
 -18   4  17         63.84         19.11        11.33 o                         
 -16   4  17        195.65        194.58        22.32 o                         
 -14   4  17          2.31          5.19         9.78 o                         
 -12   4  17          3.62        -20.27        20.84 o                         
 -10   4  17          7.20          4.44        10.80 o                         
  -8   4  17         69.25         86.91        17.24 o                         
  -6   4  17        574.67        539.20        29.10 o                         
  -4   4  17        359.25        381.69        19.93 o                         
  -2   4  17       2468.99       2482.65        60.43 o                         
   0   4  17        293.39        218.32        16.30 o                         
   2   4  17        386.01        454.50        28.19 o                         
   4   4  17         12.57          5.30        20.34 o                         
   6   4  17        125.46        144.77        21.78 o                         
   8   4  17        496.97        419.32        34.92 o                         
  10   4  17         53.16         67.24        22.00 o                         
 -21   5  17         30.62         26.63        17.92 o                         
 -19   5  17          0.29          5.56        16.01 o                         
 -17   5  17          3.02         -7.73        11.26 o                         
 -15   5  17          6.08          3.27        24.71 o                         
 -13   5  17       1227.30       1210.72        48.66 o                         
 -11   5  17         48.24         55.89        13.93 o                         
  -9   5  17        108.69        120.34        17.49 o                         
  -7   5  17         98.23        108.44        21.23 o                         
  -5   5  17         25.92         13.45        10.43 o                         
  -3   5  17        109.05         92.89        11.89 o                         
  -1   5  17        178.57        216.20        16.51 o                         
   1   5  17         25.26         14.31         8.60 o                         
   3   5  17         14.57         11.37        14.89 o                         
   5   5  17        509.56        465.20        35.55 o                         
   7   5  17        356.07        387.82        33.43 o                         
   9   5  17         85.28        110.03        21.88 o                         
 -18   6  17        136.21        137.15        27.31 o                         
 -16   6  17         65.87         92.73        28.32 o                         
 -14   6  17       1041.75       1167.13        45.26 o                         
 -12   6  17         54.02         68.75        20.34 o                         
 -10   6  17        144.05        152.26        21.17 o                         
  -8   6  17        333.55        307.77        23.22 o                         
  -6   6  17         77.87         92.54        14.47 o                         
  -4   6  17        104.51         89.83        15.11 o                         
  -2   6  17        296.04        374.58        29.10 o                         
   0   6  17         81.19         87.36        12.93 o                         
   2   6  17          8.05          1.73         9.67 o                         
   4   6  17        235.89        210.30        25.36 o                         
   6   6  17         55.33         20.98        14.37 o                         
 -17   7  17        249.30        368.13        47.69 o                         
 -15   7  17         96.83        110.93        31.16 o                         
 -13   7  17         16.95         -2.12        14.92 o                         
 -11   7  17        466.51        455.36        28.77 o                         
  -9   7  17          2.35         -3.01        11.27 o                         
  -7   7  17          7.48         14.18        10.71 o                         
  -5   7  17        317.23        296.68        22.97 o                         
  -3   7  17          7.41         13.73        11.95 o                         
  -1   7  17        209.55        188.26        28.40 o                         
   1   7  17        124.74         91.97        14.00 o                         
   3   7  17          3.16         14.84        13.62 o                         
   5   7  17         78.23         79.08        17.82 o                         
 -12   8  17         25.29         47.08        15.97 o                         
 -10   8  17        311.87        338.17        32.65 o                         
  -8   8  17          1.03         12.03        20.84 o                         
  -6   8  17         44.15         65.87        16.18 o                         
  -4   8  17          6.49          3.31        12.92 o                         
  -2   8  17        574.13        616.37        39.72 o                         
   0   8  17         33.37         58.77        15.50 o                         
 -22   0  18          4.06         12.85        21.76 o                         
 -20   0  18        116.72        128.31        34.53 o                         
 -18   0  18        474.77        598.01        61.55 o                         
 -16   0  18        379.52        418.85        50.67 o                         
 -14   0  18       1403.25       1514.53        92.83 o                         
 -12   0  18        238.78        205.41        35.84 o                         
 -10   0  18        273.54        335.99        46.46 o                         
  -8   0  18          2.94         -4.66        21.16 o                         
  -6   0  18         27.09         93.65        32.31 o                         
  -4   0  18        155.69        202.88        38.41 o                         
  -2   0  18        345.56        337.19        25.15 o                         
   0   0  18          1.94          0.33        10.67 o                         
   2   0  18        423.78        439.68        31.79 o                         
   4   0  18        462.00        515.68        35.77 o                         
   6   0  18        415.04        389.97        33.09 o                         
   8   0  18        195.82        158.58        36.69 o                         
  10   0  18        175.91        254.78        38.91 o                         
 -23   1  18        233.43        229.40        22.38 o                         
 -21   1  18         32.71         46.24        12.83 o                         
 -19   1  18        233.99        227.20        19.87 o                         
 -17   1  18         14.95         15.35        15.16 o                         
 -15   1  18        533.77        594.26        70.49 o                         
 -13   1  18         19.61         20.47        15.30 o                         
 -11   1  18         24.15         16.23        18.90 o                         
  -9   1  18        758.33        795.71        46.96 o                         
  -7   1  18        480.57        586.71        66.49 o                         
  -5   1  18          0.02          6.41        16.21 o                         
  -3   1  18         14.45         16.84        10.13 o                         
  -1   1  18         15.11          9.54         7.96 o                         
   1   1  18        268.03        251.61        17.28 o                         
   3   1  18        244.93        272.73        18.64 o                         
   5   1  18          0.11         10.80        11.00 o                         
   7   1  18          3.80         14.16        11.26 o                         
   9   1  18         15.53         49.56        14.80 o                         
 -22   2  18        263.45        312.47        24.76 o                         
 -20   2  18         11.95          7.51        20.22 o                         
 -18   2  18         39.58         35.87        11.33 o                         
 -16   2  18         17.42          2.53         9.30 o                         
 -14   2  18         98.93         86.14        20.09 o                         
 -12   2  18         54.76         37.51        17.09 o                         
 -10   2  18        157.57        134.25        23.09 o                         
  -8   2  18        552.00        629.61        57.17 o                         
  -6   2  18        233.08        282.25        62.47 o                         
  -4   2  18        669.62        758.94        32.72 o                         
  -2   2  18          0.37         -2.74         9.84 o                         
   0   2  18          9.78         16.11        11.26 o                         
   2   2  18        143.25        146.21        18.09 o                         
   4   2  18         81.27         41.57        13.46 o                         
   6   2  18        187.38        239.25        23.35 o                         
   8   2  18         21.35         30.88        16.34 o                         
  10   2  18         18.72         -7.20        24.24 o                         
 -21   3  18        118.16        108.93        18.20 o                         
 -19   3  18         38.25         29.28        15.08 o                         
 -17   3  18        116.35         92.49        14.76 o                         
 -15   3  18          4.21          2.09         9.99 o                         
 -13   3  18          0.08        -16.30        16.30 o                         
 -11   3  18         44.89         37.52        15.18 o                         
  -9   3  18        103.41         78.05        44.17 o                         
  -7   3  18        804.36        823.52        49.95 o                         
  -5   3  18        394.27        422.62        25.46 o                         
  -3   3  18        210.96        202.12        22.25 o                         
  -1   3  18        256.57        270.15        22.29 o                         
   1   3  18         55.52         74.01        14.78 o                         
   3   3  18        157.43        148.88        18.72 o                         
   5   3  18         18.51         18.15        14.66 o                         
   7   3  18          4.84         24.93        29.85 o                         
   9   3  18         28.21          8.88        15.52 o                         
 -20   4  18         67.66         80.48        16.17 o                         
 -18   4  18          3.47          3.91         9.90 o                         
 -16   4  18        310.07        341.96        25.12 o                         
 -14   4  18          8.78          9.36        10.27 o                         
 -12   4  18        108.64        130.65        21.39 o                         
 -10   4  18        168.19        168.59        18.99 o                         
  -8   4  18          2.90         11.32        11.09 o                         
  -6   4  18         53.19         73.10        11.36 o                         
  -4   4  18         47.68         54.64        10.49 o                         
  -2   4  18         17.48         18.34        10.09 o                         
   0   4  18        582.79        670.28        34.92 o                         
   2   4  18        233.24        225.60        21.97 o                         
   4   4  18        220.15        222.91        26.59 o                         
   6   4  18        767.03        777.73        46.73 o                         
   8   4  18         23.38         15.27        28.64 o                         
 -19   5  18         22.90         19.65        16.81 o                         
 -17   5  18          5.56         -9.93        10.14 o                         
 -15   5  18        288.40        268.45        21.64 o                         
 -13   5  18         10.29          0.13        11.85 o                         
 -11   5  18         26.15         44.00        17.19 o                         
  -9   5  18        772.73        796.12        36.92 o                         
  -7   5  18        151.23        133.90        17.47 o                         
  -5   5  18          1.36         -6.78         8.87 o                         
  -3   5  18         66.29         73.67        11.65 o                         
  -1   5  18        398.32        369.11        21.25 o                         
   1   5  18        840.13        954.92        48.69 o                         
   3   5  18         51.54         51.22        17.74 o                         
   5   5  18        667.81        728.70        73.76 o                         
 -16   6  18          0.21         10.17        21.84 o                         
 -14   6  18         23.58         34.69        13.94 o                         
 -12   6  18         30.12          7.64        12.08 o                         
 -10   6  18          0.23         19.47        11.47 o                         
  -8   6  18          0.93          2.51        18.74 o                         
  -6   6  18         44.83         48.06        12.63 o                         
  -4   6  18          9.28         13.67        11.98 o                         
  -2   6  18          1.69         -4.94        12.25 o                         
   0   6  18         24.90         25.62        15.52 o                         
   2   6  18        460.35        397.60        33.28 o                         
   4   6  18         89.22         72.99        18.58 o                         
 -13   7  18          0.79          8.07        15.92 o                         
 -11   7  18        220.71        291.97        24.69 o                         
  -9   7  18         87.94         91.23        16.33 o                         
  -7   7  18         11.54          3.92        23.31 o                         
  -5   7  18         66.60         64.96        17.16 o                         
  -3   7  18         30.77         25.66        22.63 o                         
  -1   7  18         25.82          6.92        10.13 o                         
   1   7  18        447.11        487.91        37.32 o                         
  -6   8  18          5.55         -1.63        25.22 o                         
 -21   1  19         16.18         19.01        18.63 o                         
 -19   1  19         56.64        129.19        47.74 o                         
 -17   1  19        169.74        149.47        32.60 o                         
 -15   1  19          0.45         20.21        18.36 o                         
 -13   1  19        305.70        339.22        42.55 o                         
 -11   1  19         43.96         90.48        21.82 o                         
  -9   1  19        332.97        377.75        35.72 o                         
  -7   1  19        310.42        343.04        34.75 o                         
  -5   1  19        277.21        297.96        60.14 o                         
  -3   1  19        336.79        333.93        34.22 o                         
  -1   1  19          4.38          6.64        10.40 o                         
   1   1  19        300.47        336.92        24.63 o                         
   3   1  19          8.05          5.28         9.40 o                         
   5   1  19        233.34        287.16        21.24 o                         
   7   1  19         86.00         67.53        13.71 o                         
 -20   2  19        197.13        211.10        28.55 o                         
 -18   2  19          6.27        -12.38        15.63 o                         
 -16   2  19          0.12        -38.53        38.53 o                         
 -14   2  19        108.90        129.52        23.63 o                         
 -12   2  19         18.92         -8.72        16.71 o                         
 -10   2  19        406.81        470.20        57.08 o                         
  -8   2  19        788.11        820.04        50.00 o                         
  -6   2  19        383.30        376.21        35.76 o                         
  -4   2  19        114.91        153.65        49.00 o                         
  -2   2  19         33.78         57.40        21.10 o                         
   0   2  19         20.26          2.71        11.32 o                         
   2   2  19        157.30        157.81        18.84 o                         
   4   2  19         40.26         32.84        13.13 o                         
   6   2  19        115.81        134.94        22.77 o                         
 -19   3  19        192.94        223.29        38.94 o                         
 -17   3  19          0.53         -8.98        18.52 o                         
 -15   3  19         22.39         35.75        17.25 o                         
 -13   3  19         43.53          3.69        15.86 o                         
 -11   3  19        108.92         86.90        21.19 o                         
  -9   3  19        129.63        153.82        47.05 o                         
  -7   3  19        207.02        236.82        34.16 o                         
  -5   3  19         21.75         26.77        17.94 o                         
  -3   3  19         62.81         50.44        12.49 o                         
  -1   3  19       1117.94       1196.07        45.27 o                         
   1   3  19          0.96         -0.83        15.54 o                         
   3   3  19          3.96         -4.50        14.39 o                         
   5   3  19        373.91        440.20        36.39 o                         
   7   3  19         84.97         77.73        20.54 o                         
 -18   4  19         25.80         17.20        16.80 o                         
 -16   4  19          5.89         45.51        20.32 o                         
 -14   4  19         26.87         18.64        15.45 o                         
 -12   4  19         45.46         35.99        17.56 o                         
 -10   4  19          8.06        -16.38        21.33 o                         
  -8   4  19        558.70        582.90        32.10 o                         
  -6   4  19         29.46         10.55        11.15 o                         
  -4   4  19         55.42         74.54        12.85 o                         
  -2   4  19          2.31          8.28        12.24 o                         
   0   4  19         27.56         40.69        13.77 o                         
   2   4  19         28.26          6.05        13.44 o                         
   4   4  19        135.86        144.84        23.73 o                         
 -17   5  19          8.69         35.83        22.55 o                         
 -15   5  19        141.00        157.97        23.96 o                         
 -13   5  19          6.38         13.85        14.51 o                         
 -11   5  19          5.28        -10.88        12.40 o                         
  -9   5  19         46.48         33.71        18.32 o                         
  -7   5  19         81.62        106.20        20.71 o                         
  -5   5  19         35.93         35.05         9.27 o                         
  -3   5  19         96.23        108.43        13.87 o                         
  -1   5  19        272.55        264.30        23.87 o                         
   1   5  19        211.08        167.30        24.06 o                         
   3   5  19        986.16        853.31        49.39 o                         
 -14   6  19         15.59          5.84        13.03 o                         
 -12   6  19         25.63         21.22        12.17 o                         
 -10   6  19        336.45        362.02        37.00 o                         
  -8   6  19         89.00         91.98        18.79 o                         
  -6   6  19         58.69         36.62        20.38 o                         
  -4   6  19         14.99          9.85         9.87 o                         
  -2   6  19        380.83        394.68        27.93 o                         
   0   6  19         47.00         71.39        17.65 o                         
  -9   7  19        411.23        461.74        30.65 o                         
  -7   7  19        104.03        117.32        17.56 o                         
  -5   7  19         23.64         46.20        16.02 o                         
 -20   0  20         20.21         59.44        28.69 o                         
 -18   0  20         80.55         79.15        29.31 o                         
 -16   0  20          4.87         16.93        26.28 o                         
 -14   0  20         23.51         -9.26        22.56 o                         
 -12   0  20       2482.04       2701.99       133.77 o                         
 -10   0  20       2597.92       2685.11       131.05 o                         
  -8   0  20       1207.88       1362.18        93.52 o                         
  -6   0  20       1993.64       2209.65       119.37 o                         
  -4   0  20        257.95        233.05        44.73 o                         
  -2   0  20        397.54        338.01        49.82 o                         
   0   0  20        321.24        261.29        45.70 o                         
   2   0  20        479.90        409.79        54.13 o                         
   4   0  20         46.17         93.65        19.56 o                         
   6   0  20        779.96        838.65        51.12 o                         
 -19   1  20        122.86         66.80        18.38 o                         
 -17   1  20          1.38          3.42        17.20 o                         
 -15   1  20         21.64          1.96        27.25 o                         
 -13   1  20        327.10        361.25        35.86 o                         
 -11   1  20       2069.87       2321.82        85.96 o                         
  -9   1  20         70.15         77.19        36.39 o                         
  -7   1  20         36.72         46.11        35.30 o                         
  -5   1  20         13.33         17.86        24.31 o                         
  -3   1  20        587.40        645.91        46.85 o                         
  -1   1  20        203.18        161.81        26.39 o                         
   1   1  20         92.30         81.84        24.19 o                         
   3   1  20         15.82        -12.22        12.22 o                         
   5   1  20         62.80         41.37        11.77 o                         
 -18   2  20         30.17         39.73        17.92 o                         
 -16   2  20        160.56        142.26        25.18 o                         
 -14   2  20          3.87         -3.84        16.53 o                         
 -12   2  20         17.58         29.84        17.26 o                         
 -10   2  20        275.59        278.81        31.89 o                         
  -8   2  20        227.75        236.56        56.18 o                         
  -6   2  20         61.34         70.82        34.69 o                         
  -4   2  20        913.96        922.59        55.38 o                         
  -2   2  20        122.11        132.17        43.59 o                         
   0   2  20         24.15         37.08        29.48 o                         
   2   2  20          0.78          6.76        12.26 o                         
   4   2  20          0.01          6.57        12.80 o                         
 -17   3  20        236.86        224.43        29.09 o                         
 -15   3  20        106.96        159.85        26.73 o                         
 -13   3  20          4.46         20.60        17.32 o                         
 -11   3  20         31.98        -18.92        18.92 o                         
  -9   3  20        144.53        122.49        23.88 o                         
  -7   3  20          4.20        -18.38        18.38 o                         
  -5   3  20         76.15         18.76        21.22 o                         
  -3   3  20         63.82         87.07        22.62 o                         
  -1   3  20         75.04         98.23        16.42 o                         
   1   3  20        815.97        877.14        40.97 o                         
   3   3  20        208.49        273.74        25.22 o                         
 -16   4  20          2.20        -18.46        18.46 o                         
 -14   4  20         38.33         44.89        20.66 o                         
 -12   4  20          8.63          3.94        16.47 o                         
 -10   4  20         49.93         37.54        19.28 o                         
  -8   4  20        183.80        202.93        29.34 o                         
  -6   4  20        264.19        318.55        34.00 o                         
  -4   4  20        161.23        186.30        28.55 o                         
  -2   4  20        821.02        898.41        40.74 o                         
   0   4  20         10.08         17.64        14.24 o                         
   2   4  20          1.81          1.83        12.73 o                         
 -13   5  20          9.14         10.30        24.52 o                         
 -11   5  20          0.02          8.66        23.92 o                         
  -9   5  20        289.41        302.97        25.26 o                         
  -7   5  20          0.27        -10.79        10.79 o                         
  -5   5  20          6.37         11.67        16.70 o                         
  -3   5  20        291.83        338.08        33.63 o                         
  -1   5  20         71.08        104.86        20.96 o                         
 -10   6  20         25.85         39.36        17.00 o                         
  -8   6  20         54.95         66.86        15.04 o                         
  -6   6  20         89.87         84.94        16.33 o                         
 -17   1  21          4.56        -20.14        20.14 o                         
 -15   1  21         97.83         85.39        22.15 o                         
 -13   1  21         34.16         76.83        22.89 o                         
 -11   1  21        510.35        538.79        44.33 o                         
  -9   1  21        150.48        193.67        29.22 o                         
  -7   1  21        316.19        289.39        62.52 o                         
  -5   1  21        130.83        172.96        28.03 o                         
  -3   1  21         64.22         17.55        18.53 o                         
  -1   1  21         16.48          3.79        25.33 o                         
   1   1  21         37.00         48.47        21.25 o                         
 -16   2  21          0.63         22.84        26.78 o                         
 -14   2  21         37.58         48.20        19.64 o                         
 -12   2  21         36.93         57.02        23.93 o                         
 -10   2  21        331.66        348.42        36.08 o                         
  -8   2  21         43.90          2.70        53.32 o                         
  -6   2  21        204.85        180.67        28.88 o                         
  -4   2  21          0.12         16.31        40.39 o                         
  -2   2  21        163.68        209.44        39.70 o                         
   0   2  21         96.50         78.39        22.87 o                         
   2   2  21         95.66        124.90        26.47 o                         
 -15   3  21         34.68         15.03        24.01 o                         
 -13   3  21          1.88         16.17        17.97 o                         
 -11   3  21        201.13        245.31        31.28 o                         
  -9   3  21        101.17        119.80        24.67 o                         
  -7   3  21          7.89         11.01        19.62 o                         
  -5   3  21        532.38        527.39        43.59 o                         
  -3   3  21         13.64         -7.98        22.25 o                         
  -1   3  21        402.10        414.14        40.83 o                         
 -12   4  21         18.58         20.19        23.01 o                         
 -10   4  21         87.03        111.91        24.73 o                         
  -8   4  21          8.65        -24.03        24.03 o                         
  -6   4  21          3.57         -6.32        15.37 o                         
  -4   4  21         24.36         18.78        16.61 o                         
  -2   4  21         17.49         -1.79        18.09 o                         
 -14   0  22         87.55        148.02        40.12 o                         
 -12   0  22        905.37       1102.86        88.39 o                         
 -10   0  22        161.20        159.84        41.79 o                         
  -8   0  22         86.02        144.97        38.21 o                         
  -6   0  22        352.76        412.36        58.62 o                         
  -4   0  22        262.83        353.68        56.88 o                         
  -2   0  22          2.51         18.42        26.71 o                         
 -13   1  22          5.32         36.77        25.44 o                         
 -11   1  22         18.72         17.55        26.01 o                         
  -9   1  22         45.52         24.80        19.29 o                         
  -7   1  22         76.04         76.40        22.43 o                         
  -5   1  22        409.52        460.40        42.33 o                         
  -3   1  22         29.15         34.10        34.04 o                         
 -12   2  22         83.34        105.95        24.33 o                         
 -10   2  22         14.99         30.31        23.78 o                         
  -8   2  22         21.10         44.51        26.20 o                         
  -6   2  22          2.35         19.75        35.02 o                         
  -4   2  22          0.50         -8.68        19.78 o                         
                                                                                
