# Supplementary material for: Crystal structure of 2-benzoyl­amino-N′-(4-hy­droxy­benzyl­idene)-3-(thio­phen-2-yl)prop-2-eno­hydrazide
Source: Acta Crystallogr E Crystallogr Commun. 2016 Jul 12;72(Pt 8):1099–102. doi: 10.1107/S2056989016010975 (PMC4971849; doi:10.1107/S2056989016010975)
Supplement: Supplementary file 3 [file e-72-01099-Isup3.cml]

<?xml version="1.0" ?>
<cml>
<molecule id="m1">
  <atomArray>
    <atom id="a1" elementType="C"
          x2="-1.1549999713897705" y2="-0.10996609504006116" />
    <atom id="a2" elementType="C"
          x2="-2.488669312438029" y2="-0.8799830355991016" />
    <atom id="a3" elementType="C"
          x2="-2.488669312438029" y2="-2.4200169167171826" />
    <atom id="a4" elementType="C"
          x2="-1.1549999713897705" y2="-3.190033857276223" />
    <atom id="a5" elementType="C"
          x2="0.178669369658488" y2="-2.4200169167171826" />
    <atom id="a6" elementType="C"
          x2="0.178669369658488" y2="-0.8799830355991016" />
    <atom id="a7" elementType="C"
          x2="-1.1549999713897705" y2="1.4300339049599389" />
    <atom id="a8" elementType="O"
          x2="0.33252580109539465" y2="1.8286152344178208" />
    <atom id="a9" elementType="N"
          x2="-2.488679093217806" y2="2.2000339049599393" />
    <atom id="a10" elementType="C"
          x2="-2.488679093217806" y2="3.7400339049599394" />
    <atom id="a11" elementType="C"
          x2="-3.822358215045841" y2="4.51003390495994" />
    <atom id="a12" elementType="C"
          x2="-5.309883987531006" y2="4.1114525755020574" />
    <atom id="a13" elementType="C"
          x2="-1.15499997138977" y2="4.510033904959939" />
    <atom id="a14" elementType="O"
          x2="0.17867915043826543" y2="3.740033904959939" />
    <atom id="a15" elementType="N"
          x2="-1.15499997138977" y2="6.050033904959939" />
    <atom id="a16" elementType="N"
          x2="0.17867915043826565" y2="6.8200339049599386" />
    <atom id="a17" elementType="C"
          x2="0.17867915043826574" y2="8.360033904959938" />
    <atom id="a18" elementType="C"
          x2="1.5123582722663014" y2="9.130033904959937" />
    <atom id="a19" elementType="C"
          x2="2.84602761331456" y2="11.440084726637059" />
    <atom id="a20" elementType="C"
          x2="1.5123582722663014" y2="10.670067786078018" />
    <atom id="a21" elementType="C"
          x2="2.84602761331456" y2="8.360016964400897" />
    <atom id="a22" elementType="C"
          x2="4.179696954362818" y2="9.130033904959937" />
    <atom id="a23" elementType="C"
          x2="4.179696954362818" y2="10.670067786078018" />
    <atom id="a24" elementType="O"
          x2="5.667222726847983" y2="11.0686491155359" />
    <atom id="a25" elementType="C"
          x2="-6.506710012020861" y2="5.08057974316573" />
    <atom id="a26" elementType="C"
          x2="-7.798191951596687" y2="4.2418791745436595" />
    <atom id="a27" elementType="C"
          x2="-7.399608597330222" y2="2.7543458453699863" />
    <atom id="a28" elementType="S"
          x2="-5.861802144817722" y2="2.6737508165627286" />
  </atomArray>
  <bondArray>
    <bond atomRefs2="a1 a2" order="1" />
    <bond atomRefs2="a1 a6" order="2" />
    <bond atomRefs2="a2 a3" order="2" />
    <bond atomRefs2="a3 a4" order="1" />
    <bond atomRefs2="a4 a5" order="2" />
    <bond atomRefs2="a5 a6" order="1" />
    <bond atomRefs2="a1 a7" order="1" />
    <bond atomRefs2="a7 a8" order="2" />
    <bond atomRefs2="a7 a9" order="1" />
    <bond atomRefs2="a9 a10" order="1" />
    <bond atomRefs2="a10 a11" order="2" />
    <bond atomRefs2="a11 a12" order="1" />
    <bond atomRefs2="a10 a13" order="1" />
    <bond atomRefs2="a13 a14" order="2" />
    <bond atomRefs2="a13 a15" order="1" />
    <bond atomRefs2="a15 a16" order="1" />
    <bond atomRefs2="a16 a17" order="2" />
    <bond atomRefs2="a17 a18" order="1" />
    <bond atomRefs2="a20 a18" order="2" />
    <bond atomRefs2="a18 a21" order="1" />
    <bond atomRefs2="a19 a20" order="1" />
    <bond atomRefs2="a19 a23" order="2" />
    <bond atomRefs2="a21 a22" order="2" />
    <bond atomRefs2="a22 a23" order="1" />
    <bond atomRefs2="a23 a24" order="1" />
    <bond atomRefs2="a12 a25" order="2" />
    <bond atomRefs2="a12 a28" order="1" />
    <bond atomRefs2="a25 a26" order="1" />
    <bond atomRefs2="a26 a27" order="2" />
    <bond atomRefs2="a27 a28" order="1" />
  </bondArray>
</molecule>
</cml>
